# Supplementary material for: Pilot Evaluation of the Long-Term Reproducibility of Capillary Zone Electrophoresis–Tandem Mass Spectrometry for Top-Down Proteomics of a Complex Proteome Sample
Source: J Proteome Res. 2024 Feb 28;23(4):1399–407. doi: 10.1021/acs.jproteome.3c00872 (PMC11002928; doi:10.1021/acs.jproteome.3c00872)
Supplement: Supplementary file 1 — pr3c00872_si_001.xlsx [file pr3c00872_si_001.xlsx]

## Sheet: Note
The lists of identified proteoforms using CZE-MS/MS was filtered by a 1% FDR at the proteoform spectrum match (PrSM) level and proteoform level.
Run1 to Run 62 are ralated to proteoforms identified from Yeast cell laysate.

## Sheet: Run 1
Data file name	Prsm ID	Spectrum ID	Fragmentation	Scan(s)	Retention time	#peaks	Charge	Precursor mass	Adjusted precursor mass	Proteoform ID	Feature intensity	Feature score	Feature apex time	#Protein hits	Protein accession	Protein description	First residue	Last residue	Special amino acids	Proteoform	Proteoform mass	Protein N-terminal form	#unexpected modifications	#variable PTMs	MIScore	#matched peaks	#matched fragment ions	E-value	Spectrum-level Q-value	Proteoform-level Q-value
test_1.5.6/Yeast_3_ms2.msalign	3118	4636	HCD	6362	2854.42	25	2	1218.68	1218.69	1046	80960000	56.555	2855.49	1	sp|P00360|G3P1_YEAST	Glyceraldehyde-3-phosphate dehydrogenase 1 OS=Saccharomyces cerevisiae (strain ATCC 204508 / S288c) OX=559292 GN=TDH1 PE=1 SV=3	322	332		R.VVDLIEYVAKA.	1218.69	NONE	0	0	-	11	11	1.1898e-08	0	0
test_1.5.6/Yeast_3_ms2.msalign	4363	6597	HCD	8716	3690.31	21	2	1251.57	1251.57	2021	75630	-1000	3689.08	1	sp|Q01519|COX12_YEAST	Cytochrome c oxidase subunit 12, mitochondrial OS=Saccharomyces cerevisiae (strain ATCC 204508 / S288c) OX=559292 GN=COX12 PE=1 SV=2	2	12		M.(A)[Acetyl]DQENSPLHTV.G	1251.57	NME_ACETYLATION	0	0	-	6	6	0.0168558	0.000975848	0.00198216
test_1.5.6/Yeast_3_ms2.msalign	2939	4382	HCD	6057	2749.67	25	2	1261.7	1260.68	1995	7054000	-1000	2758.68	2	sp|P04911|H2A1_YEAST	Histone H2A.1 OS=Saccharomyces cerevisiae (strain ATCC 204508 / S288c) OX=559292 GN=HTA1 PE=1 SV=2	43	54		A.QRIGSGAPVYLT.A	1260.68	NONE	0	0	-	6	5	0.0119114	0.000742758	0.00150527
test_1.5.6/Yeast_3_ms2.msalign	2944	4388	HCD	6065	2752.81	25	2	1261.7	1261.7	1921	7054000	-1000	2758.68	1	sp|P00549|KPYK1_YEAST	Pyruvate kinase 1 OS=Saccharomyces cerevisiae (strain ATCC 204508 / S288c) OX=559292 GN=CDC19 PE=1 SV=2	214	224		S.FIRTANDVLTI.R	1261.7	NONE	0	0	-	11	7	0.0044834	0.000514271	0.00104167
test_1.5.6/Yeast_3_ms2.msalign	3150	4681	HCD	6416	2872.97	25	2	1273.74	1273.74	1753	2414000	-1000	2872.02	1	sp|P32324|EF2_YEAST	Elongation factor 2 OS=Saccharomyces cerevisiae (strain ATCC 204508 / S288c) OX=559292 GN=EFT2 PE=1 SV=1	338	349		M.IVLHLPSPVTAQ.A	1273.74	NONE	0	0	-	9	7	0.000403987	0	0
test_1.5.6/Yeast_3_ms2.msalign	3218	4774	HCD	6528	2911.58	17	2	1282.69	1282.7	1876	3933000	-1000	2900.71	1	sp|P19414|ACON_YEAST	Aconitate hydratase, mitochondrial OS=Saccharomyces cerevisiae (strain ATCC 204508 / S288c) OX=559292 GN=ACO1 PE=1 SV=2	725	737		L.GLAELAPGKPVTM.R	1282.7	NONE	0	0	-	8	8	0.00257912	0.000262881	0.000533049
test_1.5.6/Yeast_3_ms2.msalign	3222	4781	HCD	6536	2914.14	25	2	1285.7	1285.7	2082	791900	-1000	2915.24	1	sp|P00924|ENO1_YEAST	Enolase 1 OS=Saccharomyces cerevisiae (strain ATCC 204508 / S288c) OX=559292 GN=ENO1 PE=1 SV=3	68	79		K.NVNDVIAPAFVK.A	1285.7	NONE	0	0	-	8	8	0.0405936	0.00095057	0.001924
test_1.5.6/Yeast_3_ms2.msalign	3331	4922	HCD	6705	2972.75	21	2	1311.65	1311.65	2074	471600	-1000	2967.41	2	sp|P00924|ENO1_YEAST	Enolase 1 OS=Saccharomyces cerevisiae (strain ATCC 204508 / S288c) OX=559292 GN=ENO1 PE=1 SV=3	169	180		Q.EFMIAPTGAKTF.A	1311.65	NONE	0	0	-	7	7	0.0353784	0.000954426	0.00193143
test_1.5.6/Yeast_3_ms2.msalign	3283	4860	HCD	6631	2947.37	25	2	1314.64	1314.64	1775	990000	-1000	2950.76	1	sp|P05694|METE_YEAST	5-methyltetrahydropteroyltriglutamate--homocysteine methyltransferase OS=Saccharomyces cerevisiae (strain ATCC 204508 / S288c) OX=559292 GN=MET6 PE=1 SV=4	593	604		L.ALRDEVNDLEAA.G	1314.64	NONE	0	0	-	10	7	0.000516928	0	0
test_1.5.6/Yeast_3_ms2.msalign	3037	4522	HCD	6225	2807.34	25	2	1315.67	1315.67	1790	1970000	-1000	2808.19	1	sp|P19358|METK2_YEAST	S-adenosylmethionine synthase 2 OS=Saccharomyces cerevisiae (strain ATCC 204508 / S288c) OX=559292 GN=SAM2 PE=1 SV=3	2	12		M.(S)[Acetyl]KSKTFLFTSE.S	1315.67	NME_ACETYLATION	0	0	-	8	7	0.000627906	0	0
test_1.5.6/Yeast_3_ms2.msalign	3325	4911	HCD	6692	2968.35	25	2	1317.72	1317.72	1804	3089000	-1000	2971.57	1	sp|P46367|ALDH4_YEAST	Potassium-activated aldehyde dehydrogenase, mitochondrial OS=Saccharomyces cerevisiae (strain ATCC 204508 / S288c) OX=559292 GN=ALD4 PE=1 SV=2	419	430		V.KEEIFGPVVTVT.K	1317.72	NONE	0	0	-	11	9	0.000844494	0	0
test_1.5.6/Yeast_3_ms2.msalign	3192	4736	HCD	6482	2895.53	25	2	1323.63	1323.63	1526	7455000	-1000	2898.69	2	sp|P00924|ENO1_YEAST	Enolase 1 OS=Saccharomyces cerevisiae (strain ATCC 204508 / S288c) OX=559292 GN=ENO1 PE=1 SV=3	354	366		L.SESIKAAQD(S)[-0.0025]FAA.G	1323.63	NONE	1	0	-	14	12	1.87458e-05	0	0
test_1.5.6/Yeast_3_ms2.msalign	3417	5040	HCD	6847	3022.07	21	2	1345.72	1345.72	1394	597400	-1000	3015.11	2	sp|P00359|G3P3_YEAST	Glyceraldehyde-3-phosphate dehydrogenase 3 OS=Saccharomyces cerevisiae (strain ATCC 204508 / S288c) OX=559292 GN=TDH3 PE=1 SV=3	292	304		S.IFDASAGIQLSPK.F	1345.72	NONE	0	0	-	12	11	2.54075e-06	0	0
test_1.5.6/Yeast_3_ms2.msalign	3407	5025	HCD	6829	3015.83	25	2	1357.71	1357.71	1316	23580000	-339.166	3000.55	2	sp|P0C2H8|RL31A_YEAST	60S ribosomal protein L31-A OS=Saccharomyces cerevisiae (strain ATCC 204508 / S288c) OX=559292 GN=RPL31A PE=1 SV=1	101	113		S.AKGLQTVVVEEDA.	1357.71	NONE	0	0	-	9	9	6.7456e-07	0	0
test_1.5.6/Yeast_3_ms2.msalign	3205	4756	HCD	6506	2903.75	25	2	1374.77	1374.78	1943	1209000	-1000	2902.8	1	sp|P16521|EF3A_YEAST	Elongation factor 3A OS=Saccharomyces cerevisiae (strain ATCC 204508 / S288c) OX=559292 GN=YEF3 PE=1 SV=4	10	21		K.VLEELFQKLSVA.T	1374.78	NONE	0	0	-	12	9	0.00588793	0.000508388	0.00102987
test_1.5.6/Yeast_3_ms2.msalign	3493	5165	HCD	6997	3074.61	25	2	1382.68	1382.68	1915	3093000	-1000	3080.16	1	sp|P00330|ADH1_YEAST	Alcohol dehydrogenase 1 OS=Saccharomyces cerevisiae (strain ATCC 204508 / S288c) OX=559292 GN=ADH1 PE=1 SV=5	235	249		K.ATDGGAHGVINVSVS.E	1382.68	NONE	0	0	-	8	6	0.00407344	0.000515996	0.00104493
test_1.5.6/Yeast_3_ms2.msalign	3446	5083	HCD	6899	3040.49	17	2	1388.67	1388.68	2027	5218000	-1000	3025.53	1	sp|P38013|AHP1_YEAST	Peroxiredoxin AHP1 OS=Saccharomyces cerevisiae (strain ATCC 204508 / S288c) OX=559292 GN=AHP1 PE=1 SV=4	154	167		Y.AAKETNPGTDVTVS.S	1388.68	NONE	0	0	-	5	5	0.0179099	0.000973236	0.00197628
test_1.5.6/Yeast_3_ms2.msalign	3483	5140	HCD	6967	3064.05	25	2	1398.77	1398.77	1779	1672000	-1000	3069.67	1	sp|P07256|QCR1_YEAST	Cytochrome b-c1 complex subunit 1, mitochondrial OS=Saccharomyces cerevisiae (strain ATCC 204508 / S288c) OX=559292 GN=COR1 PE=1 SV=1	19	32		L.ATAVATPKAEVTQL.S	1398.77	NONE	0	0	-	10	9	0.000535402	0	0
test_1.5.6/Yeast_3_ms2.msalign	3583	5292	HCD	7149	3127.97	17	2	1402.66	1402.66	1560	2145000	-1000	3118.24	1	sp|Q08245|ZEO1_YEAST	Protein ZEO1 OS=Saccharomyces cerevisiae (strain ATCC 204508 / S288c) OX=559292 GN=ZEO1 PE=1 SV=3	30	42		K.GQEVKEQAEASID.N	1402.66	NONE	0	0	-	9	7	3.62342e-05	0	0
test_1.5.6/Yeast_3_ms2.msalign	3568	5275	HCD	7129	3121.12	21	2	1408.64	1408.64	1656	1451000	-1000	3111.82	1	sp|P46367|ALDH4_YEAST	Potassium-activated aldehyde dehydrogenase, mitochondrial OS=Saccharomyces cerevisiae (strain ATCC 204508 / S288c) OX=559292 GN=ALD4 PE=1 SV=2	348	360		A.SESIKV(G)[-0.0006]DPFDES.T	1408.64	NONE	1	0	-	13	11	0.000122376	0	0
test_1.5.6/Yeast_3_ms2.msalign	3177	4714	HCD	6456	2886.86	25	2	1411.8	1411.8	1287	2170000	-1000	2886.32	1	sp|P41338|ERG10_YEAST	Acetyl-CoA acetyltransferase OS=Saccharomyces cerevisiae (strain ATCC 204508 / S288c) OX=559292 GN=ERG10 PE=1 SV=3	368	381		L.LSILQQEGGKIGVA.A	1411.8	NONE	0	0	-	16	14	4.19358e-07	0	0
test_1.5.6/Yeast_3_ms2.msalign	3224	4785	HCD	6541	2916.02	25	2	1422.7	1422.7	2094	744000	-1000	2913.14	1	sp|P20967|ODO1_YEAST	2-oxoglutarate dehydrogenase, mitochondrial OS=Saccharomyces cerevisiae (strain ATCC 204508 / S288c) OX=559292 GN=KGD1 PE=1 SV=2	698	710		L.STLNNEKADFTIA.N	1422.7	NONE	0	0	-	6	5	0.0474135	0.00189529	0.00383325
test_1.5.6/Yeast_3_ms2.msalign	3634	5376	HCD	7250	3163.38	25	2	1428.75	1428.75	1805	1914000	-1000	3164.51	1	sp|P36112|MIC60_YEAST	MICOS complex subunit MIC60 OS=Saccharomyces cerevisiae (strain ATCC 204508 / S288c) OX=559292 GN=MIC60 PE=1 SV=1	494	506		S.NLNDAVEEVVSLK.G	1428.75	NONE	0	0	-	9	9	0.000856939	0	0
test_1.5.6/Yeast_3_ms2.msalign	3439	5074	HCD	6888	3036.53	25	2	1437.79	1437.79	1261	4053000	-1000	3033.89	2	sp|P32589|HSP7F_YEAST	Heat shock protein homolog SSE1 OS=Saccharomyces cerevisiae (strain ATCC 204508 / S288c) OX=559292 GN=SSE1 PE=1 SV=4	165	178		A.GLNPVRIVNDVTAA.G	1437.79	NONE	0	0	-	11	9	2.86471e-07	0	0
test_1.5.6/Yeast_3_ms2.msalign	3510	5184	HCD	7020	3082.77	25	2	1439.71	1439.71	1808	501900	-1000	3082.28	2	sp|P00924|ENO1_YEAST	Enolase 1 OS=Saccharomyces cerevisiae (strain ATCC 204508 / S288c) OX=559292 GN=ENO1 PE=1 SV=3	168	180		L.QEFMIAPTGAKTF.A	1439.71	NONE	0	0	-	7	7	0.000912857	0	0
test_1.5.6/Yeast_3_ms2.msalign	3562	5265	HCD	7117	3116.85	20	2	1441.68	1441.68	1800	163300	-1000	3116.07	1	sp|P32316|ACH1_YEAST	Acetyl-CoA hydrolase OS=Saccharomyces cerevisiae (strain ATCC 204508 / S288c) OX=559292 GN=ACH1 PE=1 SV=2	369	381		M.NTPVEVDIYAHAN.S	1441.68	NONE	0	0	-	7	6	0.000778769	0	0
test_1.5.6/Yeast_3_ms2.msalign	3533	5214	HCD	7056	3095.4	25	2	1444.74	1444.74	949	16040000	-338.552	3094.86	2	sp|P0C2H8|RL31A_YEAST	60S ribosomal protein L31-A OS=Saccharomyces cerevisiae (strain ATCC 204508 / S288c) OX=559292 GN=RPL31A PE=1 SV=1	100	113		A.SAKGLQTVVVEEDA.	1444.74	NONE	0	0	-	12	11	2.55136e-09	0	0
test_1.5.6/Yeast_3_ms2.msalign	3318	4903	HCD	6683	2965.61	25	2	1453.83	1453.83	1833	5329000	-1000	2967.41	1	sp|P00560|PGK_YEAST	Phosphoglycerate kinase OS=Saccharomyces cerevisiae (strain ATCC 204508 / S288c) OX=559292 GN=PGK1 PE=1 SV=2	198	210		K.ALENPTRPFLAIL.G	1453.83	NONE	0	0	-	8	6	0.00133074	0.000268962	0.000545554
test_1.5.6/Yeast_3_ms2.msalign	3301	4883	HCD	6659	2957.32	25	2	1455.77	1455.77	2079	12020000	-339.156	2948.7	1	sp|Q03162|MUB1_YEAST	MYND-type zinc finger protein MUB1 OS=Saccharomyces cerevisiae (strain ATCC 204508 / S288c) OX=559292 GN=MUB1 PE=1 SV=1	363	375		S.KNPENNSKVKALD.T	1455.77	NONE	0	0	-	7	5	0.0395417	0.000951475	0.00192678
test_1.5.6/Yeast_3_ms2.msalign	3613	5344	HCD	7212	3150.4	25	2	1465.76	1465.77	1639	1529000	-1000	3149.91	1	sp|P46367|ALDH4_YEAST	Potassium-activated aldehyde dehydrogenase, mitochondrial OS=Saccharomyces cerevisiae (strain ATCC 204508 / S288c) OX=559292 GN=ALD4 PE=1 SV=2	216	229		K.TAESTPLSALYVSK.Y	1465.77	NONE	0	0	-	10	8	0.000101304	0	0
test_1.5.6/Yeast_3_ms2.msalign	3507	5180	HCD	7015	3080.93	25	2	1470.75	1470.76	2153	568100	-1000	3080.16	1	sp|A5Z2X5|YP010_YEAST	UPF0495 protein YPR010C-A OS=Saccharomyces cerevisiae (strain ATCC 204508 / S288c) OX=559292 GN=YPR010C-A PE=1 SV=1	56	69		T.GNPELSSLDEVLAK.D	1470.76	NONE	0	0	-	9	8	0.0925362	0.00440631	0.00842697
test_1.5.6/Yeast_3_ms2.msalign	3814	5620	HCD	7543	3268.24	25	2	1471.78	1471.78	2028	5365000	-1000	3278.17	1	sp|P46367|ALDH4_YEAST	Potassium-activated aldehyde dehydrogenase, mitochondrial OS=Saccharomyces cerevisiae (strain ATCC 204508 / S288c) OX=559292 GN=ALD4 PE=1 SV=2	118	130		E.LIEQDKDVIASIE.T	1471.78	NONE	0	0	-	9	8	0.0179612	0.000972999	0.00197531
test_1.5.6/Yeast_3_ms2.msalign	3549	5245	HCD	7093	3108.35	25	2	1476.83	1476.83	1885	709200	-1000	3109.73	2	sp|P32905|RSSA1_YEAST	40S ribosomal protein S0-A OS=Saccharomyces cerevisiae (strain ATCC 204508 / S288c) OX=559292 GN=RPS0A PE=1 SV=3	62	75		A.RIIAAIPNPEDVVA.I	1476.83	NONE	0	0	-	8	6	0.00286947	0.00026178	0.000530504
test_1.5.6/Yeast_3_ms2.msalign	3457	5099	HCD	6918	3046.99	25	2	1482.82	1482.82	1985	1395000	-1000	3046.5	1	sp|P10081|IF4A_YEAST	ATP-dependent RNA helicase eIF4A OS=Saccharomyces cerevisiae (strain ATCC 204508 / S288c) OX=559292 GN=TIF2 PE=1 SV=3	95	107		L.MLAPTRELALQIQ.K	1482.82	NONE	0	0	-	14	9	0.0109328	0.000745527	0.00151286
test_1.5.6/Yeast_3_ms2.msalign	4374	6649	HCD	8779	3712.53	18	2	1491.82	1491.82	1975	330200	-1000	3709.92	1	sp|P00549|KPYK1_YEAST	Pyruvate kinase 1 OS=Saccharomyces cerevisiae (strain ATCC 204508 / S288c) OX=559292 GN=CDC19 PE=1 SV=2	265	279		R.GDLGIEIPAPEVLAV.Q	1491.82	NONE	0	0	-	9	9	0.00913552	0.000750563	0.00152053
test_1.5.6/Yeast_3_ms2.msalign	3500	5172	HCD	7005	3077.2	22	2	1497.72	1497.72	1464	3510000	-1000	3090.58	1	sp|P07267|CARP_YEAST	Saccharopepsin OS=Saccharomyces cerevisiae (strain ATCC 204508 / S288c) OX=559292 GN=PEP4 PE=1 SV=1	77	90		E.GGHDVPLTNYLNAQ.Y	1497.72	NONE	0	0	-	11	9	6.4144e-06	0	0
test_1.5.6/Yeast_3_ms2.msalign	3669	5424	HCD	7308	3184.08	25	2	1504.74	1504.74	1002	3816000	-1000	3183.59	1	sp|P10081|IF4A_YEAST	ATP-dependent RNA helicase eIF4A OS=Saccharomyces cerevisiae (strain ATCC 204508 / S288c) OX=559292 GN=TIF2 PE=1 SV=3	201	214		L.SATMPNDVLEVTTK.F	1504.74	NONE	0	0	-	14	11	6.51405e-09	0	0
test_1.5.6/Yeast_3_ms2.msalign	3545	5238	HCD	7085	3105.74	20	2	1506.77	1506.77	1710	1172000	-1000	3111.82	1	sp|P00447|SODM_YEAST	Superoxide dismutase [Mn], mitochondrial OS=Saccharomyces cerevisiae (strain ATCC 204508 / S288c) OX=559292 GN=SOD2 PE=1 SV=1	165	178		K.NLSNGGKLDVVQTY.N	1506.77	NONE	0	0	-	9	8	0.000258066	0	0
test_1.5.6/Yeast_3_ms2.msalign	3492	5162	HCD	6993	3072.99	14	2	1512.73	1512.72	1492	339000	-1000	3069.67	2	sp|P06367|RS14A_YEAST	40S ribosomal protein S14-A OS=Saccharomyces cerevisiae (strain ATCC 204508 / S288c) OX=559292 GN=RPS14A PE=1 SV=5	19	31		R.IYASFNDTFVHVT.D	1512.72	NONE	0	0	-	7	7	1.16377e-05	0	0
test_1.5.6/Yeast_3_ms2.msalign	3648	5390	HCD	7267	3169.45	25	2	1515.83	1515.83	1707	19840000	-336.514	3185.69	3	sp|P00358|G3P2_YEAST	Glyceraldehyde-3-phosphate dehydrogenase 2 OS=Saccharomyces cerevisiae (strain ATCC 204508 / S288c) OX=559292 GN=TDH2 PE=1 SV=3	230	243		M.AFRVPTVDVSVVDL.T	1515.83	NONE	0	0	-	15	10	0.000249688	0	0
test_1.5.6/Yeast_3_ms2.msalign	3642	5384	HCD	7260	3167.14	25	2	1518.76	1518.8	1870	4510000	-1000	3172.92	3	sp|P00358|G3P2_YEAST	Glyceraldehyde-3-phosphate dehydrogenase 2 OS=Saccharomyces cerevisiae (strain ATCC 204508 / S288c) OX=559292 GN=TDH2 PE=1 SV=3	230	243		M.AFRVPTVDVSVVD(L)[2.9710].T	1518.8	NONE	1	0	-	11	8	0.00234521	0.000263852	0.000534759
test_1.5.6/Yeast_3_ms2.msalign	3481	5136	HCD	6962	3062.15	18	2	1522.76	1522.76	1280	331800	-1000	3063.28	1	sp|P40054|SERA_YEAST	D-3-phosphoglycerate dehydrogenase 1 OS=Saccharomyces cerevisiae (strain ATCC 204508 / S288c) OX=559292 GN=SER3 PE=1 SV=1	389	401		K.SLSYDQENTVRVL.Y	1522.76	NONE	0	0	-	11	9	3.71565e-07	0	0
test_1.5.6/Yeast_3_ms2.msalign	3577	5285	HCD	7141	3125.41	25	2	1532.82	1532.81	1780	6841000	-1000	3111.82	2	sp|P0CX55|RS18A_YEAST	40S ribosomal protein S18-A OS=Saccharomyces cerevisiae (strain ATCC 204508 / S288c) OX=559292 GN=RPS18A PE=1 SV=1	19	32		L.(NT)[-0.0057]NVDGNIKIVYAL.T	1532.81	NONE	1	0	-	11	10	0.000537171	0	0
test_1.5.6/Yeast_3_ms2.msalign	3784	5575	HCD	7489	3249	22	2	1540.83	1540.83	1102	908800	-1000	3248.28	1	sp|Q12335|PST2_YEAST	Protoplast secreted protein 2 OS=Saccharomyces cerevisiae (strain ATCC 204508 / S288c) OX=559292 GN=PST2 PE=1 SV=1	37	50		Y.QVEETLSPEVVKAL.G	1540.83	NONE	0	0	-	10	10	2.16867e-08	0	0
test_1.5.6/Yeast_3_ms2.msalign	3620	5355	HCD	7225	3154.79	25	2	1546.84	1546.84	1300	7677000	-1000	3164.51	2	sp|P00358|G3P2_YEAST	Glyceraldehyde-3-phosphate dehydrogenase 2 OS=Saccharomyces cerevisiae (strain ATCC 204508 / S288c) OX=559292 GN=TDH2 PE=1 SV=3	116	130		K.KVVITAPSST(A)[-0.0025]PMFV.M	1546.84	NONE	1	0	-	15	14	5.25769e-07	0	0
test_1.5.6/Yeast_3_ms2.msalign	4093	6112	HCD	8133	3478.94	20	2	1548.75	1548.75	2059	2481000	-1000	3486.31	1	sp|P16521|EF3A_YEAST	Elongation factor 3A OS=Saccharomyces cerevisiae (strain ATCC 204508 / S288c) OX=559292 GN=YEF3 PE=1 SV=4	217	229		C.(I)[129.0210]ADPTEVPETVHL.L	1548.75	NONE	1	0	-	12	10	0.0282069	0.000960846	0.00194553
test_1.5.6/Yeast_3_ms2.msalign	3754	5535	HCD	7441	3231.87	25	2	1556.78	1556.78	895	935900	-1000	3241.88	1	sp|P05694|METE_YEAST	5-methyltetrahydropteroyltriglutamate--homocysteine methyltransferase OS=Saccharomyces cerevisiae (strain ATCC 204508 / S288c) OX=559292 GN=MET6 PE=1 SV=4	374	389		K.NVSGQDVAAALEANAK.S	1556.78	NONE	0	0	-	15	15	1.03539e-09	0	0
test_1.5.6/Yeast_3_ms2.msalign	3517	5195	HCD	7033	3087.18	25	2	1557.77	1557.77	1060	2136000	-1000	3088.53	1	sp|P07257|QCR2_YEAST	Cytochrome b-c1 complex subunit 2, mitochondrial OS=Saccharomyces cerevisiae (strain ATCC 204508 / S288c) OX=559292 GN=QCR2 PE=1 SV=1	91	103		K.ATFLKDDLPYYVN.A	1557.77	NONE	0	0	-	12	10	1.35169e-08	0	0
test_1.5.6/Yeast_3_ms2.msalign	3720	5485	HCD	7381	3210.26	25	2	1558.83	1558.84	2053	9134000	-1000	3239.71	1	sp|P05318|RLA1_YEAST	60S acidic ribosomal protein P1-alpha OS=Saccharomyces cerevisiae (strain ATCC 204508 / S288c) OX=559292 GN=RPP1A PE=1 SV=4	48	61		K.ALDGQNLKDLLVNF.S	1558.84	NONE	0	0	-	9	6	0.0264555	0.000962696	0.00195122
test_1.5.6/Yeast_3_ms2.msalign	3777	5562	HCD	7473	3243.06	25	2	1558.83	1558.88	1774	9134000	-1000	3239.71	1	sp|P05694|METE_YEAST	5-methyltetrahydropteroyltriglutamate--homocysteine methyltransferase OS=Saccharomyces cerevisiae (strain ATCC 204508 / S288c) OX=559292 GN=MET6 PE=1 SV=4	374	389		K.(NV)[2.0987]SGQDVAAALEANAK.S	1558.88	NONE	1	0	-	12	11	0.000515895	0	0
test_1.5.6/Yeast_3_ms2.msalign	3486	5150	HCD	6979	3068.29	18	2	1559.77	1559.77	1434	1027000	-1000	3075.97	1	sp|P38013|AHP1_YEAST	Peroxiredoxin AHP1 OS=Saccharomyces cerevisiae (strain ATCC 204508 / S288c) OX=559292 GN=AHP1 PE=1 SV=4	91	104		T.VDNPFANQAWAKSL.G	1559.77	NONE	0	0	-	12	11	4.08287e-06	0	0
test_1.5.6/Yeast_3_ms2.msalign	3666	5420	HCD	7303	3182.22	26	2	1563.81	1563.81	1290	14280000	-336.689	3168.73	2	sp|P00330|ADH1_YEAST	Alcohol dehydrogenase 1 OS=Saccharomyces cerevisiae (strain ATCC 204508 / S288c) OX=559292 GN=ADH1 PE=1 SV=5	178	194		S.GAAGGLGSLAVQYAKAM.G	1563.81	NONE	0	0	-	11	11	4.53483e-07	0	0
test_1.5.6/Yeast_3_ms2.msalign	1677	2784	HCD	4140	2101.12	26	2	1563.85	1563.85	1980	23230000	-339.146	2102.62	2	sp|P00358|G3P2_YEAST	Glyceraldehyde-3-phosphate dehydrogenase 2 OS=Saccharomyces cerevisiae (strain ATCC 204508 / S288c) OX=559292 GN=TDH2 PE=1 SV=3	132	145		M.GVNE(E)[-29.9797]KYTSDLKIV.S	1563.85	NONE	1	0	-	13	12	0.00968895	0.000748877	0.00151668
test_1.5.6/Yeast_3_ms2.msalign	3614	5347	HCD	7215	3151.08	26	2	1564.74	1564.74	947	813100	-1000	3151.96	2	sp|P02829|HSP82_YEAST	ATP-dependent molecular chaperone HSP82 OS=Saccharomyces cerevisiae (strain ATCC 204508 / S288c) OX=559292 GN=HSP82 PE=1 SV=1	295	307		K.SISNDWEDPLYVK.H	1564.74	NONE	0	0	-	13	12	2.46306e-09	0	0
test_1.5.6/Yeast_3_ms2.msalign	3610	5339	HCD	7206	3148.34	26	2	1572.77	1572.77	1009	1097000	-1000	3149.91	1	sp|P07251|ATPA_YEAST	ATP synthase subunit alpha, mitochondrial OS=Saccharomyces cerevisiae (strain ATCC 204508 / S288c) OX=559292 GN=ATP1 PE=1 SV=5	55	69		K.GVSDEANLNETGRVL.A	1572.77	NONE	0	0	-	13	12	6.96212e-09	0	0
test_1.5.6/Yeast_3_ms2.msalign	3489	5155	HCD	6985	3070.39	26	2	1578.82	1578.82	1584	2477000	-1000	3078.09	1	sp|P06169|PDC1_YEAST	Pyruvate decarboxylase isozyme 1 OS=Saccharomyces cerevisiae (strain ATCC 204508 / S288c) OX=559292 GN=PDC1 PE=1 SV=7	318	331		R.NATFPGVQMKFVLQ.K	1578.82	NONE	0	0	-	14	10	5.15238e-05	0	0
test_1.5.6/Yeast_3_ms2.msalign	3651	5397	HCD	7275	3172	26	2	1579.8	1579.8	1417	425200	-1000	3170.82	2	sp|P00331|ADH2_YEAST	Alcohol dehydrogenase 2 OS=Saccharomyces cerevisiae (strain ATCC 204508 / S288c) OX=559292 GN=ADH2 PE=1 SV=3	178	194		S.GAAGGLGSLAVQYAKA(M)[15.9926].G	1579.8	NONE	1	0	-	15	15	3.31409e-06	0	0
test_1.5.6/Yeast_3_ms2.msalign	3887	5739	HCD	7686	3319.89	26	2	1582.85	1582.85	1277	4417000	-1000	3328	1	sp|P00924|ENO1_YEAST	Enolase 1 OS=Saccharomyces cerevisiae (strain ATCC 204508 / S288c) OX=559292 GN=ENO1 PE=1 SV=3	315	329		A.GIQ(I)[-0.0018]VADDLTVTNPK.R	1582.85	NONE	1	0	-	17	17	3.50314e-07	0	0
test_1.5.6/Yeast_3_ms2.msalign	3940	5847	HCD	7815	3365.7	26	2	1585.81	1585.81	1964	8854000	-1000	3366.6	2	sp|P40212|RL13B_YEAST	60S ribosomal protein L13-B OS=Saccharomyces cerevisiae (strain ATCC 204508 / S288c) OX=559292 GN=RPL13B PE=1 SV=1	143	157		A.ATFPIAQPATDVEAR.A	1585.81	NONE	0	0	-	11	10	0.00802425	0.000502892	0.00101885
test_1.5.6/Yeast_3_ms2.msalign	3742	5520	HCD	7423	3225.32	26	2	1585.83	1585.83	740	891800	-1000	3226.74	1	sp|P05317|RLA0_YEAST	60S acidic ribosomal protein P0 OS=Saccharomyces cerevisiae (strain ATCC 204508 / S288c) OX=559292 GN=RPP0 PE=1 SV=2	158	173		K.VVDAGNKVGQSEASLL.N	1585.83	NONE	0	0	-	14	11	4.83057e-11	0	0
test_1.5.6/Yeast_3_ms2.msalign	3625	5366	HCD	7238	3159.19	26	2	1588.85	1588.85	2129	2113000	-1000	3162.43	1	sp|P28319|CWP1_YEAST	Cell wall protein CWP1 OS=Saccharomyces cerevisiae (strain ATCC 204508 / S288c) OX=559292 GN=CWP1 PE=1 SV=2	222	239		K.AAV(GMGAGALAV)[-0.0195]AAAYLL.	1588.85	NONE	1	0	-	8	7	0.0703948	0.00304094	0.00614077
test_1.5.6/Yeast_3_ms2.msalign	3799	5600	HCD	7519	3259.73	26	2	1588.95	1588.96	1428	2400000	-1000	3265.36	1	sp|P05694|METE_YEAST	5-methyltetrahydropteroyltriglutamate--homocysteine methyltransferase OS=Saccharomyces cerevisiae (strain ATCC 204508 / S288c) OX=559292 GN=MET6 PE=1 SV=4	256	271		T.VVPNLDAIKGLPVAAL.H	1588.96	NONE	0	0	-	10	9	3.618e-06	0	0
test_1.5.6/Yeast_3_ms2.msalign	4309	6470	HCD	8564	3636.53	26	2	1589.74	1589.74	2157	324000	-1000	3635.81	1	sp|P22803|TRX2_YEAST	Thioredoxin-2 OS=Saccharomyces cerevisiae (strain ATCC 204508 / S288c) OX=559292 GN=TRX2 PE=1 SV=3	57	71		L.DVDEVSDVAQKAEVS.S	1589.74	NONE	0	0	-	9	6	0.0932186	0.00463392	0.00888266
test_1.5.6/Yeast_3_ms2.msalign	3662	5410	HCD	7291	3177.95	26	2	1591.78	1591.78	1114	698100	-1000	3177.18	1	sp|P39742|SEC72_YEAST	Translocation protein SEC72 OS=Saccharomyces cerevisiae (strain ATCC 204508 / S288c) OX=559292 GN=SEC72 PE=1 SV=3	180	193		L.LIETARNLAEYNGE.	1591.78	NONE	0	0	-	14	11	2.4494e-08	0	0
test_1.5.6/Yeast_3_ms2.msalign	2043	3244	HCD	4692	2286.61	26	2	1593.76	1593.76	1188	16610000	-339.06	2290.12	1	sp|P23301|IF5A1_YEAST	Eukaryotic translation initiation factor 5A-1 OS=Saccharomyces cerevisiae (strain ATCC 204508 / S288c) OX=559292 GN=HYP2 PE=1 SV=3	143	157		M.GEEAAISFKEAARTD.	1593.76	NONE	0	0	-	13	12	7.84877e-08	0	0
test_1.5.6/Yeast_3_ms2.msalign	3601	5316	HCD	7178	3138.31	20	2	1599.82	1599.82	2061	189400	-1000	3137.36	1	sp|P14540|ALF_YEAST	Fructose-bisphosphate aldolase OS=Saccharomyces cerevisiae (strain ATCC 204508 / S288c) OX=559292 GN=FBA1 PE=1 SV=3	74	90		K.GISNEGQNASIKGAIAA.A	1599.82	NONE	0	0	-	6	6	0.0290904	0.000959693	0.00194363
test_1.5.6/Yeast_3_ms2.msalign	3926	5794	HCD	7752	3343.49	25	2	1608.82	1608.82	1514	783000	-1000	3345.15	1	sp|P30952|MLS1_YEAST	Malate synthase 1 OS=Saccharomyces cerevisiae (strain ATCC 204508 / S288c) OX=559292 GN=MLS1 PE=1 SV=1	25	39		S.STTVGDILTKDALEF.I	1608.82	NONE	0	0	-	9	8	1.55514e-05	0	0
test_1.5.6/Yeast_3_ms2.msalign	3484	5141	HCD	6968	3064.28	16	2	1609.87	1609.87	1697	9617000	-1000	3075.97	3	sp|P06169|PDC1_YEAST	Pyruvate decarboxylase isozyme 1 OS=Saccharomyces cerevisiae (strain ATCC 204508 / S288c) OX=559292 GN=PDC1 PE=1 SV=7	2	14		M.(S)[Acetyl]EITLGKYLFERL.K	1609.87	NME_ACETYLATION	0	0	-	6	5	0.000218583	0	0
test_1.5.6/Yeast_3_ms2.msalign	4368	6636	HCD	8763	3706.72	26	2	1612.78	1612.78	1834	259200	-1000	3705.72	1	sp|P17967|PDI_YEAST	Protein disulfide-isomerase OS=Saccharomyces cerevisiae (strain ATCC 204508 / S288c) OX=559292 GN=PDI1 PE=1 SV=2	237	251		E.ALPYFGEIDGSVFAQ.Y	1612.78	NONE	0	0	-	8	8	0.00136519	0.000268817	0.000545256
test_1.5.6/Yeast_3_ms2.msalign	4006	5966	HCD	7958	3416.86	12	2	1614.85	1614.86	1879	2110000	-1000	3405.19	1	sp|P00560|PGK_YEAST	Phosphoglycerate kinase OS=Saccharomyces cerevisiae (strain ATCC 204508 / S288c) OX=559292 GN=PGK1 PE=1 SV=2	362	379		S.AAGNTVIIGGGDTATVAK.K	1614.86	NONE	0	0	-	7	7	0.0027353	0.000262261	0.000532198
test_1.5.6/Yeast_3_ms2.msalign	3589	5303	HCD	7163	3133.4	26	2	1618.86	1618.86	1946	26600000	-338.579	3154.07	1	sp|P38616|YGP1_YEAST	Protein YGP1 OS=Saccharomyces cerevisiae (strain ATCC 204508 / S288c) OX=559292 GN=YGP1 PE=1 SV=2	339	354		A.AVNGVTSKSALESIFP.	1618.86	NONE	0	0	-	7	5	0.00608175	0.000507743	0.00102828
test_1.5.6/Yeast_3_ms2.msalign	3574	5281	HCD	7136	3123.46	19	2	1622.7	1622.7	1356	1976000	-1000	3113.97	1	sp|P00360|G3P1_YEAST	Glyceraldehyde-3-phosphate dehydrogenase 1 OS=Saccharomyces cerevisiae (strain ATCC 204508 / S288c) OX=559292 GN=TDH1 PE=1 SV=3	309	321		L.ISWYDNEYGYSAR.V	1622.7	NONE	0	0	-	10	9	1.42372e-06	0	0
test_1.5.6/Yeast_3_ms2.msalign	4366	6616	HCD	8739	3698.47	27	2	1625.84	1625.84	1346	3055000	-1000	3699.56	2	sp|P0CX55|RS18A_YEAST	40S ribosomal protein S18-A OS=Saccharomyces cerevisiae (strain ATCC 204508 / S288c) OX=559292 GN=RPS18A PE=1 SV=1	2	15		M.(S)[Acetyl]LVVQEQGSFQHIL.R	1625.84	NME_ACETYLATION	0	0	-	14	12	1.17334e-06	0	0
test_1.5.6/Yeast_3_ms2.msalign	3974	5897	HCD	7875	3386.93	27	2	1626.91	1626.91	1851	1716000	-1000	3392.18	1	sp|P00175|CYB2_YEAST	L-lactate dehydrogenase (cytochrome) OS=Saccharomyces cerevisiae (strain ATCC 204508 / S288c) OX=559292 GN=CYB2 PE=1 SV=1	549	563		T.SIAELKPDLLDLSTL.K	1626.91	NONE	0	0	-	11	8	0.00174743	0.000266525	0.000540249
test_1.5.6/Yeast_3_ms2.msalign	3544	5236	HCD	7082	3104.32	15	2	1628.89	1628.89	1715	290200	-1000	3103.32	1	sp|P00950|PMG1_YEAST	Phosphoglycerate mutase 1 OS=Saccharomyces cerevisiae (strain ATCC 204508 / S288c) OX=559292 GN=GPM1 PE=1 SV=3	155	167		L.VIDRLLPYWQDVI.A	1628.89	NONE	0	0	-	8	7	0.000266966	0	0
test_1.5.6/Yeast_3_ms2.msalign	4044	6025	HCD	8029	3442.27	20	2	1630.81	1630.81	1418	483000	-1000	3439.39	2	sp|P02829|HSP82_YEAST	ATP-dependent molecular chaperone HSP82 OS=Saccharomyces cerevisiae (strain ATCC 204508 / S288c) OX=559292 GN=HSP82 PE=1 SV=1	51	64		L.SDPKQLETEPDLFI.R	1630.81	NONE	0	0	-	9	8	3.32528e-06	0	0
test_1.5.6/Yeast_3_ms2.msalign	3858	5693	HCD	7631	3299.97	17	2	1631.83	1631.83	1419	268200	-1000	3297.52	1	sp|P07281|RS19B_YEAST	40S ribosomal protein S19-B OS=Saccharomyces cerevisiae (strain ATCC 204508 / S288c) OX=559292 GN=RPS19B PE=1 SV=2	2	17		M.AGVSVRDVAAQDFINA.Y	1631.83	NME	0	0	-	10	7	3.34435e-06	0	0
test_1.5.6/Yeast_3_ms2.msalign	3511	5185	HCD	7021	3083	17	2	1638.81	1638.82	2147	1062000	-1000	3082.28	1	sp|P38011|GBLP_YEAST	Guanine nucleotide-binding protein subunit beta-like protein OS=Saccharomyces cerevisiae (strain ATCC 204508 / S288c) OX=559292 GN=ASC1 PE=1 SV=4	244	258		L.AFSPNRYWLAAATAT.G	1638.82	NONE	0	0	-	8	5	0.086533	0.00418118	0.00797748
test_1.5.6/Yeast_3_ms2.msalign	3873	5723	HCD	7667	3313.1	23	2	1639.8	1639.81	1912	472900	-1000	3310.63	1	sp|P40217|EIF3I_YEAST	Eukaryotic translation initiation factor 3 subunit I OS=Saccharomyces cerevisiae (strain ATCC 204508 / S288c) OX=559292 GN=TIF34 PE=1 SV=1	214	228		T.SSRDTNSFLVDVSTL.Q	1639.81	NONE	0	0	-	11	8	0.00400506	0.000516529	0.00104657
test_1.5.6/Yeast_3_ms2.msalign	4111	6142	HCD	8169	3491.86	14	2	1641.88	1641.88	2003	24210000	-338.786	3464.89	2	sp|P00924|ENO1_YEAST	Enolase 1 OS=Saccharomyces cerevisiae (strain ATCC 204508 / S288c) OX=559292 GN=ENO1 PE=1 SV=3	221	236		Q.TAEEALDLIVDAIKAA.G	1641.88	NONE	0	0	-	7	7	0.0140969	0.000737644	0.00149925
test_1.5.6/Yeast_3_ms2.msalign	3859	5694	HCD	7632	3300.2	22	2	1648.8	1648.8	1765	435200	-1000	3304.11	1	sp|P07245|C1TC_YEAST	C-1-tetrahydrofolate synthase, cytoplasmic OS=Saccharomyces cerevisiae (strain ATCC 204508 / S288c) OX=559292 GN=ADE3 PE=1 SV=1	68	81		N.FIHLDESATEFEVL.R	1648.8	NONE	0	0	-	9	7	0.000448077	0	0
test_1.5.6/Yeast_3_ms2.msalign	3925	5793	HCD	7751	3343.26	27	2	1649.82	1649.83	1802	1069000	-1000	3342.94	1	sp|P16521|EF3A_YEAST	Elongation factor 3A OS=Saccharomyces cerevisiae (strain ATCC 204508 / S288c) OX=559292 GN=YEF3 PE=1 SV=4	566	580		L.LLDEPTNHLDTVNVA.W	1649.83	NONE	0	0	-	10	7	0.000810841	0	0
test_1.5.6/Yeast_3_ms2.msalign	3868	5710	HCD	7651	3307.06	19	2	1653.8	1653.8	1614	196000	-1000	3306.28	1	sp|P39522|ILV3_YEAST	Dihydroxy-acid dehydratase, mitochondrial OS=Saccharomyces cerevisiae (strain ATCC 204508 / S288c) OX=559292 GN=ILV3 PE=1 SV=2	94	109		M.QFNTIGVSDGISMGTK.G	1653.8	NONE	0	0	-	9	9	7.51639e-05	0	0
test_1.5.6/Yeast_3_ms2.msalign	3764	5546	HCD	7454	3236.42	22	2	1653.89	1653.89	1259	316400	-1000	3235.42	1	sp|P00549|KPYK1_YEAST	Pyruvate kinase 1 OS=Saccharomyces cerevisiae (strain ATCC 204508 / S288c) OX=559292 GN=CDC19 PE=1 SV=2	22	37		T.SIIGTIGPKTNNPETL.V	1653.89	NONE	0	0	-	10	9	2.80011e-07	0	0
test_1.5.6/Yeast_3_ms2.msalign	4007	5967	HCD	7959	3417.09	21	2	1656.75	1656.75	948	2888000	-1000	3424.44	1	sp|P46367|ALDH4_YEAST	Potassium-activated aldehyde dehydrogenase, mitochondrial OS=Saccharomyces cerevisiae (strain ATCC 204508 / S288c) OX=559292 GN=ALD4 PE=1 SV=2	348	362		A.SESIKVGDPFDESTF.Q	1656.75	NONE	0	0	-	14	11	2.54243e-09	0	0
test_1.5.6/Yeast_3_ms2.msalign	3683	5440	HCD	7327	3190.71	22	2	1656.85	1656.85	932	2366000	-1000	3183.59	3	sp|P06169|PDC1_YEAST	Pyruvate decarboxylase isozyme 1 OS=Saccharomyces cerevisiae (strain ATCC 204508 / S288c) OX=559292 GN=PDC1 PE=1 SV=7	80	96		L.SALNGIAGSYAEHVGVL.H	1656.85	NONE	0	0	-	11	10	1.89981e-09	0	0
test_1.5.6/Yeast_3_ms2.msalign	4089	6108	HCD	8129	3478.02	14	2	1656.85	1656.85	2139	1864000	-1000	3479.88	2	sp|P40212|RL13B_YEAST	60S ribosomal protein L13-B OS=Saccharomyces cerevisiae (strain ATCC 204508 / S288c) OX=559292 GN=RPL13B PE=1 SV=1	142	157		A.AATFPIAQPATDVEAR.A	1656.85	NONE	0	0	-	8	7	0.0777655	0.00396363	0.00753296
test_1.5.6/Yeast_3_ms2.msalign	3877	5729	HCD	7674	3315.53	18	2	1657.84	1657.84	1602	74870	-1000	3314.99	1	sp|P07280|RS19A_YEAST	40S ribosomal protein S19-A OS=Saccharomyces cerevisiae (strain ATCC 204508 / S288c) OX=559292 GN=RPS19A PE=1 SV=2	2	17		M.PGVSVRDVAAQDFINA.Y	1657.84	NME	0	0	-	9	6	5.99952e-05	0	0
test_1.5.6/Yeast_3_ms2.msalign	3600	5315	HCD	7177	3138.08	24	2	1660.82	1660.82	967	3211000	-1000	3145.74	1	sp|P38013|AHP1_YEAST	Peroxiredoxin AHP1 OS=Saccharomyces cerevisiae (strain ATCC 204508 / S288c) OX=559292 GN=AHP1 PE=1 SV=4	90	104		V.TVDNPFANQAWAKSL.G	1660.82	NONE	0	0	-	14	12	3.044e-09	0	0
test_1.5.6/Yeast_3_ms2.msalign	3964	5881	HCD	7856	3380.3	27	2	1660.89	1660.89	1016	1445000	-1000	3383.59	1	sp|P23254|TKT1_YEAST	Transketolase 1 OS=Saccharomyces cerevisiae (strain ATCC 204508 / S288c) OX=559292 GN=TKL1 PE=1 SV=4	560	576		L.VATGSEVSLSVEAAKTL.A	1660.89	NONE	0	0	-	17	17	7.74237e-09	0	0
test_1.5.6/Yeast_3_ms2.msalign	3829	5651	HCD	7580	3281.3	27	2	1665.8	1665.8	1785	1715000	-1000	3282.47	1	sp|P00549|KPYK1_YEAST	Pyruvate kinase 1 OS=Saccharomyces cerevisiae (strain ATCC 204508 / S288c) OX=559292 GN=CDC19 PE=1 SV=2	333	348		S.GETAKGNYPINAVTTM.A	1665.8	NONE	0	0	-	8	7	0.000574355	0	0
test_1.5.6/Yeast_3_ms2.msalign	3833	5659	HCD	7590	3285.14	26	2	1666.8	1667.79	2067	177100	-1000	3284.59	1	sp|P35691|TCTP_YEAST	Translationally-controlled tumor protein homolog OS=Saccharomyces cerevisiae (strain ATCC 204508 / S288c) OX=559292 GN=TMA19 PE=1 SV=1	145	158		L.NYREDGTTPFVAIW.K	1667.79	NONE	0	0	-	8	5	0.0311578	0.000957396	0.00193798
test_1.5.6/Yeast_3_ms2.msalign	3760	5541	HCD	7448	3234.23	22	2	1670.86	1670.86	1423	2900000	-1000	3243.98	1	sp|P14540|ALF_YEAST	Fructose-bisphosphate aldolase OS=Saccharomyces cerevisiae (strain ATCC 204508 / S288c) OX=559292 GN=FBA1 PE=1 SV=3	74	91		K.GISNEGQNASIKGAIAAA.H	1670.86	NONE	0	0	-	8	8	3.47049e-06	0	0
test_1.5.6/Yeast_3_ms2.msalign	3906	5765	HCD	7717	3330.89	27	2	1670.87	1670.87	1392	1422000	-1000	3330.11	1	sp|P30952|MLS1_YEAST	Malate synthase 1 OS=Saccharomyces cerevisiae (strain ATCC 204508 / S288c) OX=559292 GN=MLS1 PE=1 SV=1	412	426		A.NLLETKIPNGEITTE.G	1670.87	NONE	0	0	-	16	13	2.44877e-06	0	0
test_1.5.6/Yeast_3_ms2.msalign	3846	5679	HCD	7614	3293.71	17	2	1670.95	1670.95	1991	189300	-1000	3293.22	1	sp|P48589|RS12_YEAST	40S ribosomal protein S12 OS=Saccharomyces cerevisiae (strain ATCC 204508 / S288c) OX=559292 GN=RPS12 PE=1 SV=1	63	78		L.VSSVTEANIIKLVEGL.A	1670.95	NONE	0	0	-	11	9	0.0113145	0.000743863	0.0015083
test_1.5.6/Yeast_3_ms2.msalign	3866	5706	HCD	7646	3305.06	26	2	1673.8	1672.8	1469	243200	-1000	3304.11	1	sp|P04807|HXKB_YEAST	Hexokinase-2 OS=Saccharomyces cerevisiae (strain ATCC 204508 / S288c) OX=559292 GN=HXK2 PE=1 SV=4	217	231		L.VASYYTDPETKMGVI.F	1672.8	NONE	0	0	-	8	7	6.5343e-06	0	0
test_1.5.6/Yeast_3_ms2.msalign	3495	5167	HCD	6999	3075.07	25	2	1672.88	1672.88	1036	2220000	-1000	3082.28	1	sp|P00410|COX2_YEAST	Cytochrome c oxidase subunit 2 OS=Saccharomyces cerevisiae (strain ATCC 204508 / S288c) OX=559292 GN=COX2 PE=1 SV=1	238	251		E.AVSLPKFLEWLNEQ.	1672.88	NONE	0	0	-	15	12	1.04591e-08	0	0
test_1.5.6/Yeast_3_ms2.msalign	4068	6075	HCD	8089	3463.51	20	2	1676.94	1676.95	1930	33210000	-338.818	3441.55	2	sp|P32905|RSSA1_YEAST	40S ribosomal protein S0-A OS=Saccharomyces cerevisiae (strain ATCC 204508 / S288c) OX=559292 GN=RPS0A PE=1 SV=3	62	77		A.RIIAAIPNPEDVVAIS.S	1676.95	NONE	0	0	-	9	7	0.00504539	0.000511378	0.00103681
test_1.5.6/Yeast_3_ms2.msalign	3888	5740	HCD	7687	3320.12	27	2	1677.88	1677.88	1095	14350000	-338.682	3334.38	2	sp|P00358|G3P2_YEAST	Glyceraldehyde-3-phosphate dehydrogenase 2 OS=Saccharomyces cerevisiae (strain ATCC 204508 / S288c) OX=559292 GN=TDH2 PE=1 SV=3	116	131		K.KVVITAPSSTAPMFVM.G	1677.88	NONE	0	0	-	12	11	2.03012e-08	0	0
test_1.5.6/Yeast_3_ms2.msalign	4373	6644	HCD	8773	3710.41	18	2	1680.71	1680.71	1840	548500	-1000	3709.92	1	sp|P00359|G3P3_YEAST	Glyceraldehyde-3-phosphate dehydrogenase 3 OS=Saccharomyces cerevisiae (strain ATCC 204508 / S288c) OX=559292 GN=TDH3 PE=1 SV=3	32	45		L.NDPFITNDYAAYMF.K	1680.71	NONE	0	0	-	8	6	0.00155557	0.000267594	0.000543478
test_1.5.6/Yeast_3_ms2.msalign	4369	6640	HCD	8768	3708.58	25	2	1684.76	1684.76	1673	664400	-1000	3705.72	1	sp|P38248|ECM33_YEAST	Cell wall protein ECM33 OS=Saccharomyces cerevisiae (strain ATCC 204508 / S288c) OX=559292 GN=ECM33 PE=1 SV=3	110	125		L.TSASFGSLQEVDSINM.V	1684.76	NONE	0	0	-	9	8	0.000156509	0	0
test_1.5.6/Yeast_3_ms2.msalign	3939	5838	HCD	7805	3362.63	24	2	1688.89	1688.9	1389	2627000	-1000	3370.85	1	sp|O43137|YB085_YEAST	Uncharacterized protein YBR085C-A OS=Saccharomyces cerevisiae (strain ATCC 204508 / S288c) OX=559292 GN=YBR085C-A PE=1 SV=1	70	85		N.IIGEAKDYLLDLAGQA.	1688.9	NONE	0	0	-	14	11	2.18727e-06	0	0
test_1.5.6/Yeast_3_ms2.msalign	3993	5951	HCD	7940	3410.44	16	2	1690.84	1690.84	1771	597500	-1000	3415.85	1	sp|Q08971|YP225_YEAST	Protein PBDC1 homolog OS=Saccharomyces cerevisiae (strain ATCC 204508 / S288c) OX=559292 GN=YPL225W PE=1 SV=1	8	22		E.TADNLEDIEKQFAVV.A	1690.84	NONE	0	0	-	7	6	0.000503462	0	0
test_1.5.6/Yeast_3_ms2.msalign	4240	6353	HCD	8423	3585.28	24	2	1694.75	1694.76	1489	639300	-1000	3585.02	2	sp|P06367|RS14A_YEAST	40S ribosomal protein S14-A OS=Saccharomyces cerevisiae (strain ATCC 204508 / S288c) OX=559292 GN=RPS14A PE=1 SV=5	50	65		K.ADRDESSPYAAMLAAQ.D	1694.76	NONE	0	0	-	16	11	9.7021e-06	0	0
test_1.5.6/Yeast_3_ms2.msalign	3929	5800	HCD	7759	3345.87	24	2	1695.85	1695.85	1773	782500	-1000	3342.94	1	sp|P00924|ENO1_YEAST	Enolase 1 OS=Saccharomyces cerevisiae (strain ATCC 204508 / S288c) OX=559292 GN=ENO1 PE=1 SV=3	169	184		Q.EFMIAPTGAKTFAEAL.R	1695.85	NONE	0	0	-	8	8	0.000512858	0	0
test_1.5.6/Yeast_3_ms2.msalign	4104	6127	HCD	8151	3485.36	18	2	1701.86	1701.86	1563	801200	-1000	3488.45	1	sp|P20449|DBP5_YEAST	ATP-dependent RNA helicase DBP5 OS=Saccharomyces cerevisiae (strain ATCC 204508 / S288c) OX=559292 GN=DBP5 PE=1 SV=2	77	92		K.LADIQADPNSPLYSAK.S	1701.86	NONE	0	0	-	12	11	3.67967e-05	0	0
test_1.5.6/Yeast_3_ms2.msalign	3979	5913	HCD	7895	3394.66	17	2	1703.88	1702.88	1548	138600	-1000	3394.4	1	sp|P50095|IMDH3_YEAST	Inosine-5'-monophosphate dehydrogenase 3 OS=Saccharomyces cerevisiae (strain ATCC 204508 / S288c) OX=559292 GN=IMD3 PE=1 SV=1	46	61		L.PGLVDFPSSEVSLQTK.L	1702.88	NONE	0	0	-	7	7	2.83621e-05	0	0
test_1.5.6/Yeast_3_ms2.msalign	4185	6268	HCD	8321	3548.1	17	2	1704.85	1704.86	1916	891900	-1000	3541.27	1	sp|P07267|CARP_YEAST	Saccharopepsin OS=Saccharomyces cerevisiae (strain ATCC 204508 / S288c) OX=559292 GN=PEP4 PE=1 SV=1	167	182		L.SIGDLTIPKQDFAEAT.S	1704.86	NONE	0	0	-	6	6	0.00418656	0.000515597	0.00104439
test_1.5.6/Yeast_3_ms2.msalign	4135	6189	HCD	8226	3512.98	16	2	1705.88	1705.88	1450	985700	-1000	3516.88	1	sp|Q12499|NOP58_YEAST	Nucleolar protein 58 OS=Saccharomyces cerevisiae (strain ATCC 204508 / S288c) OX=559292 GN=NOP58 PE=1 SV=1	166	180		Q.AIALLDDLDKELNTY.A	1705.88	NONE	0	0	-	11	10	5.20236e-06	0	0
test_1.5.6/Yeast_3_ms2.msalign	3852	5685	HCD	7621	3296.08	28	2	1706.85	1706.85	1326	548100	-1000	3295.36	3	sp|P00358|G3P2_YEAST	Glyceraldehyde-3-phosphate dehydrogenase 2 OS=Saccharomyces cerevisiae (strain ATCC 204508 / S288c) OX=559292 GN=TDH2 PE=1 SV=3	159	174		L.AKVINDAFGIEEGLMT.T	1706.85	NONE	0	0	-	11	9	8.08974e-07	0	0
test_1.5.6/Yeast_3_ms2.msalign	4083	6101	HCD	8120	3474.42	28	2	1715.94	1715.95	1395	3444000	-1000	3479.88	3	sp|P00358|G3P2_YEAST	Glyceraldehyde-3-phosphate dehydrogenase 2 OS=Saccharomyces cerevisiae (strain ATCC 204508 / S288c) OX=559292 GN=TDH2 PE=1 SV=3	230	245		M.AFRVPTVDVSVVDLTV.K	1715.95	NONE	0	0	-	14	10	2.56095e-06	0	0
test_1.5.6/Yeast_3_ms2.msalign	4028	6004	HCD	8004	3433.52	23	2	1719.92	1719.93	1796	1434000	-1000	3437.28	1	sp|P06169|PDC1_YEAST	Pyruvate decarboxylase isozyme 1 OS=Saccharomyces cerevisiae (strain ATCC 204508 / S288c) OX=559292 GN=PDC1 PE=1 SV=7	233	247		K.KLIDLTQFPAFVTPM.G	1719.93	NONE	0	0	-	10	8	0.000734124	0	0
test_1.5.6/Yeast_3_ms2.msalign	3986	5933	HCD	7919	3403.33	18	2	1721.91	1721.91	1931	514900	-1000	3405.19	1	sp|P30952|MLS1_YEAST	Malate synthase 1 OS=Saccharomyces cerevisiae (strain ATCC 204508 / S288c) OX=559292 GN=MLS1 PE=1 SV=1	25	40		S.STTVGDILTKDALEFI.V	1721.91	NONE	0	0	-	7	6	0.00507401	0.000511247	0.00103627
test_1.5.6/Yeast_3_ms2.msalign	3726	5493	HCD	7391	3214.1	21	2	1725.84	1725.84	1914	866900	-1000	3205.14	1	sp|P05317|RLA0_YEAST	60S acidic ribosomal protein P0 OS=Saccharomyces cerevisiae (strain ATCC 204508 / S288c) OX=559292 GN=RPP0 PE=1 SV=2	124	139		A.VNTGMEPGKTSFFQAL.G	1725.84	NONE	0	0	-	7	7	0.0040618	0.000516129	0.00104548
test_1.5.6/Yeast_3_ms2.msalign	4038	6018	HCD	8021	3439.7	22	2	1725.99	1725.99	961	212800	-1000	3437.28	1	sp|P07342|ILVB_YEAST	Acetolactate synthase catalytic subunit, mitochondrial OS=Saccharomyces cerevisiae (strain ATCC 204508 / S288c) OX=559292 GN=ILV2 PE=1 SV=1	557	573		T.LTELSSAVQAGTPVKIL.I	1725.99	NONE	0	0	-	11	11	2.85903e-09	0	0
test_1.5.6/Yeast_3_ms2.msalign	4020	5990	HCD	7987	3427.33	19	2	1731.85	1731.85	1129	316700	-1000	3426.61	1	sp|P06367|RS14A_YEAST	40S ribosomal protein S14-A OS=Saccharomyces cerevisiae (strain ATCC 204508 / S288c) OX=559292 GN=RPS14A PE=1 SV=5	2	17		M.(S)[Acetyl]NVVQARDNSQVFGVA.R	1731.85	NME_ACETYLATION	0	0	-	12	9	3.15945e-08	0	0
test_1.5.6/Yeast_3_ms2.msalign	4079	6095	HCD	8113	3472.03	17	2	1733.83	1733.83	1593	2932000	-1000	3479.88	1	sp|P07170|KAD2_YEAST	Adenylate kinase OS=Saccharomyces cerevisiae (strain ATCC 204508 / S288c) OX=559292 GN=ADK1 PE=1 SV=2	57	72		K.KIMDQGGLVSDDIMVN.M	1733.83	NONE	0	0	-	8	7	5.51165e-05	0	0
test_1.5.6/Yeast_3_ms2.msalign	4062	6064	HCD	8076	3459.03	15	2	1734.84	1734.85	1691	766000	-1000	3490.63	1	sp|P21954|IDHP_YEAST	Isocitrate dehydrogenase [NADP], mitochondrial OS=Saccharomyces cerevisiae (strain ATCC 204508 / S288c) OX=559292 GN=IDP1 PE=1 SV=1	377	392		L.ESATLNTVQQDGIMTK.D	1734.85	NONE	0	0	-	8	8	0.000208759	0	0
test_1.5.6/Yeast_3_ms2.msalign	3765	5547	HCD	7455	3236.65	20	2	1735.78	1735.78	920	1109000	-1000	3241.88	1	sp|P00360|G3P1_YEAST	Glyceraldehyde-3-phosphate dehydrogenase 1 OS=Saccharomyces cerevisiae (strain ATCC 204508 / S288c) OX=559292 GN=TDH1 PE=1 SV=3	308	321		K.LISWYDNEYGYSAR.V	1735.78	NONE	0	0	-	13	10	1.58909e-09	0	0
test_1.5.6/Yeast_3_ms2.msalign	4051	6038	HCD	8045	3448.22	28	2	1739.72	1739.73	1540	4840000	-1000	3447.9	2	sp|P0CS90|HSP77_YEAST	Import motor subunit, mitochondrial OS=Saccharomyces cerevisiae (strain ATCC 204508 / S288c) OX=559292 GN=SSC1 PE=1 SV=1	243	258		K.STNGDTHLGGEDFDIY.L	1739.73	NONE	0	0	-	9	8	2.46652e-05	0	0
test_1.5.6/Yeast_3_ms2.msalign	3996	5955	HCD	7945	3412.34	28	2	1739.9	1739.91	905	5101000	-1000	3409.44	1	sp|P05694|METE_YEAST	5-methyltetrahydropteroyltriglutamate--homocysteine methyltransferase OS=Saccharomyces cerevisiae (strain ATCC 204508 / S288c) OX=559292 GN=MET6 PE=1 SV=4	589	604		M.QLALALRDEVNDLEAA.G	1739.91	NONE	0	0	-	14	12	1.25886e-09	0	0
test_1.5.6/Yeast_3_ms2.msalign	4207	6300	HCD	8359	3561.42	28	2	1743.83	1743.83	1583	1711000	-1000	3560.7	1	sp|P32324|EF2_YEAST	Elongation factor 2 OS=Saccharomyces cerevisiae (strain ATCC 204508 / S288c) OX=559292 GN=EFT2 PE=1 SV=1	102	118		N.LIDSPGHVDFSSEVTAA.L	1743.83	NONE	0	0	-	10	8	5.08843e-05	0	0
test_1.5.6/Yeast_3_ms2.msalign	4154	6219	HCD	8262	3526.29	25	2	1747.98	1747.98	1786	1009000	-1000	3534.71	2	sp|P32905|RSSA1_YEAST	40S ribosomal protein S0-A OS=Saccharomyces cerevisiae (strain ATCC 204508 / S288c) OX=559292 GN=RPS0A PE=1 SV=3	61	77		A.ARIIAAIPNPEDVVAIS.S	1747.98	NONE	0	0	-	10	8	0.00058457	0	0
test_1.5.6/Yeast_3_ms2.msalign	4372	6643	HCD	8772	3710.18	22	2	1748.91	1748.96	1742	1132000	-1000	3703.63	1	sp|P06367|RS14A_YEAST	40S ribosomal protein S14-A OS=Saccharomyces cerevisiae (strain ATCC 204508 / S288c) OX=559292 GN=RPS14A PE=1 SV=5	2	17		M.(S)[Acetyl]NVVQARDNSQVFGV(A)[17.1104].R	1748.96	NME_ACETYLATION	1	0	-	10	7	0.000379366	0	0
test_1.5.6/Yeast_3_ms2.msalign	4170	6238	HCD	8285	3534.96	29	2	1750.81	1750.82	1709	3507000	-1000	3545.64	1	sp|P00359|G3P3_YEAST	Glyceraldehyde-3-phosphate dehydrogenase 3 OS=Saccharomyces cerevisiae (strain ATCC 204508 / S288c) OX=559292 GN=TDH3 PE=1 SV=3	284	300		D.FLGDSHSSIFDASAGIQ.L	1750.82	NONE	0	0	-	11	9	0.000255421	0	0
test_1.5.6/Yeast_3_ms2.msalign	4000	5959	HCD	7950	3414.22	21	2	1760.82	1760.83	656	274000	-1000	3413.73	1	sp|P19414|ACON_YEAST	Aconitate hydratase, mitochondrial OS=Saccharomyces cerevisiae (strain ATCC 204508 / S288c) OX=559292 GN=ACO1 PE=1 SV=2	255	271		K.GGTGKIVEYFGDGVDTF.S	1760.83	NONE	0	0	-	14	14	8.78152e-12	0	0
test_1.5.6/Yeast_3_ms2.msalign	4191	6274	HCD	8328	3550.46	29	2	1764.85	1764.85	1992	5608000	-1000	3560.7	2	sp|P00924|ENO1_YEAST	Enolase 1 OS=Saccharomyces cerevisiae (strain ATCC 204508 / S288c) OX=559292 GN=ENO1 PE=1 SV=3	10	25		R.SVYDSRGNPTVEVELT.T	1764.85	NONE	0	0	-	10	8	0.0114539	0.000743679	0.00150754
test_1.5.6/Yeast_3_ms2.msalign	3900	5758	HCD	7709	3328.26	14	2	1765.96	1765.97	1867	309300	-1000	3328	2	sp|P10664|RL4A_YEAST	60S ribosomal protein L4-A OS=Saccharomyces cerevisiae (strain ATCC 204508 / S288c) OX=559292 GN=RPL4A PE=1 SV=4	220	236		L.RNVPGVETANVASLNLL.Q	1765.97	NONE	0	0	-	7	7	0.0022439	0.00026441	0.000535619
test_1.5.6/Yeast_3_ms2.msalign	3880	5732	HCD	7677	3316.22	15	2	1766.91	1766.91	2048	216000	-1000	3310.63	1	sp|P00330|ADH1_YEAST	Alcohol dehydrogenase 1 OS=Saccharomyces cerevisiae (strain ATCC 204508 / S288c) OX=559292 GN=ADH1 PE=1 SV=5	168	186		N.LMAGHWVAISGAAGGLGSL.A	1766.91	NONE	0	0	-	7	6	0.0238596	0.000964785	0.00195599
test_1.5.6/Yeast_3_ms2.msalign	4064	6066	HCD	8078	3459.49	17	2	1772.91	1772.91	1319	360200	-1000	3460.65	1	sp|P06106|CYSD_YEAST	Homocysteine/cysteine synthase OS=Saccharomyces cerevisiae (strain ATCC 204508 / S288c) OX=559292 GN=MET17 PE=1 SV=3	267	282		R.TELLRDLGPLMNPFAS.F	1772.91	NONE	0	0	-	11	11	7.00238e-07	0	0
test_1.5.6/Yeast_3_ms2.msalign	2745	4108	HCD	5729	2638.18	29	2	1776.46	1776.51	1904	1531000	-1000	2637.93	1	sp|P20424|SRP54_YEAST	Signal recognition particle subunit SRP54 OS=Saccharomyces cerevisiae (strain ATCC 204508 / S288c) OX=559292 GN=SRP54 PE=1 SV=2	19	34		I.(SNT)[-23.3155]QDDFTTSVDVMLK.G	1776.51	NONE	1	0	-	8	8	0.00362722	0.000259	0.00052521
test_1.5.6/Yeast_3_ms2.msalign	4130	6176	HCD	8210	3506.95	18	2	1777.89	1777.89	2136	379000	-1000	3505.94	1	sp|P38219|OLA1_YEAST	Obg-like ATPase 1 OS=Saccharomyces cerevisiae (strain ATCC 204508 / S288c) OX=559292 GN=OLA1 PE=1 SV=1	251	265		K.EWVDKYSPGDLIIPF.S	1777.89	NONE	0	0	-	6	5	0.0748927	0.00396918	0.00754361
test_1.5.6/Yeast_3_ms2.msalign	4163	6229	HCD	8274	3530.76	28	2	1778.91	1778.91	1896	1231000	-1000	3541.27	1	sp|P06208|LEU1_YEAST	2-isopropylmalate synthase OS=Saccharomyces cerevisiae (strain ATCC 204508 / S288c) OX=559292 GN=LEU4 PE=1 SV=1	593	609		N.NIIHSGDVSIPSLAEVE.G	1778.91	NONE	0	0	-	8	8	0.00325855	0.000260281	0.000527426
test_1.5.6/Yeast_3_ms2.msalign	4196	6281	HCD	8336	3553.11	25	2	1781	1781	1375	104700	-1000	3552.1	1	sp|P31116|DHOM_YEAST	Homoserine dehydrogenase OS=Saccharomyces cerevisiae (strain ATCC 204508 / S288c) OX=559292 GN=HOM6 PE=1 SV=1	336	356		Q.GAGAGAAVTAAGVLGDVIKIA.Q	1781	NONE	0	0	-	9	8	1.74677e-06	0	0
test_1.5.6/Yeast_3_ms2.msalign	4214	6310	HCD	8371	3565.75	25	2	1785.87	1785.87	1668	573900	-1000	3565.03	1	sp|P21243|PSA1_YEAST	Proteasome subunit alpha type-1 OS=Saccharomyces cerevisiae (strain ATCC 204508 / S288c) OX=559292 GN=SCL1 PE=1 SV=1	237	252		L.SAENIEERLVAIAEQD.	1785.87	NONE	0	0	-	12	9	0.000139599	0	0
test_1.5.6/Yeast_3_ms2.msalign	4165	6232	HCD	8277	3531.45	16	2	1788.82	1788.82	1344	2967000	-1000	3516.88	1	sp|P05750|RS3_YEAST	40S ribosomal protein S3 OS=Saccharomyces cerevisiae (strain ATCC 204508 / S288c) OX=559292 GN=RPS3 PE=1 SV=5	225	240		D.YRPAEETEAQAEPVEA.	1788.82	NONE	0	0	-	8	8	1.15271e-06	0	0
test_1.5.6/Yeast_3_ms2.msalign	4192	6275	HCD	8329	3550.69	29	2	1790.93	1790.93	1029	1235000	-1000	3552.1	1	sp|P00447|SODM_YEAST	Superoxide dismutase [Mn], mitochondrial OS=Saccharomyces cerevisiae (strain ATCC 204508 / S288c) OX=559292 GN=SOD2 PE=1 SV=1	132	147		K.AIDEQFGSLDELIKLT.N	1790.93	NONE	0	0	-	17	16	9.75263e-09	0	0
test_1.5.6/Yeast_3_ms2.msalign	3945	5854	HCD	7824	3369.24	22	2	1793.81	1793.81	1635	730600	-1000	3366.6	1	sp|P32379|PSA5_YEAST	Proteasome subunit alpha type-5 OS=Saccharomyces cerevisiae (strain ATCC 204508 / S288c) OX=559292 GN=PUP2 PE=1 SV=2	96	110		A.AVTHNLYYDEDINVE.S	1793.81	NONE	0	0	-	9	8	9.4326e-05	0	0
test_1.5.6/Yeast_3_ms2.msalign	4134	6186	HCD	8222	3511.22	29	2	1794.89	1794.89	1006	613100	-1000	3512.44	1	sp|P07281|RS19B_YEAST	40S ribosomal protein S19-B OS=Saccharomyces cerevisiae (strain ATCC 204508 / S288c) OX=559292 GN=RPS19B PE=1 SV=2	2	18		M.AGVSVRDVAAQDFINAY.A	1794.89	NME	0	0	-	14	12	6.71983e-09	0	0
test_1.5.6/Yeast_3_ms2.msalign	4237	6348	HCD	8417	3583.07	16	2	1794.98	1794.98	1487	10560000	-1000	3560.7	1	sp|P00925|ENO2_YEAST	Enolase 2 OS=Saccharomyces cerevisiae (strain ATCC 204508 / S288c) OX=559292 GN=ENO2 PE=1 SV=2	315	331		A.GIQIVADDLTVTNPARI.A	1794.98	NONE	0	0	-	9	9	8.70481e-06	0	0
test_1.5.6/Yeast_3_ms2.msalign	3961	5877	HCD	7851	3378.44	30	3	1800.86	1800.86	1846	915000	-1000	3381.44	1	sp|P22133|MDHC_YEAST	Malate dehydrogenase, cytoplasmic OS=Saccharomyces cerevisiae (strain ATCC 204508 / S288c) OX=559292 GN=MDH2 PE=1 SV=2	1	17		.((M)[Acetyl]PHSVT)[-93.0882]PSIEQDSLKIA.I	1800.86	M_ACETYLATION	1	0	-	10	10	0.00168645	0.00026688	0.000541712
test_1.5.6/Yeast_3_ms2.msalign	4122	6159	HCD	8190	3499.97	28	2	1802.84	1802.84	1445	640900	-1000	3501.64	1	sp|P38804|SDO1L_YEAST	Restriction of telomere capping protein 3 OS=Saccharomyces cerevisiae (strain ATCC 204508 / S288c) OX=559292 GN=RTC3 PE=1 SV=1	46	63		F.EVFTPQDGRGAEGELGAA.S	1802.84	NONE	0	0	-	12	10	4.84017e-06	0	0
test_1.5.6/Yeast_3_ms2.msalign	4097	6117	HCD	8139	3481.06	30	2	1802.89	1802.89	704	7163000	-1000	3479.88	1	sp|P39516|RS14B_YEAST	40S ribosomal protein S14-B OS=Saccharomyces cerevisiae (strain ATCC 204508 / S288c) OX=559292 GN=RPS14B PE=1 SV=2	2	18		M.ANDLVQARDNSQVFGVA.R	1802.89	NME	0	0	-	16	14	2.0093e-11	0	0
test_1.5.6/Yeast_3_ms2.msalign	4250	6365	HCD	8437	3590.21	28	2	1802.89	1802.89	1493	1155000	-1000	3593.94	1	sp|P05317|RLA0_YEAST	60S acidic ribosomal protein P0 OS=Saccharomyces cerevisiae (strain ATCC 204508 / S288c) OX=559292 GN=RPP0 PE=1 SV=2	200	215		S.SILDITDEELVSHFVS.A	1802.89	NONE	0	0	-	11	9	1.16672e-05	0	0
test_1.5.6/Yeast_3_ms2.msalign	4072	6083	HCD	8099	3467.3	30	2	1804.83	1804.83	684	694800	-1000	3464.89	1	sp|P07262|DHE4_YEAST	NADP-specific glutamate dehydrogenase 1 OS=Saccharomyces cerevisiae (strain ATCC 204508 / S288c) OX=559292 GN=GDH1 PE=1 SV=2	439	454		A.SFIKVSDAMFDQGDVF.	1804.83	NONE	0	0	-	15	14	1.42509e-11	0	0
test_1.5.6/Yeast_3_ms2.msalign	3989	5944	HCD	7932	3407.81	21	2	1805.96	1805.96	1739	675800	-1000	3409.44	1	sp|Q02821|IMA1_YEAST	Importin subunit alpha OS=Saccharomyces cerevisiae (strain ATCC 204508 / S288c) OX=559292 GN=SRP1 PE=1 SV=1	182	197		L.LYTGSVEVKEQAIWAL.G	1805.96	NONE	0	0	-	10	8	0.000366679	0	0
test_1.5.6/Yeast_3_ms2.msalign	4115	6146	HCD	8174	3493.82	30	2	1808.9	1808.9	621	14430000	-1000	3486.31	2	sp|P10664|RL4A_YEAST	60S ribosomal protein L4-A OS=Saccharomyces cerevisiae (strain ATCC 204508 / S288c) OX=559292 GN=RPL4A PE=1 SV=4	2	18		M.(S)[Acetyl]RPQVTVHSLTGEATAN.A	1808.9	NME_ACETYLATION	0	0	-	18	16	2.83415e-12	0	0
test_1.5.6/Yeast_3_ms2.msalign	4235	6345	HCD	8413	3581.27	24	2	1809	1809	686	940100	-1000	3582.75	1	sp|P00925|ENO2_YEAST	Enolase 2 OS=Saccharomyces cerevisiae (strain ATCC 204508 / S288c) OX=559292 GN=ENO2 PE=1 SV=2	316	332		G.IQIVADDLTVTNPARIA.T	1809	NONE	0	0	-	14	14	1.49412e-11	0	0
test_1.5.6/Yeast_3_ms2.msalign	4217	6314	HCD	8376	3567.74	15	2	1809.9	1809.9	1338	546100	-1000	3562.83	1	sp|P38071|ETR1_YEAST	Enoyl-[acyl-carrier-protein] reductase, mitochondrial OS=Saccharomyces cerevisiae (strain ATCC 204508 / S288c) OX=559292 GN=ETR1 PE=1 SV=3	135	151		F.SSSSDLIKVNDLDLFSA.A	1809.9	NONE	0	0	-	10	8	1.01855e-06	0	0
test_1.5.6/Yeast_3_ms2.msalign	4084	6102	HCD	8121	3474.65	28	2	1812.95	1812.96	1000	368500	-1000	3473.42	1	sp|P05317|RLA0_YEAST	60S acidic ribosomal protein P0 OS=Saccharomyces cerevisiae (strain ATCC 204508 / S288c) OX=559292 GN=RPP0 PE=1 SV=2	158	175		K.VVDAGNKVGQSEASLLNL.L	1812.96	NONE	0	0	-	14	13	6.34746e-09	0	0
test_1.5.6/Yeast_3_ms2.msalign	3879	5731	HCD	7676	3315.99	30	2	1813.01	1813.01	1793	960300	-1000	3312.84	1	sp|P00950|PMG1_YEAST	Phosphoglycerate mutase 1 OS=Saccharomyces cerevisiae (strain ATCC 204508 / S288c) OX=559292 GN=GPM1 PE=1 SV=3	153	167		L.ALVIDRLLPYWQDVI.A	1813.01	NONE	0	0	-	7	7	0.000665336	0	0
test_1.5.6/Yeast_3_ms2.msalign	4190	6273	HCD	8327	3550.23	24	2	1815.91	1815.9	2046	246100	-1000	3549.98	1	sp|P38126|PCH2_YEAST	Pachytene checkpoint protein 2 OS=Saccharomyces cerevisiae (strain ATCC 204508 / S288c) OX=559292 GN=PCH2 PE=1 SV=2	1	12		.(M)[Acetyl]SYIVDLQV(RG)[407.2012]S.S	1815.9	M_ACETYLATION	1	0	-	10	10	0.0234799	0.000965484	0.00195791
test_1.5.6/Yeast_3_ms2.msalign	4271	6415	HCD	8498	3613.56	30	2	1819.02	1819.02	1231	2655000	-339.146	3614.88	2	sp|P32905|RSSA1_YEAST	40S ribosomal protein S0-A OS=Saccharomyces cerevisiae (strain ATCC 204508 / S288c) OX=559292 GN=RPS0A PE=1 SV=3	60	77		L.AARIIAAIPNPEDVVAIS.S	1819.02	NONE	0	0	-	14	13	1.66148e-07	0	0
test_1.5.6/Yeast_3_ms2.msalign	4014	5983	HCD	7979	3424.76	30	2	1820.92	1820.92	1576	537600	-1000	3422.33	1	sp|P05756|RS13_YEAST	40S ribosomal protein S13 OS=Saccharomyces cerevisiae (strain ATCC 204508 / S288c) OX=559292 GN=RPS13 PE=1 SV=3	76	91		L.KSNGLAPEIPEDLYYL.I	1820.92	NONE	0	0	-	10	10	4.34471e-05	0	0
test_1.5.6/Yeast_3_ms2.msalign	4175	6251	HCD	8300	3540.07	29	2	1820.98	1820.98	2037	1798000	-1000	3534.71	1	sp|P30952|MLS1_YEAST	Malate synthase 1 OS=Saccharomyces cerevisiae (strain ATCC 204508 / S288c) OX=559292 GN=MLS1 PE=1 SV=1	25	41		S.STTVGDILTKDALEFIV.L	1820.98	NONE	0	0	-	8	6	0.0200078	0.000969462	0.00196657
test_1.5.6/Yeast_3_ms2.msalign	4151	6216	HCD	8258	3524.57	30	2	1821.95	1822	2034	2924000	-1000	3512.44	1	sp|P07280|RS19A_YEAST	40S ribosomal protein S19-A OS=Saccharomyces cerevisiae (strain ATCC 204508 / S288c) OX=559292 GN=RPS19A PE=1 SV=2	2	18		M.PGVSVRDVAAQDFINA(Y)[1.0894].A	1822	NME	1	0	-	9	7	0.018993	0.000971109	0.00196947
test_1.5.6/Yeast_3_ms2.msalign	3991	5946	HCD	7934	3408.26	23	2	1822.93	1822.94	1486	862800	-1000	3411.62	1	sp|P23638|PSA3_YEAST	Proteasome subunit alpha type-3 OS=Saccharomyces cerevisiae (strain ATCC 204508 / S288c) OX=559292 GN=PRE9 PE=1 SV=1	97	111		Q.NYLKTYNEDIPVEIL.V	1822.94	NONE	0	0	-	11	10	8.52379e-06	0	0
test_1.5.6/Yeast_3_ms2.msalign	4088	6107	HCD	8127	3476.77	22	2	1822.97	1822.97	1749	708500	-1000	3479.88	1	sp|P07806|SYV_YEAST	Valine--tRNA ligase, mitochondrial OS=Saccharomyces cerevisiae (strain ATCC 204508 / S288c) OX=559292 GN=VAS1 PE=1 SV=2	362	378		L.TSFAYPVIGSDEKLIIA.T	1822.97	NONE	0	0	-	8	7	0.000397274	0	0
test_1.5.6/Yeast_3_ms2.msalign	4186	6269	HCD	8322	3548.33	24	2	1822.98	1822.98	1456	410500	-1000	3552.1	1	sp|P00549|KPYK1_YEAST	Pyruvate kinase 1 OS=Saccharomyces cerevisiae (strain ATCC 204508 / S288c) OX=559292 GN=CDC19 PE=1 SV=2	136	152		K.VISAGRIIYVDDGVLSF.Q	1822.98	NONE	0	0	-	11	10	5.80126e-06	0	0
test_1.5.6/Yeast_3_ms2.msalign	4037	6017	HCD	8019	3438.46	30	2	1823.91	1823.91	1933	1140000	-1000	3439.39	1	sp|P00924|ENO1_YEAST	Enolase 1 OS=Saccharomyces cerevisiae (strain ATCC 204508 / S288c) OX=559292 GN=ENO1 PE=1 SV=3	168	184		L.QEFMIAPTGAKTFAEAL.R	1823.91	NONE	0	0	-	9	9	0.00520709	0.000510465	0.0010352
test_1.5.6/Yeast_3_ms2.msalign	4195	6279	HCD	8334	3552.65	24	2	1827.95	1826.96	1957	695400	-1000	3549.98	1	sp|P05694|METE_YEAST	5-methyltetrahydropteroyltriglutamate--homocysteine methyltransferase OS=Saccharomyces cerevisiae (strain ATCC 204508 / S288c) OX=559292 GN=MET6 PE=1 SV=4	202	219		L.SKLASAGATEVQIDEPVL.V	1826.96	NONE	0	0	-	8	8	0.00729948	0.000504414	0.00102249
test_1.5.6/Yeast_3_ms2.msalign	4290	6444	HCD	8533	3625.8	28	2	1828.97	1827.95	1378	1239000	-1000	3623.17	1	sp|P38934|BFR1_YEAST	Nuclear segregation protein BFR1 OS=Saccharomyces cerevisiae (strain ATCC 204508 / S288c) OX=559292 GN=BFR1 PE=1 SV=1	389	405		L.AELDVTVPINSDDVKIT.V	1827.95	NONE	0	0	-	10	10	1.85319e-06	0	0
test_1.5.6/Yeast_3_ms2.msalign	4168	6235	HCD	8281	3533.25	24	2	1828.96	1828.95	1083	2007000	-1000	3545.64	1	sp|P40185|MMF1_YEAST	Protein MMF1, mitochondrial OS=Saccharomyces cerevisiae (strain ATCC 204508 / S288c) OX=559292 GN=MMF1 PE=1 SV=1	78	94		K.NILAESNSSLDNIVKVN.V	1828.95	NONE	0	0	-	12	11	1.73084e-08	0	0
test_1.5.6/Yeast_3_ms2.msalign	4063	6065	HCD	8077	3459.26	30	2	1828.95	1828.96	2163	3001000	-1000	3454.29	1	sp|P07342|ILVB_YEAST	Acetolactate synthase catalytic subunit, mitochondrial OS=Saccharomyces cerevisiae (strain ATCC 204508 / S288c) OX=559292 GN=ILV2 PE=1 SV=1	222	237		K.SVEELPLRINEAFEIA.T	1828.96	NONE	0	0	-	8	6	0.10046	0.00462535	0.00885781
test_1.5.6/Yeast_3_ms2.msalign	3999	5958	HCD	7949	3413.99	16	2	1830.91	1830.92	1229	343900	-1000	3413.73	1	sp|P37292|GLYM_YEAST	Serine hydroxymethyltransferase, mitochondrial OS=Saccharomyces cerevisiae (strain ATCC 204508 / S288c) OX=559292 GN=SHM1 PE=1 SV=2	474	490		L.SGEISKWVGQYPVPGDI.	1830.92	NONE	0	0	-	10	10	1.64516e-07	0	0
test_1.5.6/Yeast_3_ms2.msalign	4152	6217	HCD	8259	3524.8	23	2	1832.93	1832.93	1011	500700	-1000	3532.47	1	sp|P07256|QCR1_YEAST	Cytochrome b-c1 complex subunit 1, mitochondrial OS=Saccharomyces cerevisiae (strain ATCC 204508 / S288c) OX=559292 GN=COR1 PE=1 SV=1	263	279		S.LAVEGEPVNSPNYFVAK.L	1832.93	NONE	0	0	-	15	13	7.24142e-09	0	0
test_1.5.6/Yeast_3_ms2.msalign	4017	5987	HCD	7983	3425.67	29	2	1835.01	1835.02	1065	1498000	-1000	3435.14	1	sp|P13663|DHAS_YEAST	Aspartate-semialdehyde dehydrogenase OS=Saccharomyces cerevisiae (strain ATCC 204508 / S288c) OX=559292 GN=HOM2 PE=1 SV=1	341	359		L.SHNTIIGAAGSGVLIAEIL.L	1835.02	NONE	0	0	-	15	13	1.44539e-08	0	0
test_1.5.6/Yeast_3_ms2.msalign	4106	6135	HCD	8161	3489.16	20	2	1835.92	1835.93	666	4125000	-1000	3495.04	2	sp|P00924|ENO1_YEAST	Enolase 1 OS=Saccharomyces cerevisiae (strain ATCC 204508 / S288c) OX=559292 GN=ENO1 PE=1 SV=3	349	366		N.QIGTLSESIKAAQDSFAA.G	1835.93	NONE	0	0	-	12	12	1.03271e-11	0	0
test_1.5.6/Yeast_3_ms2.msalign	2105	3318	HCD	4781	2316.75	30	2	1835.96	1835.96	1754	49240000	60.5492	2314.44	2	sp|P00358|G3P2_YEAST	Glyceraldehyde-3-phosphate dehydrogenase 2 OS=Saccharomyces cerevisiae (strain ATCC 204508 / S288c) OX=559292 GN=TDH2 PE=1 SV=3	133	148		G.(VNEE)[27.0468]KYTSDLKIVSNA.S	1835.96	NONE	1	0	-	11	10	0.000405794	0	0
test_1.5.6/Yeast_3_ms2.msalign	4248	6363	HCD	8435	3589.75	24	2	1841.83	1841.83	929	1155000	-1000	3593.94	1	sp|P46367|ALDH4_YEAST	Potassium-activated aldehyde dehydrogenase, mitochondrial OS=Saccharomyces cerevisiae (strain ATCC 204508 / S288c) OX=559292 GN=ALD4 PE=1 SV=2	348	364		A.SESIKVGDPFDESTFQG.A	1841.83	NONE	0	0	-	15	15	1.79606e-09	0	0
test_1.5.6/Yeast_3_ms2.msalign	4099	6120	HCD	8143	3482.71	22	2	1841.87	1841.87	1647	939000	-1000	3486.31	1	sp|P00925|ENO2_YEAST	Enolase 2 OS=Saccharomyces cerevisiae (strain ATCC 204508 / S288c) OX=559292 GN=ENO2 PE=1 SV=2	168	184		L.QEFMIAPTGAKTFAEAM.R	1841.87	NONE	0	0	-	10	10	0.00011332	0	0
test_1.5.6/Yeast_3_ms2.msalign	4289	6443	HCD	8532	3625.57	30	2	1844.9	1844.9	738	4296000	-1000	3625.31	3	sp|P00358|G3P2_YEAST	Glyceraldehyde-3-phosphate dehydrogenase 2 OS=Saccharomyces cerevisiae (strain ATCC 204508 / S288c) OX=559292 GN=TDH2 PE=1 SV=3	161	177		K.VINDAFGIEEGLMTTVH.S	1844.9	NONE	0	0	-	21	20	4.6713e-11	0	0
test_1.5.6/Yeast_3_ms2.msalign	4375	6651	HCD	8781	3712.99	25	2	1844.9	1844.9	964	69440	-1000	3711.99	1	sp|P39516|RS14B_YEAST	40S ribosomal protein S14-B OS=Saccharomyces cerevisiae (strain ATCC 204508 / S288c) OX=559292 GN=RPS14B PE=1 SV=2	2	18		M.(A)[Acetyl]NDLVQARDNSQVFGVA.R	1844.9	NME_ACETYLATION	0	0	-	10	9	2.96381e-09	0	0
test_1.5.6/Yeast_3_ms2.msalign	4124	6161	HCD	8192	3500.43	30	2	1853.86	1853.86	1087	3119000	-1000	3495.04	1	sp|P00924|ENO1_YEAST	Enolase 1 OS=Saccharomyces cerevisiae (strain ATCC 204508 / S288c) OX=559292 GN=ENO1 PE=1 SV=3	354	371		L.SESIKAAQDSFAAGWGVM.V	1853.86	NONE	0	0	-	16	15	1.80563e-08	0	0
test_1.5.6/Yeast_3_ms2.msalign	4362	6591	HCD	8709	3687.92	18	2	1859.83	1859.83	2016	457000	-1000	3686.97	3	sp|P10591|HSP71_YEAST	Heat shock protein SSA1 OS=Saccharomyces cerevisiae (strain ATCC 204508 / S288c) OX=559292 GN=SSA1 PE=1 SV=4	2	19		M.(S)[Acetyl]KAVGIDLGTTY(SCVAHF)[-50.0973].A	1859.83	NME_ACETYLATION	1	0	-	10	10	0.0163284	0.000733138	0.00148957
test_1.5.6/Yeast_3_ms2.msalign	2123	3340	HCD	4807	2325.32	31	3	1862.99	1862.99	1546	9569000	-338.71	2318.49	1	sp|P14832|CYPH_YEAST	Peptidyl-prolyl cis-trans isomerase OS=Saccharomyces cerevisiae (strain ATCC 204508 / S288c) OX=559292 GN=CPR1 PE=1 SV=3	22	37		K.LYNDIVPKTAENFRAL.C	1862.99	NONE	0	0	-	13	12	2.66942e-05	0	0
test_1.5.6/Yeast_3_ms2.msalign	4325	6499	HCD	8599	3648.72	31	2	1865.84	1865.84	1699	395800	-1000	3648.23	1	sp|P00359|G3P3_YEAST	Glyceraldehyde-3-phosphate dehydrogenase 3 OS=Saccharomyces cerevisiae (strain ATCC 204508 / S288c) OX=559292 GN=TDH3 PE=1 SV=3	283	300		S.DFLGDSHSSIFDASAGIQ.L	1865.84	NONE	0	0	-	10	8	0.000227362	0	0
test_1.5.6/Yeast_3_ms2.msalign	3955	5869	HCD	7842	3375.6	31	2	1865.93	1865.94	601	3791000	-1000	3375.11	1	sp|P00560|PGK_YEAST	Phosphoglycerate kinase OS=Saccharomyces cerevisiae (strain ATCC 204508 / S288c) OX=559292 GN=PGK1 PE=1 SV=2	331	346		K.TIVWNGPPGVFEFEKF.A	1865.94	NONE	0	0	-	15	14	1.96865e-12	0	0
test_1.5.6/Yeast_3_ms2.msalign	2124	3341	HCD	4808	2325.55	31	3	1865.94	1865.94	1938	12350000	43.178	2326.6	2	sp|P00358|G3P2_YEAST	Glyceraldehyde-3-phosphate dehydrogenase 2 OS=Saccharomyces cerevisiae (strain ATCC 204508 / S288c) OX=559292 GN=TDH2 PE=1 SV=3	132	148		M.GVNEEKYTSDLKIVSNA.S	1865.94	NONE	0	0	-	9	9	0.00558355	0.000509295	0.00103252
test_1.5.6/Yeast_3_ms2.msalign	4258	6378	HCD	8453	3596.44	30	2	1866.02	1866.02	822	15170000	50.7555	3612.85	1	sp|P00925|ENO2_YEAST	Enolase 2 OS=Saccharomyces cerevisiae (strain ATCC 204508 / S288c) OX=559292 GN=ENO2 PE=1 SV=2	315	332		A.GIQIVADDLTVTNPARIA.T	1866.02	NONE	0	0	-	19	19	2.2479e-10	0	0
test_1.5.6/Yeast_3_ms2.msalign	4148	6213	HCD	8255	3523.88	17	3	1869.02	1869.02	1661	3245000	-1000	3521.35	1	sp|P38972|PUR4_YEAST	Phosphoribosylformylglycinamidine synthase OS=Saccharomyces cerevisiae (strain ATCC 204508 / S288c) OX=559292 GN=ADE6 PE=1 SV=2	143	159		K.TVPGFPLLENLNDISLK.C	1869.02	NONE	0	0	-	9	8	0.000131265	0	0
test_1.5.6/Yeast_3_ms2.msalign	3982	5926	HCD	7910	3399.71	20	2	1869.91	1869.91	765	3337000	-1000	3409.44	1	sp|P38624|PSB1_YEAST	Proteasome subunit beta type-1 OS=Saccharomyces cerevisiae (strain ATCC 204508 / S288c) OX=559292 GN=PRE3 PE=1 SV=2	201	215		A.GVERLIFYPDEYEQL.	1869.91	NONE	0	0	-	11	11	7.57888e-11	0	0
test_1.5.6/Yeast_3_ms2.msalign	4008	5969	HCD	7962	3418.53	28	3	1869.94	1869.94	2112	3337000	-1000	3409.44	2	sp|P38720|6PGD1_YEAST	6-phosphogluconate dehydrogenase, decarboxylating 1 OS=Saccharomyces cerevisiae (strain ATCC 204508 / S288c) OX=559292 GN=GND1 PE=1 SV=1	11	28		L.AVMGQNLILNAADHGFTV.C	1869.94	NONE	0	0	-	7	7	0.0575932	0.00211765	0.00427757
test_1.5.6/Yeast_3_ms2.msalign	4120	6154	HCD	8184	3497.74	20	3	1870.96	1870.96	1455	1520000	-1000	3499.43	1	sp|P05318|RLA1_YEAST	60S acidic ribosomal protein P1-alpha OS=Saccharomyces cerevisiae (strain ATCC 204508 / S288c) OX=559292 GN=RPP1A PE=1 SV=4	31	47		T.NAANVPVENIWADIFAK.A	1870.96	NONE	0	0	-	10	9	5.79653e-06	0	0
test_1.5.6/Yeast_3_ms2.msalign	4228	6336	HCD	8402	3577.05	26	2	1872.88	1872.88	1521	3328000	-1000	3569.43	2	sp|P11484|SSB1_YEAST	Ribosome-associated molecular chaperone SSB1 OS=Saccharomyces cerevisiae (strain ATCC 204508 / S288c) OX=559292 GN=SSB1 PE=1 SV=3	109	124		Q.YLEETKTFSPQEISAM.V	1872.88	NONE	0	0	-	12	10	1.76293e-05	0	0
test_1.5.6/Yeast_3_ms2.msalign	3790	5585	HCD	7501	3253.32	16	2	1873.94	1873.93	1910	1484000	-1000	3256.84	1	sp|P00812|ARGI_YEAST	Arginase OS=Saccharomyces cerevisiae (strain ATCC 204508 / S288c) OX=559292 GN=CAR1 PE=1 SV=1	315	333		S.NTISA(GCAIARC)[-2.0221]ALGETLL.	1873.93	NONE	1	0	-	9	8	0.00391788	0.000517063	0.00104767
test_1.5.6/Yeast_3_ms2.msalign	4216	6313	HCD	8375	3567.51	31	2	1875	1875	1567	894800	-1000	3573.83	1	sp|P31116|DHOM_YEAST	Homoserine dehydrogenase OS=Saccharomyces cerevisiae (strain ATCC 204508 / S288c) OX=559292 GN=HOM6 PE=1 SV=1	82	99		K.TSPKPVILVDNTSSAYIA.G	1875	NONE	0	0	-	9	9	3.95617e-05	0	0
test_1.5.6/Yeast_3_ms2.msalign	4231	6341	HCD	8408	3579.31	31	2	1884.95	1884.95	1396	2004000	-1000	3585.02	1	sp|P08067|UCRI_YEAST	Cytochrome b-c1 complex subunit Rieske, mitochondrial OS=Saccharomyces cerevisiae (strain ATCC 204508 / S288c) OX=559292 GN=RIP1 PE=1 SV=1	64	82		M.GLLSSAGAKSTVETFISSM.T	1884.95	NONE	0	0	-	16	13	2.57359e-06	0	0
test_1.5.6/Yeast_3_ms2.msalign	4034	6014	HCD	8016	3437.77	15	2	1891.82	1891.82	1484	1807000	-1000	3424.44	1	sp|P09938|RIR2_YEAST	Ribonucleoside-diphosphate reductase small chain 1 OS=Saccharomyces cerevisiae (strain ATCC 204508 / S288c) OX=559292 GN=RNR2 PE=1 SV=2	383	399		M.(SKSTKQEA)[-14.0569]GAFTFNEDF.	1891.82	NONE	1	0	-	10	10	8.22103e-06	0	0
test_1.5.6/Yeast_3_ms2.msalign	4081	6099	HCD	8118	3473.97	22	2	1891.94	1891.95	919	1622000	-1000	3473.42	1	sp|P46367|ALDH4_YEAST	Potassium-activated aldehyde dehydrogenase, mitochondrial OS=Saccharomyces cerevisiae (strain ATCC 204508 / S288c) OX=559292 GN=ALD4 PE=1 SV=2	494	510		S.GLGREMSVDALQNYLQV.K	1891.95	NONE	0	0	-	14	13	1.53956e-09	0	0
test_1.5.6/Yeast_3_ms2.msalign	4127	6167	HCD	8199	3502.81	11	3	1899.93	1899.93	1857	573400	-1000	3508.14	3	sp|P06169|PDC1_YEAST	Pyruvate decarboxylase isozyme 1 OS=Saccharomyces cerevisiae (strain ATCC 204508 / S288c) OX=559292 GN=PDC1 PE=1 SV=7	75	94		F.GVGELSALNGIAGSYAEHVG.V	1899.93	NONE	0	0	-	5	5	0.00186996	0.000265675	0.000538503
test_1.5.6/Yeast_3_ms2.msalign	4327	6505	HCD	8606	3651.03	28	2	1903.84	1903.84	1253	475400	-1000	3650.26	1	sp|P05750|RS3_YEAST	40S ribosomal protein S3 OS=Saccharomyces cerevisiae (strain ATCC 204508 / S288c) OX=559292 GN=RPS3 PE=1 SV=5	224	240		K.DYRPAEETEAQAEPVEA.	1903.84	NONE	0	0	-	7	7	2.54363e-07	0	0
test_1.5.6/Yeast_3_ms2.msalign	4277	6428	HCD	8514	3619.39	27	2	1909.94	1908.91	582	461200	-1000	3617.02	1	sp|P00360|G3P1_YEAST	Glyceraldehyde-3-phosphate dehydrogenase 1 OS=Saccharomyces cerevisiae (strain ATCC 204508 / S288c) OX=559292 GN=TDH1 PE=1 SV=3	264	282		A.AEGPMKGVLGYTEDAVVSS.D	1908.91	NONE	0	0	-	13	11	1.14012e-12	0	0
test_1.5.6/Yeast_3_ms2.msalign	4172	6241	HCD	8288	3535.65	31	2	1910.88	1910.88	1127	3499000	-1000	3547.84	1	sp|P00925|ENO2_YEAST	Enolase 2 OS=Saccharomyces cerevisiae (strain ATCC 204508 / S288c) OX=559292 GN=ENO2 PE=1 SV=2	354	371		L.SESIKAAQDSFAANWGVM.V	1910.88	NONE	0	0	-	17	16	3.01401e-08	0	0
test_1.5.6/Yeast_3_ms2.msalign	2376	3655	HCD	5185	2452.48	31	3	1918.95	1918.94	1856	996400	-1000	2451.77	2	sp|P0CX41|RL23A_YEAST	60S ribosomal protein L23-A OS=Saccharomyces cerevisiae (strain ATCC 204508 / S288c) OX=559292 GN=RPL23A PE=1 SV=1	95	108		Y.FEDNAGVIAN(PKG)[459.2459]E.M	1918.94	NONE	1	0	-	15	14	0.00183671	0.000265887	0.000538793
test_1.5.6/Yeast_3_ms2.msalign	4015	5984	HCD	7980	3424.99	31	2	1919.95	1919.95	2035	5172000	-1000	3435.14	1	sp|P38804|SDO1L_YEAST	Restriction of telomere capping protein 3 OS=Saccharomyces cerevisiae (strain ATCC 204508 / S288c) OX=559292 GN=RTC3 PE=1 SV=1	2	17		M.(S)[Acetyl]TVTKYFYKGENTDLI.V	1919.95	NME_ACETYLATION	0	0	-	7	7	0.0191954	0.000970638	0.0019685
test_1.5.6/Yeast_3_ms2.msalign	2355	3631	HCD	5156	2442.59	32	2	1921.99	1922	1049	75890000	59.7299	2445.7	2	sp|P00358|G3P2_YEAST	Glyceraldehyde-3-phosphate dehydrogenase 2 OS=Saccharomyces cerevisiae (strain ATCC 204508 / S288c) OX=559292 GN=TDH2 PE=1 SV=3	264	282		A.AEGKLKGVLGYTEDAVVSS.D	1922	NONE	0	0	-	14	13	1.21066e-08	0	0
test_1.5.6/Yeast_3_ms2.msalign	2290	3545	HCD	5053	2408.27	32	3	1923.08	1923.08	1523	18630000	-339.281	2413.59	1	sp|P00924|ENO1_YEAST	Enolase 1 OS=Saccharomyces cerevisiae (strain ATCC 204508 / S288c) OX=559292 GN=ENO1 PE=1 SV=3	315	332		A.GIQIVADDLTVTNPKRIA.T	1923.08	NONE	0	0	-	12	11	1.83625e-05	0	0
test_1.5.6/Yeast_3_ms2.msalign	4243	6357	HCD	8427	3586.19	26	2	1926.04	1926.04	1547	625500	-1000	3587.22	1	sp|P05317|RLA0_YEAST	60S acidic ribosomal protein P0 OS=Saccharomyces cerevisiae (strain ATCC 204508 / S288c) OX=559292 GN=RPP0 PE=1 SV=2	158	176		K.VVDAGNKVGQSEASLLNLL.N	1926.04	NONE	0	0	-	12	11	2.67301e-05	0	0
test_1.5.6/Yeast_3_ms2.msalign	4069	6076	HCD	8090	3463.74	23	3	1932.97	1932.98	1832	3834000	-1000	3473.42	1	sp|P07251|ATPA_YEAST	ATP synthase subunit alpha, mitochondrial OS=Saccharomyces cerevisiae (strain ATCC 204508 / S288c) OX=559292 GN=ATP1 PE=1 SV=5	80	97		F.GLNNIQAEELVEFSSGVK.G	1932.98	NONE	0	0	-	12	10	0.00132123	0.000269034	0.000545852
test_1.5.6/Yeast_3_ms2.msalign	4177	6255	HCD	8305	3542.04	32	2	1934	1934	1878	794700	-1000	3541.27	1	sp|P05756|RS13_YEAST	40S ribosomal protein S13 OS=Saccharomyces cerevisiae (strain ATCC 204508 / S288c) OX=559292 GN=RPS13 PE=1 SV=3	76	92		L.KSNGLAPEIPEDLYYLI.K	1934	NONE	0	0	-	9	10	0.00266015	0.000262605	0.000532481
test_1.5.6/Yeast_3_ms2.msalign	4202	6289	HCD	8346	3556.9	21	2	1935.96	1935.96	1692	3782000	-1000	3552.1	1	sp|P07259|PYR1_YEAST	Protein URA2 OS=Saccharomyces cerevisiae (strain ATCC 204508 / S288c) OX=559292 GN=URA2 PE=1 SV=5	522	540		F.GGQTALSVGIAMKDEFEAL.G	1935.96	NONE	0	0	-	9	8	0.000211288	0	0
test_1.5.6/Yeast_3_ms2.msalign	4149	6214	HCD	8256	3524.11	19	2	1940.94	1940.94	2002	552300	-1000	3525.8	2	sp|P00924|ENO1_YEAST	Enolase 1 OS=Saccharomyces cerevisiae (strain ATCC 204508 / S288c) OX=559292 GN=ENO1 PE=1 SV=3	156	175		L.NGGSHAGGALALQEFMIAPT.G	1940.94	NONE	0	0	-	9	6	0.0139477	0.000737826	0.0015
test_1.5.6/Yeast_3_ms2.msalign	4249	6364	HCD	8436	3589.98	14	2	1941.98	1941.98	1480	172400	-1000	3593.94	1	sp|P05694|METE_YEAST	5-methyltetrahydropteroyltriglutamate--homocysteine methyltransferase OS=Saccharomyces cerevisiae (strain ATCC 204508 / S288c) OX=559292 GN=MET6 PE=1 SV=4	587	604		Q.AMQLALALRDEVNDLEAA.G	1941.98	NONE	0	0	-	9	8	7.8397e-06	0	0
test_1.5.6/Yeast_3_ms2.msalign	4252	6369	HCD	8442	3592.25	21	2	1952.93	1952.93	1535	494500	-1000	3593.94	1	sp|P00924|ENO1_YEAST	Enolase 1 OS=Saccharomyces cerevisiae (strain ATCC 204508 / S288c) OX=559292 GN=ENO1 PE=1 SV=3	354	372		L.SESIKAAQDSFAAGWGVMV.S	1952.93	NONE	0	0	-	11	11	2.34044e-05	0	0
test_1.5.6/Yeast_3_ms2.msalign	4142	6206	HCD	8246	3520.1	20	2	1953.96	1953.96	1168	1646000	-1000	3523.57	1	sp|P25293|NAP1_YEAST	Nucleosome assembly protein OS=Saccharomyces cerevisiae (strain ATCC 204508 / S288c) OX=559292 GN=NAP1 PE=1 SV=2	101	116		K.TLQSELFEVEKEFQVE.M	1953.96	NONE	0	0	-	15	12	5.79457e-08	0	0
test_1.5.6/Yeast_3_ms2.msalign	4256	6374	HCD	8448	3594.42	28	2	1967.93	1967.93	884	2629000	-1000	3610.75	1	sp|P00359|G3P3_YEAST	Glyceraldehyde-3-phosphate dehydrogenase 3 OS=Saccharomyces cerevisiae (strain ATCC 204508 / S288c) OX=559292 GN=TDH3 PE=1 SV=3	76	93		Y.QERDPANLPWGSSNVDIA.I	1967.93	NONE	0	0	-	13	13	9.53737e-10	0	0
test_1.5.6/Yeast_3_ms2.msalign	4042	6022	HCD	8025	3440.62	21	2	1969.9	1969.91	896	3293000	-1000	3447.9	2	sp|P00358|G3P2_YEAST	Glyceraldehyde-3-phosphate dehydrogenase 2 OS=Saccharomyces cerevisiae (strain ATCC 204508 / S288c) OX=559292 GN=TDH2 PE=1 SV=3	305	320		K.FVKLVSWYDNEYGYST.R	1969.91	NONE	0	0	-	12	11	1.03984e-09	0	0
test_1.5.6/Yeast_3_ms2.msalign	4376	6667	HCD	8800	3719.52	25	3	1971.11	1971.1	2160	2125000	-1000	3720.41	1	sp|P53732|RT12_YEAST	37S ribosomal protein S12, mitochondrial OS=Saccharomyces cerevisiae (strain ATCC 204508 / S288c) OX=559292 GN=MRPS12 PE=1 SV=1	126	144		V.IRGAGDLSGVVNRISSRSK.Y	1971.1	NONE	0	0	-	7	6	0.0969188	0.00462963	0.00887021
test_1.5.6/Yeast_3_ms2.msalign	4223	6325	HCD	8389	3572.34	23	2	1971.87	1971.87	499	1975000	-1000	3560.7	1	sp|P00359|G3P3_YEAST	Glyceraldehyde-3-phosphate dehydrogenase 3 OS=Saccharomyces cerevisiae (strain ATCC 204508 / S288c) OX=559292 GN=TDH3 PE=1 SV=3	32	47		L.NDPFITNDYAAYMFKY.D	1971.87	NONE	0	0	-	17	17	1.08466e-13	0	0
test_1.5.6/Yeast_3_ms2.msalign	2159	3384	HCD	4860	2343.23	32	2	1972	1972	1409	16930000	51.6369	2342.74	1	sp|P38011|GBLP_YEAST	Guanine nucleotide-binding protein subunit beta-like protein OS=Saccharomyces cerevisiae (strain ATCC 204508 / S288c) OX=559292 GN=ASC1 PE=1 SV=4	226	243		L.AAKKAMYTLSAQDEVFSL.A	1972	NONE	0	0	-	13	13	3.06674e-06	0	0
test_1.5.6/Yeast_3_ms2.msalign	2103	3315	HCD	4777	2315.21	33	3	1981.06	1981.06	1959	15720000	-340.104	2312.44	1	sp|P00560|PGK_YEAST	Phosphoglycerate kinase OS=Saccharomyces cerevisiae (strain ATCC 204508 / S288c) OX=559292 GN=PGK1 PE=1 SV=2	109	126		K.ASAPGSVILLENLRYHIE.E	1981.06	NONE	0	0	-	9	6	0.00750092	0.000504159	0.00102145
test_1.5.6/Yeast_3_ms2.msalign	2589	3904	HCD	5484	2554.3	33	3	1995.96	1995.96	677	7432000	-1000	2557.91	1	sp|P23301|IF5A1_YEAST	Eukaryotic translation initiation factor 5A-1 OS=Saccharomyces cerevisiae (strain ATCC 204508 / S288c) OX=559292 GN=HYP2 PE=1 SV=3	139	157		I.ISAMGEEAAISFKEAARTD.	1995.96	NONE	0	0	-	17	13	1.2398e-11	0	0
test_1.5.6/Yeast_3_ms2.msalign	4281	6434	HCD	8521	3621.63	33	2	1997.05	1997.06	839	7944000	55.9126	3621.14	1	sp|P00359|G3P3_YEAST	Glyceraldehyde-3-phosphate dehydrogenase 3 OS=Saccharomyces cerevisiae (strain ATCC 204508 / S288c) OX=559292 GN=TDH3 PE=1 SV=3	21	38		A.LSRPNVEVVALNDPFITN.D	1997.06	NONE	0	0	-	19	17	2.92716e-10	0	0
test_1.5.6/Yeast_3_ms2.msalign	4169	6237	HCD	8283	3533.7	13	3	1997.98	1997.98	1257	999900	-1000	3539.12	1	sp|P32324|EF2_YEAST	Elongation factor 2 OS=Saccharomyces cerevisiae (strain ATCC 204508 / S288c) OX=559292 GN=EFT2 PE=1 SV=1	770	787		K.AYLPVNESFGFTGELRQA.T	1997.98	NONE	0	0	-	7	7	2.74721e-07	0	0
test_1.5.6/Yeast_3_ms2.msalign	3006	4474	HCD	6168	2788.02	24	3	2004.86	2004.86	1465	17050000	45.4693	2775.15	1	sp|P23301|IF5A1_YEAST	Eukaryotic translation initiation factor 5A-1 OS=Saccharomyces cerevisiae (strain ATCC 204508 / S288c) OX=559292 GN=HYP2 PE=1 SV=3	104	122		M.NMDGDTKDDVKAPEGELGD.S	2004.86	NONE	0	0	-	7	7	6.43435e-06	0	0
test_1.5.6/Yeast_3_ms2.msalign	4137	6194	HCD	8232	3515.17	14	3	2008.11	2008.11	1641	45200000	55.193	3560.7	2	sp|P0CX55|RS18A_YEAST	40S ribosomal protein S18-A OS=Saccharomyces cerevisiae (strain ATCC 204508 / S288c) OX=559292 GN=RPS18A PE=1 SV=1	2	18		M.(S)[Acetyl]LVVQEQGSFQHILRLL.N	2008.11	NME_ACETYLATION	0	0	-	8	7	0.000103719	0	0
test_1.5.6/Yeast_3_ms2.msalign	2423	3710	HCD	5251	2474.86	33	3	2009.01	2009.01	2125	42010000	55.2606	2474.09	1	sp|Q3E754|RS21B_YEAST	40S ribosomal protein S21-B OS=Saccharomyces cerevisiae (strain ATCC 204508 / S288c) OX=559292 GN=RPS21B PE=1 SV=1	36	53		N.VAKVDEEGRAIPGEYITY.A	2009.01	NONE	0	0	-	9	7	0.0681105	0.00281096	0.00567644
test_1.5.6/Yeast_3_ms2.msalign	2843	4249	HCD	5898	2695.57	33	3	2012.07	2012.07	1262	4703000	-1000	2693.01	1	sp|P34760|TSA1_YEAST	Peroxiredoxin TSA1 OS=Saccharomyces cerevisiae (strain ATCC 204508 / S288c) OX=559292 GN=TSA1 PE=1 SV=3	142	159		N.DLPVGRNVDEALRLVEAF.Q	2012.07	NONE	0	0	-	13	12	2.93161e-07	0	0
test_1.5.6/Yeast_3_ms2.msalign	2879	4302	HCD	5961	2716.81	33	3	2013.97	2013.97	1142	1631000	-1000	2717.66	2	sp|P29311|BMH1_YEAST	Protein BMH1 OS=Saccharomyces cerevisiae (strain ATCC 204508 / S288c) OX=559292 GN=BMH1 PE=1 SV=4	107	124		L.DSHLIPSATTGESKVFYY.K	2013.97	NONE	0	0	-	13	13	4.10601e-08	0	0
test_1.5.6/Yeast_3_ms2.msalign	4209	6302	HCD	8361	3561.88	30	2	2019.02	2019.02	1297	6240000	-1000	3547.84	1	sp|P38804|SDO1L_YEAST	Restriction of telomere capping protein 3 OS=Saccharomyces cerevisiae (strain ATCC 204508 / S288c) OX=559292 GN=RTC3 PE=1 SV=1	2	18		M.(S)[Acetyl]TVTKYFYKGENTDLIV.F	2019.02	NME_ACETYLATION	0	0	-	8	8	4.98183e-07	0	0
test_1.5.6/Yeast_3_ms2.msalign	1390	2404	HCD	3684	1948.49	33	3	2019.91	2019.91	387	14450000	-338.261	1943.91	1	sp|P0CT04|IPB2_YEAST	Protease B inhibitor 2 OS=Saccharomyces cerevisiae (strain ATCC 204508 / S288c) OX=559292 GN=PBI2 PE=1 SV=1	59	75		K.HNDVIENVEEDKEVHTN.	2019.91	NONE	0	0	-	18	17	3.31963e-15	0	0
test_1.5.6/Yeast_3_ms2.msalign	2520	3821	HCD	5384	2519.86	33	3	2023.12	2023.18	2005	1116000	-1000	2518.91	1	sp|P00549|KPYK1_YEAST	Pyruvate kinase 1 OS=Saccharomyces cerevisiae (strain ATCC 204508 / S288c) OX=559292 GN=CDC19 PE=1 SV=2	443	459		F.VFEKEPVS(D)[2.2468]WTDDVEAR.I	2023.18	NONE	1	0	-	9	8	0.0141904	0.000737101	0.00149775
test_1.5.6/Yeast_3_ms2.msalign	4301	6458	HCD	8550	3631.89	32	2	2024.09	2024.09	1028	970300	-1000	3631.64	1	sp|P17505|MDHM_YEAST	Malate dehydrogenase, mitochondrial OS=Saccharomyces cerevisiae (strain ATCC 204508 / S288c) OX=559292 GN=MDH1 PE=1 SV=2	113	133		N.ASIVRDLAAATAESAPNAAIL.V	2024.09	NONE	0	0	-	19	19	9.70987e-09	0	0
test_1.5.6/Yeast_3_ms2.msalign	2522	3824	HCD	5388	2521.48	33	3	2024.13	2024.13	2117	6560000	-338.755	2516.83	1	sp|P00924|ENO1_YEAST	Enolase 1 OS=Saccharomyces cerevisiae (strain ATCC 204508 / S288c) OX=559292 GN=ENO1 PE=1 SV=3	315	333		A.GIQIVADDLTVTNPKRIAT.A	2024.13	NONE	0	0	-	7	7	0.0626184	0.00258519	0.00522069
test_1.5.6/Yeast_3_ms2.msalign	2320	3586	HCD	5102	2424.38	33	3	2027.98	2027.98	1313	19620000	43.1151	2419.49	3	sp|P06169|PDC1_YEAST	Pyruvate decarboxylase isozyme 1 OS=Saccharomyces cerevisiae (strain ATCC 204508 / S288c) OX=559292 GN=PDC1 PE=1 SV=7	287	304		G.ALLSDFNTGSFSYSYKTK.N	2027.98	NONE	0	0	-	9	9	6.69111e-07	0	0
test_1.5.6/Yeast_3_ms2.msalign	4143	6207	HCD	8247	3520.33	17	3	2030.05	2030.05	1330	3228000	-1000	3530.27	1	sp|P05756|RS13_YEAST	40S ribosomal protein S13 OS=Saccharomyces cerevisiae (strain ATCC 204508 / S288c) OX=559292 GN=RPS13 PE=1 SV=3	133	151		V.AVLPPNWKYESATASALVN.	2030.05	NONE	0	0	-	6	6	8.74862e-07	0	0
test_1.5.6/Yeast_3_ms2.msalign	4267	6400	HCD	8479	3605.87	18	3	2033.07	2033.07	951	19440000	52.6749	3612.85	1	sp|P16521|EF3A_YEAST	Elongation factor 3A OS=Saccharomyces cerevisiae (strain ATCC 204508 / S288c) OX=559292 GN=YEF3 PE=1 SV=4	2	18		M.(S)[Acetyl]DSQQSIKVLEELFQKL.S	2033.07	NME_ACETYLATION	0	0	-	11	9	2.58637e-09	0	0
test_1.5.6/Yeast_3_ms2.msalign	4302	6460	HCD	8552	3632.35	32	3	2037.1	2037.1	786	314900	-1000	3631.64	1	sp|P38791|DHYS_YEAST	Deoxyhypusine synthase OS=Saccharomyces cerevisiae (strain ATCC 204508 / S288c) OX=559292 GN=DYS1 PE=1 SV=1	2	19		M.(S)[Acetyl]DINEKLPELLQDAVLKA.S	2037.1	NME_ACETYLATION	0	0	-	21	17	9.98037e-11	0	0
test_1.5.6/Yeast_3_ms2.msalign	4282	6435	HCD	8522	3621.86	34	2	2045.01	2045.01	725	30630000	53.685	3623.17	1	sp|P00359|G3P3_YEAST	Glyceraldehyde-3-phosphate dehydrogenase 3 OS=Saccharomyces cerevisiae (strain ATCC 204508 / S288c) OX=559292 GN=TDH3 PE=1 SV=3	161	179		K.VINDAFGIEEGLMTTVHSL.T	2045.01	NONE	0	0	-	21	20	3.49546e-11	0	0
test_1.5.6/Yeast_3_ms2.msalign	2789	4171	HCD	5804	2663.41	34	3	2050.01	2050.01	858	5022000	-1000	2662.41	1	sp|P17536|TPM1_YEAST	Tropomyosin-1 OS=Saccharomyces cerevisiae (strain ATCC 204508 / S288c) OX=559292 GN=TPM1 PE=1 SV=1	182	199		K.YEDAKKELDEIAASLENL.	2050.01	NONE	0	0	-	15	12	4.27616e-10	0	0
test_1.5.6/Yeast_3_ms2.msalign	3252	4820	HCD	6583	2930.67	34	3	2056.07	2056.07	1066	4231000	-1000	2934.07	1	sp|P26783|RS5_YEAST	40S ribosomal protein S5 OS=Saccharomyces cerevisiae (strain ATCC 204508 / S288c) OX=559292 GN=RPS5 PE=1 SV=3	55	72		K.DASLVDYVQVRQPIFVAH.T	2056.07	NONE	0	0	-	13	13	1.45756e-08	0	0
test_1.5.6/Yeast_3_ms2.msalign	1089	2039	HCD	3246	1803.84	34	3	2058.11	2058.11	1536	7079000	-337.381	1801.33	1	sp|P00330|ADH1_YEAST	Alcohol dehydrogenase 1 OS=Saccharomyces cerevisiae (strain ATCC 204508 / S288c) OX=559292 GN=ADH1 PE=1 SV=5	159	177		T.VYKALKSANLMAGHWVAIS.G	2058.11	NONE	0	0	-	14	10	2.34587e-05	0	0
test_1.5.6/Yeast_3_ms2.msalign	2271	3520	HCD	5023	2398.15	34	3	2061.02	2061.02	1320	1323000	-1000	2397.38	1	sp|P38013|AHP1_YEAST	Peroxiredoxin AHP1 OS=Saccharomyces cerevisiae (strain ATCC 204508 / S288c) OX=559292 GN=AHP1 PE=1 SV=4	2	18		M.(S)[Acetyl]DLVNKKFPAGDYKFQY.I	2061.02	NME_ACETYLATION	0	0	-	12	11	7.11698e-07	0	0
test_1.5.6/Yeast_3_ms2.msalign	4296	6451	HCD	8541	3628.41	34	2	2062.97	2062.97	411	4355000	55.7688	3629.55	2	sp|P00358|G3P2_YEAST	Glyceraldehyde-3-phosphate dehydrogenase 2 OS=Saccharomyces cerevisiae (strain ATCC 204508 / S288c) OX=559292 GN=TDH2 PE=1 SV=3	161	179		K.VINDAFGIEEGLMTTVHSM.T	2062.97	NONE	0	0	-	24	24	7.25496e-15	0	0
test_1.5.6/Yeast_3_ms2.msalign	2267	3516	HCD	5018	2396.32	34	3	2064.11	2064.11	1430	1871000	-1000	2397.38	1	sp|P00830|ATPB_YEAST	ATP synthase subunit beta, mitochondrial OS=Saccharomyces cerevisiae (strain ATCC 204508 / S288c) OX=559292 GN=ATP2 PE=1 SV=2	405	422		A.SKVQETLQTYKSLQDIIA.I	2064.11	NONE	0	0	-	11	11	3.85357e-06	0	0
test_1.5.6/Yeast_3_ms2.msalign	3015	4487	HCD	6183	2792.86	34	3	2078.09	2078.09	1884	2526000	-1000	2793.72	1	sp|P38788|SSZ1_YEAST	Ribosome-associated complex subunit SSZ1 OS=Saccharomyces cerevisiae (strain ATCC 204508 / S288c) OX=559292 GN=SSZ1 PE=1 SV=2	198	217		A.DFGGIRSDAAVIAVRNGIFT.I	2078.09	NONE	0	0	-	11	10	0.00278756	0.000261849	0.000530786
test_1.5.6/Yeast_3_ms2.msalign	2389	3669	HCD	5202	2458.38	34	3	2086.12	2086.13	899	6573000	-339.495	2461.9	1	sp|P14540|ALF_YEAST	Fructose-bisphosphate aldolase OS=Saccharomyces cerevisiae (strain ATCC 204508 / S288c) OX=559292 GN=FBA1 PE=1 SV=3	40	60		T.SSSTAVAALEAARDSKSPIIL.Q	2086.13	NONE	0	0	-	13	13	1.12958e-09	0	0
test_1.5.6/Yeast_3_ms2.msalign	2461	3753	HCD	5303	2492.55	27	3	2089.04	2089.04	1481	17390000	46.8056	2482.21	1	sp|P19414|ACON_YEAST	Aconitate hydratase, mitochondrial OS=Saccharomyces cerevisiae (strain ATCC 204508 / S288c) OX=559292 GN=ACO1 PE=1 SV=2	252	271		T.TVKGGTGKIVEYFGDGVDTF.S	2089.04	NONE	0	0	-	10	8	8.09473e-06	0	0
test_1.5.6/Yeast_3_ms2.msalign	4275	6425	HCD	8510	3617.74	35	2	2112.08	2112.09	485	112000000	54.0174	3621.14	3	sp|P06169|PDC1_YEAST	Pyruvate decarboxylase isozyme 1 OS=Saccharomyces cerevisiae (strain ATCC 204508 / S288c) OX=559292 GN=PDC1 PE=1 SV=7	75	96		F.GVGELSALNGIAGSYAEHVGVL.H	2112.09	NONE	0	0	-	20	20	6.67444e-14	0	0
test_1.5.6/Yeast_3_ms2.msalign	2488	3785	HCD	5341	2505.3	35	3	2116.01	2116.01	1657	11800000	-339.177	2504.59	1	sp|P32471|EF1B_YEAST	Elongation factor 1-beta OS=Saccharomyces cerevisiae (strain ATCC 204508 / S288c) OX=559292 GN=EFB1 PE=1 SV=4	127	144		D.VKPWDDETNLEEMVANVK.A	2116.01	NONE	0	0	-	13	11	0.000125242	0	0
test_1.5.6/Yeast_3_ms2.msalign	2657	3988	HCD	5585	2588.84	22	3	2131.06	2131.06	1443	15540000	53.0678	2578.38	3	sp|P00358|G3P2_YEAST	Glyceraldehyde-3-phosphate dehydrogenase 2 OS=Saccharomyces cerevisiae (strain ATCC 204508 / S288c) OX=559292 GN=TDH2 PE=1 SV=3	159	178		L.AKVINDAFGIEEGLMTTVHS.M	2131.06	NONE	0	0	-	14	13	4.74651e-06	0	0
test_1.5.6/Yeast_3_ms2.msalign	4305	6466	HCD	8559	3634.71	35	2	2132.04	2132.05	2164	3726000	-1000	3633.7	1	sp|P38011|GBLP_YEAST	Guanine nucleotide-binding protein subunit beta-like protein OS=Saccharomyces cerevisiae (strain ATCC 204508 / S288c) OX=559292 GN=ASC1 PE=1 SV=4	203	223		L.TASPDGTLIASAGKDGEIMLW.N	2132.05	NONE	0	0	-	6	6	0.100898	0.00462428	0.00885368
test_1.5.6/Yeast_3_ms2.msalign	2553	3861	HCD	5432	2536.29	35	3	2143.1	2143.09	1559	397700	-1000	2535.34	1	sp|P11986|INO1_YEAST	Inositol-3-phosphate synthase OS=Saccharomyces cerevisiae (strain ATCC 204508 / S288c) OX=559292 GN=INO1 PE=1 SV=3	40	58		K.TASGRFDVTPTVQDYVFKL.D	2143.09	NONE	0	0	-	12	10	3.29564e-05	0	0
test_1.5.6/Yeast_3_ms2.msalign	2554	3863	HCD	5435	2537.69	35	3	2149.25	2149.25	1505	6684000	-339.208	2541.49	1	sp|P19262|ODO2_YEAST	Dihydrolipoyllysine-residue succinyltransferase component of 2-oxoglutarate dehydrogenase complex, mitochondrial OS=Saccharomyces cerevisiae (strain ATCC 204508 / S288c) OX=559292 GN=KGD2 PE=1 SV=2	332	352		A.VATPKGLVTPVVRNAESLSVL.D	2149.25	NONE	0	0	-	13	11	1.35943e-05	0	0
test_1.5.6/Yeast_3_ms2.msalign	2972	4419	HCD	6102	2765.41	28	3	2150.04	2150.04	1632	1295000	-1000	2760.7	1	sp|P17255|VATA_YEAST	V-type proton ATPase catalytic subunit A OS=Saccharomyces cerevisiae (strain ATCC 204508 / S288c) OX=559292 GN=VMA1 PE=1 SV=3	719	737		T.LSDDSDHQFLLANQVVVHN.C	2150.04	NONE	0	0	-	16	12	9.21022e-05	0	0
test_1.5.6/Yeast_3_ms2.msalign	1417	2438	HCD	3725	1962.34	35	3	2154.2	2155.2	1847	6322000	-715.248	1962.09	3	sp|P00358|G3P2_YEAST	Glyceraldehyde-3-phosphate dehydrogenase 2 OS=Saccharomyces cerevisiae (strain ATCC 204508 / S288c) OX=559292 GN=TDH2 PE=1 SV=3	208	229		S.STGAAKAVGKVLPELQGKLTGM.A	2155.2	NONE	0	0	-	7	6	0.00169063	0.000266809	0.000541419
test_1.5.6/Yeast_3_ms2.msalign	2559	3870	HCD	5443	2540.17	35	3	2158.99	2158.98	745	2062000	-1000	2539.46	1	sp|P32324|EF2_YEAST	Elongation factor 2 OS=Saccharomyces cerevisiae (strain ATCC 204508 / S288c) OX=559292 GN=EFT2 PE=1 SV=1	520	539		L.TYMSESGEHIVAGTGELHLE.I	2158.98	NONE	0	0	-	18	16	5.09971e-11	0	0
test_1.5.6/Yeast_3_ms2.msalign	4377	6678	HCD	8814	3724.84	16	3	2161.15	2161.15	1922	292000	-1000	3726.65	1	sp|P10622|RLA3_YEAST	60S acidic ribosomal protein P1-beta OS=Saccharomyces cerevisiae (strain ATCC 204508 / S288c) OX=559292 GN=RPP1B PE=1 SV=3	9	29		F.AAFILADAGLEITSDNLLTIT.K	2161.15	NONE	0	0	-	6	6	0.00449498	0.000514139	0.00104112
test_1.5.6/Yeast_3_ms2.msalign	2307	3565	HCD	5077	2416.35	36	3	2167.12	2167.12	1233	26800000	832.187	2421.45	1	sp|P00330|ADH1_YEAST	Alcohol dehydrogenase 1 OS=Saccharomyces cerevisiae (strain ATCC 204508 / S288c) OX=559292 GN=ADH1 PE=1 SV=5	164	186		L.KSANLMAGHWVAISGAAGGLGSL.A	2167.12	NONE	0	0	-	18	15	1.72698e-07	0	0
test_1.5.6/Yeast_3_ms2.msalign	4380	6683	HCD	8820	3726.97	25	2	2168.01	2168.02	1413	1483000	-1000	3730.89	1	sp|P16861|PFKA1_YEAST	ATP-dependent 6-phosphofructokinase subunit alpha OS=Saccharomyces cerevisiae (strain ATCC 204508 / S288c) OX=559292 GN=PFK1 PE=1 SV=1	101	120		R.LVMSAPIDETFDTNETATIT.Y	2168.02	NONE	0	0	-	8	8	3.19924e-06	0	0
test_1.5.6/Yeast_3_ms2.msalign	2438	3727	HCD	5271	2481.4	33	2	2168.16	2168.17	1078	107900000	59.1745	2482.21	1	sp|P46367|ALDH4_YEAST	Potassium-activated aldehyde dehydrogenase, mitochondrial OS=Saccharomyces cerevisiae (strain ATCC 204508 / S288c) OX=559292 GN=ALD4 PE=1 SV=2	457	476		S.NINTALKVADRVNAGTVWIN.T	2168.17	NONE	0	0	-	12	11	1.66038e-08	0	0
test_1.5.6/Yeast_3_ms2.msalign	2773	4147	HCD	5775	2653.39	36	3	2174.2	2174.2	2029	22400000	-342.772	2658.32	2	sp|P00924|ENO1_YEAST	Enolase 1 OS=Saccharomyces cerevisiae (strain ATCC 204508 / S288c) OX=559292 GN=ENO1 PE=1 SV=3	135	154		L.ADLSKSKTSPYVLPVPFLNV.L	2174.2	NONE	0	0	-	11	8	0.0179749	0.000972763	0.00197433
test_1.5.6/Yeast_3_ms2.msalign	2699	4047	HCD	5655	2612.42	29	3	2175.18	2175.17	1849	1304000	-1000	2609.15	1	sp|P32799|COX13_YEAST	Cytochrome c oxidase subunit 13, mitochondrial OS=Saccharomyces cerevisiae (strain ATCC 204508 / S288c) OX=559292 GN=COX13 PE=1 SV=1	10	31		Y.ASSLPPNALKPAFGPPDKVAAQ.K	2175.17	NONE	0	0	-	10	8	0.00170899	0.000266667	0.000540833
test_1.5.6/Yeast_3_ms2.msalign	2764	4135	HCD	5761	2648.85	36	3	2176.08	2176.08	1478	13870000	-338.409	2646.02	1	sp|P00359|G3P3_YEAST	Glyceraldehyde-3-phosphate dehydrogenase 3 OS=Saccharomyces cerevisiae (strain ATCC 204508 / S288c) OX=559292 GN=TDH3 PE=1 SV=3	284	304		D.FLGDSHSSIFDASAGIQLSPK.F	2176.08	NONE	0	0	-	13	12	7.64125e-06	0	0
test_1.5.6/Yeast_3_ms2.msalign	2774	4148	HCD	5777	2654.54	36	3	2177.1	2177.1	1698	1388000	-1000	2654.23	1	sp|P00830|ATPB_YEAST	ATP synthase subunit beta, mitochondrial OS=Saccharomyces cerevisiae (strain ATCC 204508 / S288c) OX=559292 GN=ATP2 PE=1 SV=2	491	511		F.YMVGGIEDVVAKAEKLAAEAN.	2177.1	NONE	0	0	-	7	7	0.000220803	0	0
test_1.5.6/Yeast_3_ms2.msalign	2865	4277	HCD	5931	2706.57	36	3	2179.02	2179.02	1502	3476000	-1000	2707.42	2	sp|P06367|RS14A_YEAST	40S ribosomal protein S14-A OS=Saccharomyces cerevisiae (strain ATCC 204508 / S288c) OX=559292 GN=RPS14A PE=1 SV=5	50	70		K.ADRDESSPYAAMLAAQDVAAK.C	2179.02	NONE	0	0	-	17	14	1.33922e-05	0	0
test_1.5.6/Yeast_3_ms2.msalign	2639	3966	HCD	5558	2579.33	36	3	2191.05	2191.05	1453	6609000	-340.107	2582.42	1	sp|P0CS90|HSP77_YEAST	Import motor subunit, mitochondrial OS=Saccharomyces cerevisiae (strain ATCC 204508 / S288c) OX=559292 GN=SSC1 PE=1 SV=1	604	623		Q.GGEEVNAEELKTKTEELQTS.S	2191.05	NONE	0	0	-	10	10	5.57476e-06	0	0
test_1.5.6/Yeast_3_ms2.msalign	2382	3662	HCD	5193	2455	29	3	2191.2	2191.2	1010	6814000	-339.239	2447.7	1	sp|P04840|VDAC1_YEAST	Mitochondrial outer membrane protein porin 1 OS=Saccharomyces cerevisiae (strain ATCC 204508 / S288c) OX=559292 GN=POR1 PE=1 SV=4	246	266		L.AYKQLLRPGVTLGVGSSFDAL.K	2191.2	NONE	0	0	-	14	12	7.04116e-09	0	0
test_1.5.6/Yeast_3_ms2.msalign	2648	3977	HCD	5571	2583.65	36	3	2193.13	2193.13	1926	2367000	-1000	2582.42	1	sp|Q3E754|RS21B_YEAST	40S ribosomal protein S21-B OS=Saccharomyces cerevisiae (strain ATCC 204508 / S288c) OX=559292 GN=RPS21B PE=1 SV=1	36	55		N.VAKVDEEGRAIPGEYITYAL.S	2193.13	NONE	0	0	-	9	7	0.00476717	0.000512558	0.00103896
test_1.5.6/Yeast_3_ms2.msalign	2683	4028	HCD	5633	2605.28	36	3	2194.15	2194.15	1385	2791000	-1000	2602.93	1	sp|P40302|PSA6_YEAST	Proteasome subunit alpha type-6 OS=Saccharomyces cerevisiae (strain ATCC 204508 / S288c) OX=559292 GN=PRE5 PE=1 SV=1	212	232		L.SIAIVGKDTPFTIYDGEAVAK.Y	2194.15	NONE	0	0	-	15	13	2.10639e-06	0	0
test_1.5.6/Yeast_3_ms2.msalign	2666	4002	HCD	5601	2593.86	36	3	2207.99	2207.99	935	3203000	-1000	2596.73	1	sp|P02994|EF1A_YEAST	Elongation factor 1-alpha OS=Saccharomyces cerevisiae (strain ATCC 204508 / S288c) OX=559292 GN=TEF2 PE=1 SV=1	289	308		K.SVEMHHEQLEQGVPGDNVGF.N	2207.99	NONE	0	0	-	18	12	1.98088e-09	0	0
test_1.5.6/Yeast_3_ms2.msalign	4292	6446	HCD	8535	3626.26	29	3	2215.18	2215.18	1158	953400	-1000	3627.41	2	sp|P0CX41|RL23A_YEAST	60S ribosomal protein L23-A OS=Saccharomyces cerevisiae (strain ATCC 204508 / S288c) OX=559292 GN=RPL23A PE=1 SV=1	2	23		M.(S)[Acetyl]GNGAQGTKFRISLGLPVGAIM.N	2215.18	NME_ACETYLATION	0	0	-	11	10	5.01062e-08	0	0
test_1.5.6/Yeast_3_ms2.msalign	2793	4178	HCD	5813	2666.8	37	3	2229.2	2229.2	1164	23960000	-339.215	2662.41	1	sp|P04173|LEU3_YEAST	3-isopropylmalate dehydrogenase OS=Saccharomyces cerevisiae (strain ATCC 204508 / S288c) OX=559292 GN=LEU2 PE=1 SV=4	2	22		M.(S)[Acetyl]APKKIVVLPGDHVGQEITAE.A	2229.2	NME_ACETYLATION	0	0	-	14	10	5.50368e-08	0	0
test_1.5.6/Yeast_3_ms2.msalign	3191	4735	HCD	6481	2895.3	30	2	2231.04	2231.04	962	184200000	61.4903	2896.6	1	sp|P32471|EF1B_YEAST	Elongation factor 1-beta OS=Saccharomyces cerevisiae (strain ATCC 204508 / S288c) OX=559292 GN=EFB1 PE=1 SV=4	126	144		L.DVKPWDDETNLEEMVANVK.A	2231.04	NONE	0	0	-	17	16	2.88433e-09	0	0
test_1.5.6/Yeast_3_ms2.msalign	2705	4055	HCD	5665	2616.09	37	3	2235	2235	1459	3893000	-1000	2617.4	1	sp|P02994|EF1A_YEAST	Elongation factor 1-alpha OS=Saccharomyces cerevisiae (strain ATCC 204508 / S288c) OX=559292 GN=TEF2 PE=1 SV=1	291	310		V.EMHHEQLEQGVPGDNVGFNV.K	2235	NONE	0	0	-	13	9	5.99053e-06	0	0
test_1.5.6/Yeast_3_ms2.msalign	2682	4027	HCD	5631	2604.16	37	3	2235.14	2235.14	673	2748000	-1000	2605.02	1	sp|P39516|RS14B_YEAST	40S ribosomal protein S14-B OS=Saccharomyces cerevisiae (strain ATCC 204508 / S288c) OX=559292 GN=RPS14B PE=1 SV=2	2	21		M.ANDLVQARDNSQVFGVARIY.A	2235.14	NME	0	0	-	19	15	1.14108e-11	0	0
test_1.5.6/Yeast_3_ms2.msalign	2685	4030	HCD	5635	2605.74	37	3	2239.3	2239.3	1609	19250000	-339.146	2607.05	1	sp|P38910|CH10_YEAST	10 kDa heat shock protein, mitochondrial OS=Saccharomyces cerevisiae (strain ATCC 204508 / S288c) OX=559292 GN=HSP10 PE=1 SV=1	2	21		M.(S)[Acetyl]TLLKSAKSIVPLMDRVLVQ.R	2239.3	NME_ACETYLATION	0	0	-	9	7	6.66641e-05	0	0
test_1.5.6/Yeast_3_ms2.msalign	2434	3722	HCD	5265	2479.35	37	3	2240.08	2240.08	364	5529000	-342.298	2478.18	1	sp|P14540|ALF_YEAST	Fructose-bisphosphate aldolase OS=Saccharomyces cerevisiae (strain ATCC 204508 / S288c) OX=559292 GN=FBA1 PE=1 SV=3	63	85		T.SNGGAAYFAGKGISNEGQNASIK.G	2240.08	NONE	0	0	-	18	17	1.37219e-15	0	0
test_1.5.6/Yeast_3_ms2.msalign	2838	4244	HCD	5892	2693.55	33	3	2246.18	2246.18	1597	3243000	-1000	2688.93	1	sp|Q01574|ACS1_YEAST	Acetyl-coenzyme A synthetase 1 OS=Saccharomyces cerevisiae (strain ATCC 204508 / S288c) OX=559292 GN=ACS1 PE=1 SV=2	185	205		M.GVRKGDTVAVYMPMVPEAIIT.L	2246.18	NONE	0	0	-	11	9	5.87445e-05	0	0
test_1.5.6/Yeast_3_ms2.msalign	2877	4298	HCD	5957	2715.9	36	3	2246.23	2246.23	995	2317000	-1000	2711.53	3	sp|P00358|G3P2_YEAST	Glyceraldehyde-3-phosphate dehydrogenase 2 OS=Saccharomyces cerevisiae (strain ATCC 204508 / S288c) OX=559292 GN=TDH2 PE=1 SV=3	226	246		K.LTGMAFRVPTVDVSVVDLTVK.L	2246.23	NONE	0	0	-	18	17	5.68505e-09	0	0
test_1.5.6/Yeast_3_ms2.msalign	2776	4150	HCD	5779	2655	37	3	2248.21	2248.21	1648	5336000	-1000	2658.32	1	sp|P00817|IPYR_YEAST	Inorganic pyrophosphatase OS=Saccharomyces cerevisiae (strain ATCC 204508 / S288c) OX=559292 GN=IPP1 PE=1 SV=4	124	144		L.EIGETIAYTGQVKQVKALGIM.A	2248.21	NONE	0	0	-	8	8	0.000113497	0	0
test_1.5.6/Yeast_3_ms2.msalign	3255	4824	HCD	6588	2932.5	17	3	2249.13	2249.12	1684	588200	-1000	2929.89	1	sp|Q12074|SPEE_YEAST	Spermidine synthase SPE3 OS=Saccharomyces cerevisiae (strain ATCC 204508 / S288c) OX=559292 GN=SPE3 PE=1 SV=1	119	138		C.DIDEAVIRLSKEYLPEMAAS.Y	2249.12	NONE	0	0	-	6	6	0.000187033	0	0
test_1.5.6/Yeast_3_ms2.msalign	2744	4107	HCD	5727	2637.08	37	3	2250.12	2250.12	1132	4544000	-1000	2644.01	1	sp|Q01574|ACS1_YEAST	Acetyl-coenzyme A synthetase 1 OS=Saccharomyces cerevisiae (strain ATCC 204508 / S288c) OX=559292 GN=ACS1 PE=1 SV=2	183	203		Y.SMGVRKGDTVAVYMPMVPEAI.I	2250.12	NONE	0	0	-	14	13	3.3048e-08	0	0
test_1.5.6/Yeast_3_ms2.msalign	2575	3889	HCD	5466	2548.15	37	3	2251.15	2251.15	1531	1100000	-1000	2547.67	1	sp|P40054|SERA_YEAST	D-3-phosphoglycerate dehydrogenase 1 OS=Saccharomyces cerevisiae (strain ATCC 204508 / S288c) OX=559292 GN=SER3 PE=1 SV=1	368	388		L.SKYINEGNSVGSVNFPEVALK.S	2251.15	NONE	0	0	-	11	10	2.14014e-05	0	0
test_1.5.6/Yeast_3_ms2.msalign	2654	3985	HCD	5581	2587.29	37	3	2258.19	2258.19	757	1314000	-1000	2586.51	2	sp|P02407|RS17A_YEAST	40S ribosomal protein S17-A OS=Saccharomyces cerevisiae (strain ATCC 204508 / S288c) OX=559292 GN=RPS17A PE=1 SV=1	93	113		D.LSRSNGVLNVDNQTSDLVKSL.G	2258.19	NONE	0	0	-	21	18	6.50413e-11	0	0
test_1.5.6/Yeast_3_ms2.msalign	3314	4899	HCD	6678	2963.78	34	3	2260.13	2260.13	843	1772000	-1000	2961.17	2	sp|P02407|RS17A_YEAST	40S ribosomal protein S17-A OS=Saccharomyces cerevisiae (strain ATCC 204508 / S288c) OX=559292 GN=RPS17A PE=1 SV=1	92	112		L.DLSRSNGVLNVDNQTSDLVKS.L	2260.13	NONE	0	0	-	19	15	3.17357e-10	0	0
test_1.5.6/Yeast_3_ms2.msalign	2740	4103	HCD	5723	2636.16	37	3	2265.14	2265.14	866	185400000	58.8829	2644.01	1	sp|P10963|PCKA_YEAST	Phosphoenolpyruvate carboxykinase (ATP) OS=Saccharomyces cerevisiae (strain ATCC 204508 / S288c) OX=559292 GN=PCK1 PE=1 SV=2	530	549		N.FKIYQDRATPDVLAAGPQFE.	2265.14	NONE	0	0	-	21	18	5.32464e-10	0	0
test_1.5.6/Yeast_3_ms2.msalign	2733	4090	HCD	5707	2630.45	37	3	2268.13	2268.2	1528	888800	-1000	2629.73	1	sp|P10963|PCKA_YEAST	Phosphoenolpyruvate carboxykinase (ATP) OS=Saccharomyces cerevisiae (strain ATCC 204508 / S288c) OX=559292 GN=PCK1 PE=1 SV=2	530	549		N.FKIYQDRATPDVLAAGPQF(E)[3.0533].	2268.2	NONE	1	0	-	13	9	1.99131e-05	0	0
test_1.5.6/Yeast_3_ms2.msalign	2719	4075	HCD	5689	2624.31	35	3	2269.14	2269.13	1507	3205000	-1000	2627.65	2	sp|P00330|ADH1_YEAST	Alcohol dehydrogenase 1 OS=Saccharomyces cerevisiae (strain ATCC 204508 / S288c) OX=559292 GN=ADH1 PE=1 SV=5	288	308		K.SISIVGSYVGNRADTREALDF.F	2269.13	NONE	0	0	-	10	10	1.40395e-05	0	0
test_1.5.6/Yeast_3_ms2.msalign	2637	3964	HCD	5556	2578.87	37	3	2269.2	2269.2	988	10200000	14.1024	2580.41	1	sp|P26786|RS7A_YEAST	40S ribosomal protein S7-A OS=Saccharomyces cerevisiae (strain ATCC 204508 / S288c) OX=559292 GN=RPS7A PE=1 SV=4	22	41		A.QAFVELENSSPELKAELRPL.Q	2269.2	NONE	0	0	-	13	13	4.4958e-09	0	0
test_1.5.6/Yeast_3_ms2.msalign	2578	3892	HCD	5469	2548.84	37	3	2269.3	2269.3	1467	2390000	-1000	2549.68	1	sp|P07149|FAS1_YEAST	Fatty acid synthase subunit beta OS=Saccharomyces cerevisiae (strain ATCC 204508 / S288c) OX=559292 GN=FAS1 PE=1 SV=2	699	720		L.GLKYLGLKPGSIDAISQVINIA.K	2269.3	NONE	0	0	-	10	10	6.48841e-06	0	0
test_1.5.6/Yeast_3_ms2.msalign	2644	3972	HCD	5565	2581.58	37	3	2271.11	2271.11	818	32870000	58.1995	2584.5	2	sp|P06169|PDC1_YEAST	Pyruvate decarboxylase isozyme 1 OS=Saccharomyces cerevisiae (strain ATCC 204508 / S288c) OX=559292 GN=PDC1 PE=1 SV=7	284	304		L.SVGALLSDFNTGSFSYSYKTK.N	2271.11	NONE	0	0	-	14	14	2.04099e-10	0	0
test_1.5.6/Yeast_3_ms2.msalign	2643	3971	HCD	5564	2581.35	37	3	2271.11	2271.17	1432	32870000	58.1995	2584.5	1	sp|P26786|RS7A_YEAST	40S ribosomal protein S7-A OS=Saccharomyces cerevisiae (strain ATCC 204508 / S288c) OX=559292 GN=RPS7A PE=1 SV=4	21	41		V.(AQA)[-69.0616]FVELENSSPELKAELRPL.Q	2271.17	NONE	1	0	-	13	12	3.93806e-06	0	0
test_1.5.6/Yeast_3_ms2.msalign	2574	3888	HCD	5465	2547.92	37	3	2272.15	2272.15	1506	8769000	-339.205	2553.76	1	sp|P00360|G3P1_YEAST	Glyceraldehyde-3-phosphate dehydrogenase 1 OS=Saccharomyces cerevisiae (strain ATCC 204508 / S288c) OX=559292 GN=TDH1 PE=1 SV=3	74	93		A.TYQERDPANLPWGSLKIDVA.V	2272.15	NONE	0	0	-	12	10	1.37168e-05	0	0
test_1.5.6/Yeast_3_ms2.msalign	2576	3890	HCD	5467	2548.38	37	3	2272.15	2272.21	1977	8769000	-339.205	2553.76	1	sp|P07149|FAS1_YEAST	Fatty acid synthase subunit beta OS=Saccharomyces cerevisiae (strain ATCC 204508 / S288c) OX=559292 GN=FAS1 PE=1 SV=2	699	720		L.GLKYLGLKPGSIDAISQVINI(A)[2.9088].K	2272.21	NONE	1	0	-	11	10	0.00947535	0.000749813	0.00151899
test_1.5.6/Yeast_3_ms2.msalign	2732	4088	HCD	5705	2629.99	37	3	2272.23	2272.23	1303	6060000	-1000	2627.65	1	sp|P38077|ATPG_YEAST	ATP synthase subunit gamma, mitochondrial OS=Saccharomyces cerevisiae (strain ATCC 204508 / S288c) OX=559292 GN=ATP3 PE=1 SV=1	165	186		N.GIGKDAPTFQESALIADKLLSV.M	2272.23	NONE	0	0	-	16	13	5.32363e-07	0	0
test_1.5.6/Yeast_3_ms2.msalign	2727	4083	HCD	5699	2627.97	37	3	2272.23	2272.3	1768	6060000	-1000	2627.65	2	sp|P00330|ADH1_YEAST	Alcohol dehydrogenase 1 OS=Saccharomyces cerevisiae (strain ATCC 204508 / S288c) OX=559292 GN=ADH1 PE=1 SV=5	288	308		K.(SI)[3.1637]SIVGSYVGNRADTREALDF.F	2272.3	NONE	1	0	-	10	10	0.000480934	0	0
test_1.5.6/Yeast_3_ms2.msalign	4273	6418	HCD	8502	3615.19	22	3	2277.09	2277.1	1845	379200	-1000	3614.88	1	sp|P32324|EF2_YEAST	Elongation factor 2 OS=Saccharomyces cerevisiae (strain ATCC 204508 / S288c) OX=559292 GN=EFT2 PE=1 SV=1	120	141		L.RVTDGALVVVDTIEGV(CVQTET)[-26.0712].V	2277.1	NONE	1	0	-	12	9	0.0016536	0.000266951	0.000542005
test_1.5.6/Yeast_3_ms2.msalign	4322	6490	HCD	8588	3644.82	28	3	2283.24	2283.23	1167	346400	-1000	3644.11	1	sp|P48164|RS7B_YEAST	40S ribosomal protein S7-B OS=Saccharomyces cerevisiae (strain ATCC 204508 / S288c) OX=559292 GN=RPS7B PE=1 SV=1	2	22		M.(S)[Acetyl]SVQSKILSQAPSELELQVAK.T	2283.23	NME_ACETYLATION	0	0	-	13	10	5.77325e-08	0	0
test_1.5.6/Yeast_3_ms2.msalign	2616	3938	HCD	5525	2568.42	38	3	2287.12	2287.12	1643	18930000	29.2645	2572.19	2	sp|P00331|ADH2_YEAST	Alcohol dehydrogenase 2 OS=Saccharomyces cerevisiae (strain ATCC 204508 / S288c) OX=559292 GN=ADH2 PE=1 SV=3	290	310		I.SIVGSYVGNRADTREALDFFA.R	2287.12	NONE	0	0	-	9	9	0.000107403	0	0
test_1.5.6/Yeast_3_ms2.msalign	2881	4304	HCD	5964	2718.15	38	3	2287.28	2287.28	1812	5039000	-1000	2723.78	2	sp|P00924|ENO1_YEAST	Enolase 1 OS=Saccharomyces cerevisiae (strain ATCC 204508 / S288c) OX=559292 GN=ENO1 PE=1 SV=3	135	155		L.ADLSKSKTSPYVLPVPFLNVL.N	2287.28	NONE	0	0	-	16	11	0.00108928	0	0
test_1.5.6/Yeast_3_ms2.msalign	2611	3932	HCD	5517	2565.25	31	3	2290.27	2290.28	1737	1875000	-1000	2564.01	1	sp|P00830|ATPB_YEAST	ATP synthase subunit beta, mitochondrial OS=Saccharomyces cerevisiae (strain ATCC 204508 / S288c) OX=559292 GN=ATP2 PE=1 SV=2	405	424		A.SKVQETLQTYKSLQDIIAIL.G	2290.28	NONE	0	0	-	10	8	0.00035761	0	0
test_1.5.6/Yeast_3_ms2.msalign	2450	3739	HCD	5286	2486.7	38	3	2292.25	2292.25	691	418100000	54.368	2478.18	2	sp|P06169|PDC1_YEAST	Pyruvate decarboxylase isozyme 1 OS=Saccharomyces cerevisiae (strain ATCC 204508 / S288c) OX=559292 GN=PDC1 PE=1 SV=7	2	20		M.(S)[Acetyl]EITLGKYLFERLKQVNVN.T	2292.25	NME_ACETYLATION	0	0	-	20	18	1.58365e-11	0	0
test_1.5.6/Yeast_3_ms2.msalign	2481	3776	HCD	5330	2501.46	38	3	2292.25	2292.31	1952	418100000	54.368	2478.18	1	sp|P00560|PGK_YEAST	Phosphoglycerate kinase OS=Saccharomyces cerevisiae (strain ATCC 204508 / S288c) OX=559292 GN=PGK1 PE=1 SV=2	331	351		K.(TI)[-1.8603]VWNGPPGVFEFEKFAAGTK.A	2292.31	NONE	1	0	-	11	9	0.00674591	0.000505945	0.00102512
test_1.5.6/Yeast_3_ms2.msalign	2849	4255	HCD	5905	2697.87	27	3	2293.33	2293.33	1051	2235000	-1000	2701.22	1	sp|P13663|DHAS_YEAST	Aspartate-semialdehyde dehydrogenase OS=Saccharomyces cerevisiae (strain ATCC 204508 / S288c) OX=559292 GN=HOM2 PE=1 SV=1	160	181		A.GLVAPLKPLIEKFGPIDALTTT.T	2293.33	NONE	0	0	-	10	9	1.25327e-08	0	0
test_1.5.6/Yeast_3_ms2.msalign	2518	3818	HCD	5381	2519.17	38	3	2294.17	2294.17	1296	103600000	54.5594	2512.68	1	sp|P00560|PGK_YEAST	Phosphoglycerate kinase OS=Saccharomyces cerevisiae (strain ATCC 204508 / S288c) OX=559292 GN=PGK1 PE=1 SV=2	331	351		K.TIVWNGPPGVFEFEKFAAGTK.A	2294.17	NONE	0	0	-	17	14	4.78528e-07	0	0
test_1.5.6/Yeast_3_ms2.msalign	4316	6480	HCD	8576	3640.67	28	3	2295.15	2295.15	991	4355000	-1000	3639.95	1	sp|P14832|CYPH_YEAST	Peptidyl-prolyl cis-trans isomerase OS=Saccharomyces cerevisiae (strain ATCC 204508 / S288c) OX=559292 GN=CPR1 PE=1 SV=3	2	21		M.(S)[Acetyl]QVYFDVEADGQPIGRVVFK.L	2295.15	NME_ACETYLATION	0	0	-	13	12	4.94367e-09	0	0
test_1.5.6/Yeast_3_ms2.msalign	2731	4087	HCD	5703	2628.88	37	3	2298.2	2298.2	1574	2727000	-1000	2627.65	1	sp|P54839|ERG13_YEAST	Hydroxymethylglutaryl-CoA synthase OS=Saccharomyces cerevisiae (strain ATCC 204508 / S288c) OX=559292 GN=ERG13 PE=1 SV=1	381	401		A.FASLLNYVGSDDLQGKRVGLF.S	2298.2	NONE	0	0	-	14	13	4.30757e-05	0	0
test_1.5.6/Yeast_3_ms2.msalign	4382	6689	HCD	8827	3729.31	19	3	2302.22	2302.22	1695	1541000	-1000	3722.47	1	sp|P18562|UPP_YEAST	Uracil phosphoribosyltransferase OS=Saccharomyces cerevisiae (strain ATCC 204508 / S288c) OX=559292 GN=FUR1 PE=1 SV=2	2	21		M.(S)[Acetyl]SEPFKNVYLLPQTNQLLGL.Y	2302.22	NME_ACETYLATION	0	0	-	7	5	0.000213469	0	0
test_1.5.6/Yeast_3_ms2.msalign	2874	4292	HCD	5949	2712.71	31	3	2309.26	2309.25	1552	264200	-1000	2711.53	1	sp|P16861|PFKA1_YEAST	ATP-dependent 6-phosphofructokinase subunit alpha OS=Saccharomyces cerevisiae (strain ATCC 204508 / S288c) OX=559292 GN=PFK1 PE=1 SV=1	776	797		A.SFTGLITGAVSVYTPEKKIDLA.S	2309.25	NONE	0	0	-	9	9	2.99914e-05	0	0
test_1.5.6/Yeast_3_ms2.msalign	2872	4289	HCD	5946	2712.02	36	3	2312.13	2312.13	1940	394200	-1000	2711.53	1	sp|P38011|GBLP_YEAST	Guanine nucleotide-binding protein subunit beta-like protein OS=Saccharomyces cerevisiae (strain ATCC 204508 / S288c) OX=559292 GN=ASC1 PE=1 SV=4	264	283		F.SLDPQYLVDDLRPEFAGYSK.A	2312.13	NONE	0	0	-	10	7	0.00560594	0.000509035	0.00103146
test_1.5.6/Yeast_3_ms2.msalign	2790	4173	HCD	5807	2664.79	38	3	2312.29	2312.29	1634	40910000	48.907	2656.3	1	sp|P02994|EF1A_YEAST	Elongation factor 1-alpha OS=Saccharomyces cerevisiae (strain ATCC 204508 / S288c) OX=559292 GN=TEF2 PE=1 SV=1	256	278		G.GIGTVPVGRVETGVIKPGMVVTF.A	2312.29	NONE	0	0	-	13	12	9.38615e-05	0	0
test_1.5.6/Yeast_3_ms2.msalign	2846	4252	HCD	5901	2696.25	38	3	2312.31	2312.31	1725	40910000	48.907	2656.3	1	sp|P19882|HSP60_YEAST	Heat shock protein 60, mitochondrial OS=Saccharomyces cerevisiae (strain ATCC 204508 / S288c) OX=559292 GN=HSP60 PE=1 SV=1	517	539		T.GIIDPFKVVRSGLVDASGVASLL.A	2312.31	NONE	0	0	-	10	8	0.000300553	0	0
test_1.5.6/Yeast_3_ms2.msalign	2927	4369	HCD	6042	2744.87	25	3	2317.26	2317.26	1860	353500	-1000	2744.32	1	sp|P32377|MVD1_YEAST	Diphosphomevalonate decarboxylase OS=Saccharomyces cerevisiae (strain ATCC 204508 / S288c) OX=559292 GN=MVD1 PE=1 SV=2	196	217		C.VLVVSDIKKDVSSTQGMQLTVA.T	2317.26	NONE	0	0	-	7	7	0.00192095	0.000265463	0.000537634
test_1.5.6/Yeast_3_ms2.msalign	2850	4256	HCD	5906	2698.1	38	3	2323.14	2323.13	2146	3174000	-1000	2693.01	1	sp|P00330|ADH1_YEAST	Alcohol dehydrogenase 1 OS=Saccharomyces cerevisiae (strain ATCC 204508 / S288c) OX=559292 GN=ADH1 PE=1 SV=5	200	221		L.GIDGGEGKEELFRSIGGEVFID.F	2323.13	NONE	0	0	-	6	6	0.0851519	0.00418216	0.00798122
test_1.5.6/Yeast_3_ms2.msalign	2831	4236	HCD	5882	2689.94	38	3	2332.14	2332.15	1616	9912000	30.1181	2684.87	1	sp|P35691|TCTP_YEAST	Translationally-controlled tumor protein homolog OS=Saccharomyces cerevisiae (strain ATCC 204508 / S288c) OX=559292 GN=TMA19 PE=1 SV=1	2	21		M.IIYKDIFSNDELLSDAYDAK.L	2332.15	NONE	0	0	-	14	12	7.57214e-05	0	0
test_1.5.6/Yeast_3_ms2.msalign	4391	6737	HCD	8884	3749.01	15	2	2338.13	2338.13	2179	2441000	-1000	3737.23	1	sp|P00724|INV2_YEAST	Invertase 2 OS=Saccharomyces cerevisiae (strain ATCC 204508 / S288c) OX=559292 GN=SUC2 PE=1 SV=1	478	498		Y.GLLDQNILELYF(NDGDVVSTN)[-0.0046].T	2338.13	NONE	1	0	-	9	9	0.13029	0.0050598	0.00925926
test_1.5.6/Yeast_3_ms2.msalign	2750	4116	HCD	5738	2640.94	32	3	2340.19	2340.2	1987	2429000	-1000	2639.94	1	sp|P05694|METE_YEAST	5-methyltetrahydropteroyltriglutamate--homocysteine methyltransferase OS=Saccharomyces cerevisiae (strain ATCC 204508 / S288c) OX=559292 GN=MET6 PE=1 SV=4	77	96		F.NVIPDRYTKYDLSPIDTLFA.M	2340.2	NONE	0	0	-	6	6	0.0110493	0.000744786	0.00151134
test_1.5.6/Yeast_3_ms2.msalign	2880	4303	HCD	5963	2717.92	28	3	2342.33	2342.33	1408	212300	-1000	2717.66	1	sp|P26784|RL16A_YEAST	60S ribosomal protein L16-A OS=Saccharomyces cerevisiae (strain ATCC 204508 / S288c) OX=559292 GN=RPL16A PE=1 SV=3	2	24		M.(S)[Acetyl]VEPVVVIDGKGHLVGRLASVVA.K	2342.33	NME_ACETYLATION	0	0	-	8	7	3.03797e-06	0	0
test_1.5.6/Yeast_3_ms2.msalign	2752	4120	HCD	5743	2642.72	39	3	2344.27	2344.27	2182	3643000	-1000	2642	1	sp|P57743|LSM3_YEAST	U6 snRNA-associated Sm-like protein LSm3 OS=Saccharomyces cerevisiae (strain ATCC 204508 / S288c) OX=559292 GN=LSM3 PE=1 SV=1	1	19		.(M)[Acetyl]ETPLDLLKLNLDERVYIK.L	2344.27	M_ACETYLATION	0	0	-	9	5	0.133263	0.00505515	0.00924642
test_1.5.6/Yeast_3_ms2.msalign	2751	4118	HCD	5741	2642.26	39	3	2348.15	2348.15	1177	25580000	57.2037	2648.07	1	sp|P19414|ACON_YEAST	Aconitate hydratase, mitochondrial OS=Saccharomyces cerevisiae (strain ATCC 204508 / S288c) OX=559292 GN=ACO1 PE=1 SV=2	252	274		T.TVKGGTGKIVEYFGDGVDTFSAT.G	2348.15	NONE	0	0	-	13	10	6.80778e-08	0	0
test_1.5.6/Yeast_3_ms2.msalign	2799	4189	HCD	5826	2671.12	26	3	2348.21	2348.21	1934	165200	-1000	2670.63	3	sp|P06169|PDC1_YEAST	Pyruvate decarboxylase isozyme 1 OS=Saccharomyces cerevisiae (strain ATCC 204508 / S288c) OX=559292 GN=PDC1 PE=1 SV=7	75	98		F.GVGELSALNGIAGSYAEHVGVLHV.V	2348.21	NONE	0	0	-	8	7	0.00524878	0.000510204	0.00103466
test_1.5.6/Yeast_3_ms2.msalign	2798	4187	HCD	5823	2669.79	34	3	2353.13	2353.13	1972	582600	-1000	2668.55	1	sp|P12709|G6PI_YEAST	Glucose-6-phosphate isomerase OS=Saccharomyces cerevisiae (strain ATCC 204508 / S288c) OX=559292 GN=PGI1 PE=1 SV=3	437	457		S.NFFAQAEALMVGKDEEQVKAE.G	2353.13	NONE	0	0	-	8	7	0.00874591	0.000751503	0.00152284
test_1.5.6/Yeast_3_ms2.msalign	2775	4149	HCD	5778	2654.77	39	3	2356.28	2356.28	1843	17030000	23.839	2662.41	3	sp|P00358|G3P2_YEAST	Glyceraldehyde-3-phosphate dehydrogenase 2 OS=Saccharomyces cerevisiae (strain ATCC 204508 / S288c) OX=559292 GN=TDH2 PE=1 SV=3	218	239		K.VLPELQGKLTGMAFRVPTVDVS.V	2356.28	NONE	0	0	-	11	10	0.00159172	0.000267308	0.000542594
test_1.5.6/Yeast_3_ms2.msalign	2609	3929	HCD	5514	2564.56	39	3	2358.22	2358.23	1362	9132000	-338.109	2568.1	1	sp|P38013|AHP1_YEAST	Peroxiredoxin AHP1 OS=Saccharomyces cerevisiae (strain ATCC 204508 / S288c) OX=559292 GN=AHP1 PE=1 SV=4	2	21		M.(S)[Acetyl]DLVNKKFPAGDYKFQYIAI.S	2358.23	NME_ACETYLATION	0	0	-	19	14	1.57913e-06	0	0
test_1.5.6/Yeast_3_ms2.msalign	4313	6476	HCD	8571	3638.85	39	3	2360.2	2360.2	1042	28350000	54.732	3637.85	3	sp|P06169|PDC1_YEAST	Pyruvate decarboxylase isozyme 1 OS=Saccharomyces cerevisiae (strain ATCC 204508 / S288c) OX=559292 GN=PDC1 PE=1 SV=7	73	96		T.TFGVGELSALNGIAGSYAEHVGVL.H	2360.2	NONE	0	0	-	15	14	1.11943e-08	0	0
test_1.5.6/Yeast_3_ms2.msalign	1558	2642	HCD	3969	2043.75	34	3	2363.1	2363.1	650	8214000	40.0556	2044.57	1	sp|P02994|EF1A_YEAST	Elongation factor 1-alpha OS=Saccharomyces cerevisiae (strain ATCC 204508 / S288c) OX=559292 GN=TEF2 PE=1 SV=1	291	311		V.EMHHEQLEQGVPGDNVGFNVK.N	2363.1	NONE	0	0	-	20	15	8.30346e-12	0	0
test_1.5.6/Yeast_3_ms2.msalign	4320	6485	HCD	8582	3642.78	36	3	2368.22	2368.22	2110	2547000	-1000	3637.85	1	sp|P06169|PDC1_YEAST	Pyruvate decarboxylase isozyme 1 OS=Saccharomyces cerevisiae (strain ATCC 204508 / S288c) OX=559292 GN=PDC1 PE=1 SV=7	21	41		N.TVFGLPGDFNLSLLDKIYEVE.G	2368.22	NONE	0	0	-	7	7	0.0555547	0.00211964	0.00428164
test_1.5.6/Yeast_3_ms2.msalign	4308	6469	HCD	8563	3636.3	39	3	2369.21	2370.22	1953	592400	-1000	3635.81	1	sp|P06106|CYSD_YEAST	Homocysteine/cysteine synthase OS=Saccharomyces cerevisiae (strain ATCC 204508 / S288c) OX=559292 GN=MET17 PE=1 SV=3	59	81		R.FQNPTSNVLEERIAALEGGAAAL.A	2370.22	NONE	0	0	-	9	8	0.00683768	0.000505561	0.00102459
test_1.5.6/Yeast_3_ms2.msalign	3401	5015	HCD	6817	3011.66	39	3	2373.21	2373.21	518	61200000	-21.5576	3019.23	2	sp|P02407|RS17A_YEAST	40S ribosomal protein S17-A OS=Saccharomyces cerevisiae (strain ATCC 204508 / S288c) OX=559292 GN=RPS17A PE=1 SV=1	92	113		L.DLSRSNGVLNVDNQTSDLVKSL.G	2373.21	NONE	0	0	-	22	20	1.61896e-13	0	0
test_1.5.6/Yeast_3_ms2.msalign	3073	4576	HCD	6290	2829.76	25	3	2374.21	2374.21	1700	1476000	-1000	2828.76	1	sp|P28241|IDH2_YEAST	Isocitrate dehydrogenase [NAD] subunit 2, mitochondrial OS=Saccharomyces cerevisiae (strain ATCC 204508 / S288c) OX=559292 GN=IDH2 PE=1 SV=1	293	316		F.EAVHGSAPDIAGQDKANPTALLLS.S	2374.21	NONE	0	0	-	10	8	0.000227356	0	0
test_1.5.6/Yeast_3_ms2.msalign	2695	4041	HCD	5648	2610.1	39	3	2376.27	2376.26	749	1965000	-1000	2609.15	1	sp|P41338|ERG10_YEAST	Acetyl-CoA acetyltransferase OS=Saccharomyces cerevisiae (strain ATCC 204508 / S288c) OX=559292 GN=ERG10 PE=1 SV=3	10	33		S.TARTPIGSFQGSLSSKTAVELGAV.A	2376.26	NONE	0	0	-	24	17	5.32104e-11	0	0
test_1.5.6/Yeast_3_ms2.msalign	3072	4575	HCD	6289	2829.53	30	3	2377.13	2377.2	1850	972700	-1000	2828.76	1	sp|P28241|IDH2_YEAST	Isocitrate dehydrogenase [NAD] subunit 2, mitochondrial OS=Saccharomyces cerevisiae (strain ATCC 204508 / S288c) OX=559292 GN=IDH2 PE=1 SV=1	293	316		F.EAVHGSAPDIAGQDKANPTALL(LS)[2.9920].S	2377.2	NONE	1	0	-	14	10	0.00171759	0.000266596	0.000540541
test_1.5.6/Yeast_3_ms2.msalign	3080	4584	HCD	6300	2833.45	39	3	2378.14	2378.14	1573	7772000	-343.107	2826.73	1	sp|P00359|G3P3_YEAST	Glyceraldehyde-3-phosphate dehydrogenase 3 OS=Saccharomyces cerevisiae (strain ATCC 204508 / S288c) OX=559292 GN=TDH3 PE=1 SV=3	282	304		S.SDFLGDSHSSIFDASAGIQLSPK.F	2378.14	NONE	0	0	-	10	10	4.26801e-05	0	0
test_1.5.6/Yeast_3_ms2.msalign	2814	4215	HCD	5857	2681.56	39	3	2379.18	2379.19	1194	182500000	58.2604	2688.93	1	sp|P10963|PCKA_YEAST	Phosphoenolpyruvate carboxykinase (ATP) OS=Saccharomyces cerevisiae (strain ATCC 204508 / S288c) OX=559292 GN=PCK1 PE=1 SV=2	529	549		Q.NFKIYQDRATPDVLAAGPQFE.	2379.19	NONE	0	0	-	18	15	8.23878e-08	0	0
test_1.5.6/Yeast_3_ms2.msalign	2952	4398	HCD	6077	2756.91	26	3	2383.12	2383.11	1727	1715000	-1000	2752.55	1	sp|P53303|ZPR1_YEAST	Zinc finger protein ZPR1 OS=Saccharomyces cerevisiae (strain ATCC 204508 / S288c) OX=559292 GN=ZPR1 PE=1 SV=1	1	22		.(MSEQKEDLFK)[-67.0044]PVGEAAAEVEDE.S	2383.11	NONE	1	0	-	10	8	0.000306303	0	0
test_1.5.6/Yeast_3_ms2.msalign	2992	4444	HCD	6132	2775.64	30	3	2391.23	2391.23	1887	795600	-1000	2775.15	1	sp|Q01574|ACS1_YEAST	Acetyl-coenzyme A synthetase 1 OS=Saccharomyces cerevisiae (strain ATCC 204508 / S288c) OX=559292 GN=ACS1 PE=1 SV=2	504	526		A.VVLDPNTGEELNTSHAEGVLAVK.A	2391.23	NONE	0	0	-	9	7	0.00290552	0.000261575	0.000529942
test_1.5.6/Yeast_3_ms2.msalign	4297	6453	HCD	8544	3629.81	29	3	2393.23	2393.23	627	32160000	60.3587	3635.81	1	sp|P38011|GBLP_YEAST	Guanine nucleotide-binding protein subunit beta-like protein OS=Saccharomyces cerevisiae (strain ATCC 204508 / S288c) OX=559292 GN=ASC1 PE=1 SV=4	2	23		M.(A)[Acetyl]SNEVLVLRGTLEGHNGWVTSL.A	2393.23	NME_ACETYLATION	0	0	-	14	14	3.85769e-12	0	0
test_1.5.6/Yeast_3_ms2.msalign	2543	3848	HCD	5417	2531.48	39	3	2395.18	2395.25	1875	1422000	-1000	2531.22	2	sp|P00358|G3P2_YEAST	Glyceraldehyde-3-phosphate dehydrogenase 2 OS=Saccharomyces cerevisiae (strain ATCC 204508 / S288c) OX=559292 GN=TDH2 PE=1 SV=3	301	321		Q.LSPKFV(KLV)[-156.0287]SWYDNEYGYSTR.V	2395.25	NONE	1	0	-	10	10	0.0025503	0.00026295	0.000533333
test_1.5.6/Yeast_3_ms2.msalign	412	1167	HCD	2199	1460.11	40	4	2401.34	2401.34	1712	8025000	-339.449	1458.9	1	sp|P49167|RL38_YEAST	60S ribosomal protein L38 OS=Saccharomyces cerevisiae (strain ATCC 204508 / S288c) OX=559292 GN=RPL38 PE=1 SV=1	2	21		M.AREITDIKQFLELTRRADVK.T	2401.34	NME	0	0	-	12	10	0.000258628	0	0
test_1.5.6/Yeast_3_ms2.msalign	2736	4094	HCD	5712	2632.29	40	3	2406.25	2406.25	1121	19370000	56.8496	2635.85	2	sp|P02829|HSP82_YEAST	ATP-dependent molecular chaperone HSP82 OS=Saccharomyces cerevisiae (strain ATCC 204508 / S288c) OX=559292 GN=HSP82 PE=1 SV=1	347	366		R.RVFITDEAEDLIPEWLSFVK.G	2406.25	NONE	0	0	-	18	13	2.54446e-08	0	0
test_1.5.6/Yeast_3_ms2.msalign	3087	4593	HCD	6311	2837.36	19	3	2408.33	2408.33	1322	542200	-1000	2830.86	1	sp|P00925|ENO2_YEAST	Enolase 2 OS=Saccharomyces cerevisiae (strain ATCC 204508 / S288c) OX=559292 GN=ENO2 PE=1 SV=2	315	337		A.GIQIVADDLTVTNPARIATAIEK.K	2408.33	NONE	0	0	-	11	11	7.30032e-07	0	0
test_1.5.6/Yeast_3_ms2.msalign	2726	4082	HCD	5697	2626.8	40	3	2410.12	2410.12	1081	2003000	-1000	2625.62	2	sp|P00924|ENO1_YEAST	Enolase 1 OS=Saccharomyces cerevisiae (strain ATCC 204508 / S288c) OX=559292 GN=ENO1 PE=1 SV=3	287	306		L.MKRYPIVSIEDPFAEDDWEA.W	2410.12	NONE	0	0	-	18	14	1.71027e-08	0	0
test_1.5.6/Yeast_3_ms2.msalign	2523	3825	HCD	5389	2521.71	40	3	2410.27	2410.27	730	5123000	-1000	2520.94	2	sp|P06169|PDC1_YEAST	Pyruvate decarboxylase isozyme 1 OS=Saccharomyces cerevisiae (strain ATCC 204508 / S288c) OX=559292 GN=PDC1 PE=1 SV=7	458	477		M.IRWGLKPYLFVLNNDGYTIE.K	2410.27	NONE	0	0	-	15	14	3.78632e-11	0	0
test_1.5.6/Yeast_3_ms2.msalign	3075	4579	HCD	6294	2831.35	39	3	2413.29	2413.29	1242	1458000	-1000	2832.9	1	sp|P50085|PHB2_YEAST	Prohibitin-2 OS=Saccharomyces cerevisiae (strain ATCC 204508 / S288c) OX=559292 GN=PHB2 PE=1 SV=2	142	163		L.GQDYDERVLPSIVNEVLKAVVA.Q	2413.29	NONE	0	0	-	16	11	2.25963e-07	0	0
test_1.5.6/Yeast_3_ms2.msalign	2651	3980	HCD	5575	2585.21	19	2	2414.24	2414.25	1638	177900000	61.6886	2586.51	1	sp|P32471|EF1B_YEAST	Elongation factor 1-beta OS=Saccharomyces cerevisiae (strain ATCC 204508 / S288c) OX=559292 GN=EFB1 PE=1 SV=4	145	166		K.AIEMEGLTWGAHQFIPIGFGIK.K	2414.25	NONE	0	0	-	8	8	0.000100782	0	0
test_1.5.6/Yeast_3_ms2.msalign	2815	4217	HCD	5859	2682.02	40	3	2416.2	2416.2	1008	25520000	60.4654	2688.93	2	sp|P00330|ADH1_YEAST	Alcohol dehydrogenase 1 OS=Saccharomyces cerevisiae (strain ATCC 204508 / S288c) OX=559292 GN=ADH1 PE=1 SV=5	288	309		K.SISIVGSYVGNRADTREALDFF.A	2416.2	NONE	0	0	-	16	16	6.95007e-09	0	0
test_1.5.6/Yeast_3_ms2.msalign	4318	6483	HCD	8580	3642.32	25	3	2417.22	2417.22	1554	457800	-1000	3642.01	1	sp|P00359|G3P3_YEAST	Glyceraldehyde-3-phosphate dehydrogenase 3 OS=Saccharomyces cerevisiae (strain ATCC 204508 / S288c) OX=559292 GN=TDH3 PE=1 SV=3	21	42		A.LSRPNVEVVALNDPFITNDYAA.Y	2417.22	NONE	0	0	-	11	7	3.09388e-05	0	0
test_1.5.6/Yeast_3_ms2.msalign	1464	2525	HCD	3829	1997	40	4	2418.3	2418.37	1582	15980000	51.8175	1996.23	2	sp|P05030|PMA1_YEAST	Plasma membrane ATPase 1 OS=Saccharomyces cerevisiae (strain ATCC 204508 / S288c) OX=559292 GN=PMA1 PE=1 SV=2	485	508		V.EEDHPIPEDVH(ENYE)[-400.9281]NKVAELASR.G	2418.37	NONE	1	0	-	11	11	5.01354e-05	0	0
test_1.5.6/Yeast_3_ms2.msalign	2930	4373	HCD	6047	2746.67	40	3	2418.26	2419.27	1449	480400	-1000	2746.41	1	sp|P05738|RL9A_YEAST	60S ribosomal protein L9-A OS=Saccharomyces cerevisiae (strain ATCC 204508 / S288c) OX=559292 GN=RPL9A PE=1 SV=2	1	21		.MKYIQTEQQIEVPEGVTVSIK.S	2419.27	NONE	0	0	-	10	7	5.12139e-06	0	0
test_1.5.6/Yeast_3_ms2.msalign	2807	4199	HCD	5838	2675.21	40	3	2421.1	2421.1	1007	10680000	-338.898	2678.77	1	sp|P02994|EF1A_YEAST	Elongation factor 1-alpha OS=Saccharomyces cerevisiae (strain ATCC 204508 / S288c) OX=559292 GN=TEF2 PE=1 SV=1	289	310		K.SVEMHHEQLEQGVPGDNVGFNV.K	2421.1	NONE	0	0	-	19	13	6.90279e-09	0	0
test_1.5.6/Yeast_3_ms2.msalign	3051	4545	HCD	6253	2817.16	38	3	2422.04	2422.04	545	2096000	-1000	2822.61	1	sp|P14540|ALF_YEAST	Fructose-bisphosphate aldolase OS=Saccharomyces cerevisiae (strain ATCC 204508 / S288c) OX=559292 GN=FBA1 PE=1 SV=3	180	201		T.GGEEDGVNNENADKEDLYTKPE.Q	2422.04	NONE	0	0	-	18	17	3.8416e-13	0	0
test_1.5.6/Yeast_3_ms2.msalign	150	803	HCD	1763	1318.06	40	4	2424.38	2424.38	1446	24370000	-341.037	1317.8	1	sp|P54839|ERG13_YEAST	Hydroxymethylglutaryl-CoA synthase OS=Saccharomyces cerevisiae (strain ATCC 204508 / S288c) OX=559292 GN=ERG13 PE=1 SV=1	32	52		M.TELKKQKTAEQKTRPQNVGIK.G	2424.38	NONE	0	0	-	19	15	4.89514e-06	0	0
test_1.5.6/Yeast_3_ms2.msalign	3206	4757	HCD	6507	2903.98	40	3	2439.24	2438.24	2020	277900	-1000	2902.8	1	sp|P04807|HXKB_YEAST	Hexokinase-2 OS=Saccharomyces cerevisiae (strain ATCC 204508 / S288c) OX=559292 GN=HXK2 PE=1 SV=4	245	267		C.SDIEKLQGKLSDDIPPSAPMAIN.C	2438.24	NONE	0	0	-	8	7	0.0167595	0.000976324	0.00198314
test_1.5.6/Yeast_3_ms2.msalign	2901	4330	HCD	5995	2728.61	30	3	2440.26	2440.26	1516	997900	-1000	2727.9	1	sp|P38624|PSB1_YEAST	Proteasome subunit beta type-1 OS=Saccharomyces cerevisiae (strain ATCC 204508 / S288c) OX=559292 GN=PRE3 PE=1 SV=2	24	47		M.AVTFKDGVILGADSRTTTGAYIAN.R	2440.26	NONE	0	0	-	12	10	1.57601e-05	0	0
test_1.5.6/Yeast_3_ms2.msalign	133	774	HCD	1728	1306.17	40	4	2440.28	2440.29	1861	5990000	-343.853	1305.68	1	sp|P15731|UBC4_YEAST	Ubiquitin-conjugating enzyme E2 4 OS=Saccharomyces cerevisiae (strain ATCC 204508 / S288c) OX=559292 GN=UBC4 PE=1 SV=1	129	148		Y.KTDRPKYEATAREWTKKYAV.	2440.29	NONE	0	0	-	7	7	0.00194459	0.000265393	0.000537346
test_1.5.6/Yeast_3_ms2.msalign	3501	5174	HCD	7008	3078.58	12	3	2440.33	2440.32	2062	3086000	-1000	3063.28	1	sp|P00560|PGK_YEAST	Phosphoglycerate kinase OS=Saccharomyces cerevisiae (strain ATCC 204508 / S288c) OX=559292 GN=PGK1 PE=1 SV=2	217	239		A.DKIQLIDNLLDKVDSIIIGGGMA.F	2440.32	NONE	0	0	-	6	6	0.0293728	0.000959233	0.00194269
test_1.5.6/Yeast_3_ms2.msalign	2871	4288	HCD	5945	2711.79	40	3	2444.21	2444.28	1894	3081000	-1737.76	2711.53	1	sp|P54839|ERG13_YEAST	Hydroxymethylglutaryl-CoA synthase OS=Saccharomyces cerevisiae (strain ATCC 204508 / S288c) OX=559292 GN=ERG13 PE=1 SV=1	379	401		Y.(AAF)[4.0031]ASLLNYVGSDDLQGKRVGLF.S	2444.28	NONE	1	0	-	10	10	0.00320458	0.00026062	0.000527983
test_1.5.6/Yeast_3_ms2.msalign	2771	4144	HCD	5772	2652.7	40	3	2445.26	2445.26	806	22300000	-341.103	2660.34	1	sp|P38013|AHP1_YEAST	Peroxiredoxin AHP1 OS=Saccharomyces cerevisiae (strain ATCC 204508 / S288c) OX=559292 GN=AHP1 PE=1 SV=4	2	22		M.(S)[Acetyl]DLVNKKFPAGDYKFQYIAIS.Q	2445.26	NME_ACETYLATION	0	0	-	16	12	1.65045e-10	0	0
test_1.5.6/Yeast_3_ms2.msalign	2795	4182	HCD	5817	2667.72	40	3	2445.26	2445.33	2107	22300000	-341.103	2660.34	1	sp|Q12349|ATP14_YEAST	ATP synthase subunit H, mitochondrial OS=Saccharomyces cerevisiae (strain ATCC 204508 / S288c) OX=559292 GN=ATP14 PE=1 SV=1	104	124		E.(SE)[-24.7759]PIEEDWLVLDDAEETKESH.	2445.33	NONE	1	0	-	10	6	0.0523412	0.00212314	0.00428776
test_1.5.6/Yeast_3_ms2.msalign	2899	4327	HCD	5991	2727.04	40	3	2446.23	2446.23	1649	4602000	-1000	2727.9	1	sp|P00549|KPYK1_YEAST	Pyruvate kinase 1 OS=Saccharomyces cerevisiae (strain ATCC 204508 / S288c) OX=559292 GN=CDC19 PE=1 SV=2	243	264		E.NQQGVNNFDEILKVTDGVMVAR.G	2446.23	NONE	0	0	-	12	10	0.000115003	0	0
test_1.5.6/Yeast_3_ms2.msalign	2904	4335	HCD	6001	2730.7	40	3	2446.29	2446.3	1071	10350000	-337.27	2732.02	1	sp|P31116|DHOM_YEAST	Homoserine dehydrogenase OS=Saccharomyces cerevisiae (strain ATCC 204508 / S288c) OX=559292 GN=HOM6 PE=1 SV=1	156	177		F.LREIIQTGDEVEKIEGIFSGTL.S	2446.3	NONE	0	0	-	16	15	1.53803e-08	0	0
test_1.5.6/Yeast_3_ms2.msalign	2804	4195	HCD	5833	2673.36	40	3	2447.28	2447.35	1732	7927000	-338.866	2668.55	1	sp|Q12349|ATP14_YEAST	ATP synthase subunit H, mitochondrial OS=Saccharomyces cerevisiae (strain ATCC 204508 / S288c) OX=559292 GN=ATP14 PE=1 SV=1	104	124		E.(SE)[-22.7557]PIEEDWLVLDDAEETKESH.	2447.35	NONE	1	0	-	11	8	0.000332965	0	0
test_1.5.6/Yeast_3_ms2.msalign	3217	4773	HCD	6527	2911.35	29	3	2447.36	2447.36	1902	5583000	-1000	2915.24	2	sp|P10664|RL4A_YEAST	60S ribosomal protein L4-A OS=Saccharomyces cerevisiae (strain ATCC 204508 / S288c) OX=559292 GN=RPL4A PE=1 SV=4	19	41		N.ALPLPAVFSAPIRPDIVHTVFTS.V	2447.36	NONE	0	0	-	9	6	0.00345144	0.000259471	0.000525762
test_1.5.6/Yeast_3_ms2.msalign	3699	5463	HCD	7355	3201.17	24	3	2454.2	2454.2	1397	845300	-1000	3200.85	2	sp|P19211|IF5A2_YEAST	Eukaryotic translation initiation factor 5A-2 OS=Saccharomyces cerevisiae (strain ATCC 204508 / S288c) OX=559292 GN=ANB1 PE=1 SV=3	129	151		F.DEGKDLMVTIISAMGEEAAISFK.E	2454.2	NONE	0	0	-	11	10	2.62341e-06	0	0
test_1.5.6/Yeast_3_ms2.msalign	2962	4408	HCD	6089	2761.02	28	3	2460.27	2460.28	1013	1495000	-1000	2760.7	2	sp|P06169|PDC1_YEAST	Pyruvate decarboxylase isozyme 1 OS=Saccharomyces cerevisiae (strain ATCC 204508 / S288c) OX=559292 GN=PDC1 PE=1 SV=7	83	107		L.NGIAGSYAEHVGVLHVVGVPSISAQ.A	2460.28	NONE	0	0	-	14	14	7.29089e-09	0	0
test_1.5.6/Yeast_3_ms2.msalign	502	1284	HCD	2340	1506.83	41	4	2462.35	2462.35	767	38720000	-339.504	1504.37	1	sp|P02994|EF1A_YEAST	Elongation factor 1-alpha OS=Saccharomyces cerevisiae (strain ATCC 204508 / S288c) OX=559292 GN=TEF2 PE=1 SV=1	2	24		M.(GKEKSH)[70.0764]INVVVIGHVDSGKSTTT.G	2462.35	NME	1	0	-	24	22	7.61731e-11	0	0
test_1.5.6/Yeast_3_ms2.msalign	2923	4364	HCD	6036	2742.78	41	3	2463.19	2463.19	984	62490000	60.5982	2748.44	1	sp|P35691|TCTP_YEAST	Translationally-controlled tumor protein homolog OS=Saccharomyces cerevisiae (strain ATCC 204508 / S288c) OX=559292 GN=TMA19 PE=1 SV=1	1	21		.MIIYKDIFSNDELLSDAYDAK.L	2463.19	NONE	0	0	-	21	18	3.78864e-09	0	0
test_1.5.6/Yeast_3_ms2.msalign	3081	4585	HCD	6301	2833.68	34	3	2463.26	2464.25	1266	9084000	-341.408	2822.61	1	sp|Q01574|ACS1_YEAST	Acetyl-coenzyme A synthetase 1 OS=Saccharomyces cerevisiae (strain ATCC 204508 / S288c) OX=559292 GN=ACS1 PE=1 SV=2	183	205		Y.SMGVRKGDTVAVYMPMVPEAIIT.L	2464.25	NONE	0	0	-	14	10	3.06723e-07	0	0
test_1.5.6/Yeast_3_ms2.msalign	857	1738	HCD	2885	1684.32	41	4	2464.35	2464.34	1476	5404000	-342.673	1680.05	1	sp|P04456|RL25_YEAST	60S ribosomal protein L25 OS=Saccharomyces cerevisiae (strain ATCC 204508 / S288c) OX=559292 GN=RPL25 PE=1 SV=4	112	133		N.TLVRPNGTKKAYVRLTADYDAL.D	2464.34	NONE	0	0	-	12	10	7.49515e-06	0	0
test_1.5.6/Yeast_3_ms2.msalign	2716	4072	HCD	5685	2622.69	33	3	2465.28	2465.28	1055	671500	-1000	2621.51	1	sp|P00330|ADH1_YEAST	Alcohol dehydrogenase 1 OS=Saccharomyces cerevisiae (strain ATCC 204508 / S288c) OX=559292 GN=ADH1 PE=1 SV=5	164	189		L.KSANLMAGHWVAISGAAGGLGSLAVQ.Y	2465.28	NONE	0	0	-	14	13	1.31905e-08	0	0
test_1.5.6/Yeast_3_ms2.msalign	1681	2790	HCD	4147	2103.39	41	4	2467.26	2467.26	1401	20710000	-339.306	2100.64	1	sp|P23254|TKT1_YEAST	Transketolase 1 OS=Saccharomyces cerevisiae (strain ATCC 204508 / S288c) OX=559292 GN=TKL1 PE=1 SV=4	19	44		L.AVDTVSKANSGHPGAPLGMAPAAHVL.W	2467.26	NONE	0	0	-	15	13	2.71587e-06	0	0
test_1.5.6/Yeast_3_ms2.msalign	2713	4068	HCD	5681	2621.77	38	3	2468.19	2468.26	1703	3444000	-863.311	2621.51	1	sp|P00330|ADH1_YEAST	Alcohol dehydrogenase 1 OS=Saccharomyces cerevisiae (strain ATCC 204508 / S288c) OX=559292 GN=ADH1 PE=1 SV=5	164	189		L.KSANLMAGHWVAISGAAGGLGSLAV(Q)[2.9722].Y	2468.26	NONE	1	0	-	12	11	0.000241142	0	0
test_1.5.6/Yeast_3_ms2.msalign	3038	4523	HCD	6227	2808.45	33	3	2468.38	2468.38	1398	402100	-1000	2808.19	1	sp|P11154|PYC1_YEAST	Pyruvate carboxylase 1 OS=Saccharomyces cerevisiae (strain ATCC 204508 / S288c) OX=559292 GN=PYC1 PE=1 SV=2	332	354		A.QIQIAAGASLPQLGLFQDKITTR.G	2468.38	NONE	0	0	-	11	11	2.65249e-06	0	0
test_1.5.6/Yeast_3_ms2.msalign	1923	3097	HCD	4515	2226.71	41	3	2468.4	2468.4	1794	56480000	54.301	2229.59	1	sp|P06169|PDC1_YEAST	Pyruvate decarboxylase isozyme 1 OS=Saccharomyces cerevisiae (strain ATCC 204508 / S288c) OX=559292 GN=PDC1 PE=1 SV=7	431	452		E.EIDPKKRVILFIGDGSLQLTVQ.E	2468.4	NONE	0	0	-	10	8	0.000670651	0	0
test_1.5.6/Yeast_3_ms2.msalign	2715	4071	HCD	5684	2622.46	41	3	2469.19	2469.19	1822	14910000	50.1898	2621.51	1	sp|P14540|ALF_YEAST	Fructose-bisphosphate aldolase OS=Saccharomyces cerevisiae (strain ATCC 204508 / S288c) OX=559292 GN=FBA1 PE=1 SV=3	61	85		L.QTSNGGAAYFAGKGISNEGQNASIK.G	2469.19	NONE	0	0	-	8	7	0.00122266	0	0
test_1.5.6/Yeast_3_ms2.msalign	1678	2785	HCD	4141	2101.35	41	4	2472.31	2472.31	1131	22480000	56.2346	2100.64	1	sp|P00560|PGK_YEAST	Phosphoglycerate kinase OS=Saccharomyces cerevisiae (strain ATCC 204508 / S288c) OX=559292 GN=PGK1 PE=1 SV=2	244	266		K.KVLENTEIGDSIFDKAGAEIVPK.L	2472.31	NONE	0	0	-	20	18	3.29124e-08	0	0
test_1.5.6/Yeast_3_ms2.msalign	4383	6708	HCD	8850	3737.48	39	3	2481.31	2481.31	1349	4241000	-1000	3733.01	1	sp|P26786|RS7A_YEAST	40S ribosomal protein S7-A OS=Saccharomyces cerevisiae (strain ATCC 204508 / S288c) OX=559292 GN=RPS7A PE=1 SV=4	2	24		M.(S)[Acetyl]APQAKILSQAPTELELQVAQAF.V	2481.31	NME_ACETYLATION	0	0	-	11	9	1.28403e-06	0	0
test_1.5.6/Yeast_3_ms2.msalign	950	1859	HCD	3030	1731.98	41	4	2488.4	2488.4	588	85820000	-338.646	1733.47	1	sp|P00560|PGK_YEAST	Phosphoglycerate kinase OS=Saccharomyces cerevisiae (strain ATCC 204508 / S288c) OX=559292 GN=PGK1 PE=1 SV=2	2	22		M.(S)[Acetyl]LSSKLSVQDLDLKDKRVFIR.V	2488.4	NME_ACETYLATION	0	0	-	25	21	1.40237e-12	0	0
test_1.5.6/Yeast_3_ms2.msalign	3078	4582	HCD	6297	2832.03	41	3	2493.44	2493.44	1026	27310000	49.1647	2832.9	1	sp|P46367|ALDH4_YEAST	Potassium-activated aldehyde dehydrogenase, mitochondrial OS=Saccharomyces cerevisiae (strain ATCC 204508 / S288c) OX=559292 GN=ALD4 PE=1 SV=2	201	225		W.KIAPALVTGNTVVLKTAESTPLSAL.Y	2493.44	NONE	0	0	-	21	16	9.53144e-09	0	0
test_1.5.6/Yeast_3_ms2.msalign	1502	2573	HCD	3887	2016.65	36	3	2496.34	2496.34	795	20290000	57.8022	2014.35	1	sp|P38115|ARA1_YEAST	D-arabinose dehydrogenase [NAD(P)+] heavy chain OS=Saccharomyces cerevisiae (strain ATCC 204508 / S288c) OX=559292 GN=ARA1 PE=1 SV=1	100	120		T.KVWPVLWDEVDRSLNESLKAL.G	2496.34	NONE	0	0	-	17	15	1.34963e-10	0	0
test_1.5.6/Yeast_3_ms2.msalign	4326	6502	HCD	8602	3649.4	25	3	2499.31	2499.31	1769	265700	-1000	3648.23	1	sp|P06169|PDC1_YEAST	Pyruvate decarboxylase isozyme 1 OS=Saccharomyces cerevisiae (strain ATCC 204508 / S288c) OX=559292 GN=PDC1 PE=1 SV=7	535	556		R.MIEIMLPVFDAPQNLVEQAKLT.A	2499.31	NONE	0	0	-	9	8	0.00048127	0	0
test_1.5.6/Yeast_3_ms2.msalign	3131	4653	HCD	6383	2861.95	41	3	2499.33	2499.32	1806	5702000	-1000	2869.93	1	sp|P00830|ATPB_YEAST	ATP synthase subunit beta, mitochondrial OS=Saccharomyces cerevisiae (strain ATCC 204508 / S288c) OX=559292 GN=ATP2 PE=1 SV=2	371	394		R.GISELGIYPAVDPLDSKSRLLDAA.V	2499.32	NONE	0	0	-	11	10	0.000876614	0	0
test_1.5.6/Yeast_3_ms2.msalign	3485	5144	HCD	6972	3065.92	30	3	2500.06	2500.05	2145	619100	-1000	3065.43	1	sp|P35732|DEF1_YEAST	RNA polymerase II degradation factor 1 OS=Saccharomyces cerevisiae (strain ATCC 204508 / S288c) OX=559292 GN=DEF1 PE=1 SV=1	168	189		S.VDTKHDV(PQD)[-10.0266]SNDNNNEELEAQ.G	2500.05	NONE	1	0	-	10	9	0.0849357	0.00418313	0.00798497
test_1.5.6/Yeast_3_ms2.msalign	3115	4630	HCD	6355	2852.2	41	3	2503.29	2503.29	903	1042000	-1000	2847.29	1	sp|P60010|ACT_YEAST	Actin OS=Saccharomyces cerevisiae (strain ATCC 204508 / S288c) OX=559292 GN=ACT1 PE=1 SV=1	138	162		Q.AVLSLYSSGRTTGIVLDSGDGVTHV.V	2503.29	NONE	0	0	-	17	14	1.18977e-09	0	0
test_1.5.6/Yeast_3_ms2.msalign	3505	5178	HCD	7013	3080.47	19	3	2505.12	2505.12	1301	4491000	-1000	3069.67	1	sp|P23301|IF5A1_YEAST	Eukaryotic translation initiation factor 5A-1 OS=Saccharomyces cerevisiae (strain ATCC 204508 / S288c) OX=559292 GN=HYP2 PE=1 SV=3	104	127		M.NMDGDTKDDVKAPEGELGDSLQTA.F	2505.12	NONE	0	0	-	8	8	5.27783e-07	0	0
test_1.5.6/Yeast_3_ms2.msalign	472	1244	HCD	2292	1491.19	41	4	2508.43	2508.43	2060	1532000	-365.91	1490.67	1	sp|P38061|RL32_YEAST	60S ribosomal protein L32 OS=Saccharomyces cerevisiae (strain ATCC 204508 / S288c) OX=559292 GN=RPL32 PE=1 SV=1	91	113		K.TYAAEIAHNISAKNRVVILARAK.A	2508.43	NONE	0	0	-	7	6	0.0285279	0.000960384	0.00194458
test_1.5.6/Yeast_3_ms2.msalign	471	1243	HCD	2291	1490.96	41	4	2512.37	2513.37	859	24940000	-902.653	1490.67	1	sp|P00950|PMG1_YEAST	Phosphoglycerate mutase 1 OS=Saccharomyces cerevisiae (strain ATCC 204508 / S288c) OX=559292 GN=GPM1 PE=1 SV=3	181	204		A.AHGNSLRGLVKHLEGISDADIAKL.N	2513.37	NONE	0	0	-	12	11	4.30211e-10	0	0
test_1.5.6/Yeast_3_ms2.msalign	2755	4125	HCD	5749	2644.73	41	3	2515.45	2515.45	473	3967000	-1000	2648.07	1	sp|P13663|DHAS_YEAST	Aspartate-semialdehyde dehydrogenase OS=Saccharomyces cerevisiae (strain ATCC 204508 / S288c) OX=559292 GN=HOM2 PE=1 SV=1	341	365		L.SHNTIIGAAGSGVLIAEILLARNLI.	2515.45	NONE	0	0	-	18	15	4.866e-14	0	0
test_1.5.6/Yeast_3_ms2.msalign	3035	4517	HCD	6219	2805.25	38	3	2517.2	2517.2	1090	1621000	-1000	2804.07	1	sp|P53252|PIL1_YEAST	Sphingolipid long chain base-responsive protein PIL1 OS=Saccharomyces cerevisiae (strain ATCC 204508 / S288c) OX=559292 GN=PIL1 PE=1 SV=1	110	129		Y.EVSELDDQFIDRYDQYRLTL.K	2517.2	NONE	0	0	-	13	12	1.88661e-08	0	0
test_1.5.6/Yeast_3_ms2.msalign	2758	4128	HCD	5753	2646.33	41	3	2517.26	2517.34	1153	3866000	-1000	2648.07	1	sp|P13663|DHAS_YEAST	Aspartate-semialdehyde dehydrogenase OS=Saccharomyces cerevisiae (strain ATCC 204508 / S288c) OX=559292 GN=HOM2 PE=1 SV=1	341	365		L.SHNTIIGAAGSGVLIA(EI)[1.8885]LLARNLI.	2517.34	NONE	1	0	-	13	12	4.84556e-08	0	0
test_1.5.6/Yeast_3_ms2.msalign	2894	4322	HCD	5985	2725.01	41	3	2518.26	2518.26	717	2896000	-1000	2723.78	1	sp|P19414|ACON_YEAST	Aconitate hydratase, mitochondrial OS=Saccharomyces cerevisiae (strain ATCC 204508 / S288c) OX=559292 GN=ACO1 PE=1 SV=2	249	273		A.GITTVKGGTGKIVEYFGDGVDTFSA.T	2518.26	NONE	0	0	-	15	13	2.68289e-11	0	0
test_1.5.6/Yeast_3_ms2.msalign	3103	4613	HCD	6335	2845.53	41	3	2518.26	2518.27	1179	7090000	-1000	2849.36	1	sp|Q12165|ATPD_YEAST	ATP synthase subunit delta, mitochondrial OS=Saccharomyces cerevisiae (strain ATCC 204508 / S288c) OX=559292 GN=ATP16 PE=1 SV=1	23	47		Y.AEAAAASSGLKLQFALPHETLYSGS.E	2518.27	NONE	0	0	-	12	12	7.09616e-08	0	0
test_1.5.6/Yeast_3_ms2.msalign	2188	3424	HCD	4908	2359.44	41	3	2519.28	2519.29	1388	12600000	-1000	2360.95	1	sp|P00924|ENO1_YEAST	Enolase 1 OS=Saccharomyces cerevisiae (strain ATCC 204508 / S288c) OX=559292 GN=ENO1 PE=1 SV=3	86	109		K.DQKAVDDFLISLDGTANKSKLGAN.A	2519.29	NONE	0	0	-	15	14	2.15569e-06	0	0
test_1.5.6/Yeast_3_ms2.msalign	34	508	HCD	1409	1197.51	32	4	2529.48	2529.44	2040	1414000	-1000	1195.12	1	sp|P47155|ILM1_YEAST	Protein ILM1 OS=Saccharomyces cerevisiae (strain ATCC 204508 / S288c) OX=559292 GN=ILM1 PE=1 SV=1	2	24		M.(A)[Acetyl]QAL(NSTNIAFFR)[-120.9505]VAFLFTIAFF.C	2529.44	NME_ACETYLATION	1	0	-	4	5	0.0206782	0.000968523	0.00196367
test_1.5.6/Yeast_3_ms2.msalign	3167	4702	HCD	6441	2881.42	42	3	2536.41	2536.41	1323	2441000	-1000	2880.19	1	sp|P04806|HXKA_YEAST	Hexokinase-1 OS=Saccharomyces cerevisiae (strain ATCC 204508 / S288c) OX=559292 GN=HXK1 PE=1 SV=2	194	216		Q.NEISKRELPIEIVALINDTVGTL.I	2536.41	NONE	0	0	-	15	14	7.34895e-07	0	0
test_1.5.6/Yeast_3_ms2.msalign	3022	4496	HCD	6194	2796.76	42	3	2538.36	2538.35	926	3597000	-1000	2793.72	1	sp|P48589|RS12_YEAST	40S ribosomal protein S12 OS=Saccharomyces cerevisiae (strain ATCC 204508 / S288c) OX=559292 GN=RPS12 PE=1 SV=1	63	86		L.VSSVTEANIIKLVEGLANDPENKV.P	2538.35	NONE	0	0	-	23	20	1.72095e-09	0	0
test_1.5.6/Yeast_3_ms2.msalign	3104	4614	HCD	6336	2845.76	42	3	2541.29	2541.29	1111	14740000	-1000	2851.43	1	sp|P10081|IF4A_YEAST	ATP-dependent RNA helicase eIF4A OS=Saccharomyces cerevisiae (strain ATCC 204508 / S288c) OX=559292 GN=TIF2 PE=1 SV=3	52	76		R.AIMPIIEGHDVLAQAQSGTGKTGTF.S	2541.29	NONE	0	0	-	22	18	2.4184e-08	0	0
test_1.5.6/Yeast_3_ms2.msalign	3083	4589	HCD	6306	2835.49	24	3	2542.28	2542.28	1518	1064000	-1000	2835	1	sp|P22803|TRX2_YEAST	Thioredoxin-2 OS=Saccharomyces cerevisiae (strain ATCC 204508 / S288c) OX=559292 GN=TRX2 PE=1 SV=3	3	26		V.TQLKSASEYDSALASGDKLVVVDF.F	2542.28	NONE	0	0	-	11	9	1.65162e-05	0	0
test_1.5.6/Yeast_3_ms2.msalign	3016	4488	HCD	6185	2794.03	42	3	2543.28	2543.28	555	3133000	-1000	2793.72	2	sp|P00358|G3P2_YEAST	Glyceraldehyde-3-phosphate dehydrogenase 2 OS=Saccharomyces cerevisiae (strain ATCC 204508 / S288c) OX=559292 GN=TDH2 PE=1 SV=3	156	179		L.APLAKVINDAFGIEEGLMTTVHSM.T	2543.28	NONE	0	0	-	22	20	5.55932e-13	0	0
test_1.5.6/Yeast_3_ms2.msalign	865	1749	HCD	2898	1688.49	42	4	2543.32	2543.32	1963	13420000	-343.326	1687.98	1	sp|Q04947|RTN1_YEAST	Reticulon-like protein 1 OS=Saccharomyces cerevisiae (strain ATCC 204508 / S288c) OX=559292 GN=RTN1 PE=1 SV=1	274	295		D.ELSNELKKSTKNLQNELEKNNA.	2543.32	NONE	0	0	-	5	5	0.00793584	0.000503145	0.00101937
test_1.5.6/Yeast_3_ms2.msalign	1767	2908	HCD	4289	2151.28	42	4	2543.37	2543.37	1282	21140000	42.625	2148.98	1	sp|P52910|ACS2_YEAST	Acetyl-coenzyme A synthetase 2 OS=Saccharomyces cerevisiae (strain ATCC 204508 / S288c) OX=559292 GN=ACS2 PE=1 SV=1	661	683		L.ANPEVVPAIISAVENQFFSQKKK.	2543.37	NONE	0	0	-	9	9	3.84394e-07	0	0
test_1.5.6/Yeast_3_ms2.msalign	3162	4697	HCD	6435	2879.34	42	3	2547.3	2547.3	622	1088000	-1000	2880.19	1	sp|P00360|G3P1_YEAST	Glyceraldehyde-3-phosphate dehydrogenase 1 OS=Saccharomyces cerevisiae (strain ATCC 204508 / S288c) OX=559292 GN=TDH1 PE=1 SV=3	20	42		L.ALQRKDIEVVAVNDPFISNDYAA.Y	2547.3	NONE	0	0	-	24	20	2.88862e-12	0	0
test_1.5.6/Yeast_3_ms2.msalign	126	757	HCD	1707	1298.77	42	4	2548.26	2548.26	833	11200000	-348.579	1297.59	1	sp|P32324|EF2_YEAST	Elongation factor 2 OS=Saccharomyces cerevisiae (strain ATCC 204508 / S288c) OX=559292 GN=EFT2 PE=1 SV=1	823	842		A.RKRHGMKEEVPGWQEYYDKL.	2548.26	NONE	0	0	-	24	17	2.63967e-10	0	0
test_1.5.6/Yeast_3_ms2.msalign	2954	4400	HCD	6079	2757.37	40	3	2549.4	2549.41	1678	4852000	-1000	2752.55	1	sp|P08417|FUMH_YEAST	Fumarate hydratase, mitochondrial OS=Saccharomyces cerevisiae (strain ATCC 204508 / S288c) OX=559292 GN=FUM1 PE=1 SV=2	177	199		A.ASLQIQNELIPELTNLKNALEAK.S	2549.41	NONE	0	0	-	16	14	0.000172182	0	0
test_1.5.6/Yeast_3_ms2.msalign	1462	2521	HCD	3824	1995.19	42	4	2551.27	2551.27	1603	57990000	-314.294	1998.27	2	sp|P00358|G3P2_YEAST	Glyceraldehyde-3-phosphate dehydrogenase 2 OS=Saccharomyces cerevisiae (strain ATCC 204508 / S288c) OX=559292 GN=TDH2 PE=1 SV=3	301	321		Q.LSPKFVKLVSWYDNEYGYSTR.V	2551.27	NONE	0	0	-	10	9	6.27222e-05	0	0
test_1.5.6/Yeast_3_ms2.msalign	1727	2856	HCD	4226	2129.8	42	4	2564.29	2564.29	1662	4773000	37.0013	2128.85	1	sp|P0CS90|HSP77_YEAST	Import motor subunit, mitochondrial OS=Saccharomyces cerevisiae (strain ATCC 204508 / S288c) OX=559292 GN=SSC1 PE=1 SV=1	262	283		R.EIVSRFKTETGIDLENDRMAIQ.R	2564.29	NONE	0	0	-	10	9	0.000132067	0	0
test_1.5.6/Yeast_3_ms2.msalign	3049	4542	HCD	6249	2815.59	38	3	2567.26	2567.3	844	1053000	-1000	2818.48	1	sp|P17709|HXKG_YEAST	Glucokinase-1 OS=Saccharomyces cerevisiae (strain ATCC 204508 / S288c) OX=559292 GN=GLK1 PE=1 SV=1	183	209		K.GFRIADTVGKDVVQLYQEQL(SAQGMP)[-413.1766]M.I	2567.3	NONE	1	0	-	16	15	3.20136e-10	0	0
test_1.5.6/Yeast_3_ms2.msalign	3203	4753	HCD	6503	2903.06	31	3	2568.28	2568.29	2078	1217000	-1000	2902.8	1	sp|P16521|EF3A_YEAST	Elongation factor 3A OS=Saccharomyces cerevisiae (strain ATCC 204508 / S288c) OX=559292 GN=YEF3 PE=1 SV=4	521	543		K.EAIKDKLIEFGFTDEMIAMPISA.L	2568.29	NONE	0	0	-	7	7	0.0384408	0.000952154	0.00192771
test_1.5.6/Yeast_3_ms2.msalign	2938	4381	HCD	6056	2749.44	41	3	2568.37	2568.37	1021	2782000	-1000	2754.57	1	sp|P38116|ARL1_YEAST	ADP-ribosylation factor-like protein 1 OS=Saccharomyces cerevisiae (strain ATCC 204508 / S288c) OX=559292 GN=ARL1 PE=1 SV=4	161	183		S.AIKGEGITEGLDWLIDVIKEEQL.	2568.37	NONE	0	0	-	20	19	8.46541e-09	0	0
test_1.5.6/Yeast_3_ms2.msalign	2979	4427	HCD	6111	2768.14	25	3	2573.32	2573.32	1283	1677000	-1000	2766.96	1	sp|P38013|AHP1_YEAST	Peroxiredoxin AHP1 OS=Saccharomyces cerevisiae (strain ATCC 204508 / S288c) OX=559292 GN=AHP1 PE=1 SV=4	2	23		M.(S)[Acetyl]DLVNKKFPAGDYKFQYIAISQ.S	2573.32	NME_ACETYLATION	0	0	-	11	8	3.84941e-07	0	0
test_1.5.6/Yeast_3_ms2.msalign	2935	4378	HCD	6053	2748.75	29	3	2574.39	2574.39	1619	1365000	-1000	2748.44	1	sp|P38009|PUR92_YEAST	Bifunctional purine biosynthesis protein ADE17 OS=Saccharomyces cerevisiae (strain ATCC 204508 / S288c) OX=559292 GN=ADE17 PE=1 SV=2	398	420		S.TFKEIVSQNKNLTEQAIIDLTVA.T	2574.39	NONE	0	0	-	11	9	7.85258e-05	0	0
test_1.5.6/Yeast_3_ms2.msalign	2967	4414	HCD	6096	2763.33	43	3	2580.38	2580.38	1181	7757000	44.0762	2762.78	1	sp|P23639|PSA2_YEAST	Proteasome subunit alpha type-2 OS=Saccharomyces cerevisiae (strain ATCC 204508 / S288c) OX=559292 GN=PRE8 PE=1 SV=1	11	35		T.TFSPSGKLGQIDYALTAVKQGVTSL.G	2580.38	NONE	0	0	-	21	17	7.20782e-08	0	0
test_1.5.6/Yeast_3_ms2.msalign	2997	4459	HCD	6150	2781.84	43	3	2582.39	2582.38	1232	17620000	46.3881	2781.3	1	sp|P07257|QCR2_YEAST	Cytochrome b-c1 complex subunit 2, mitochondrial OS=Saccharomyces cerevisiae (strain ATCC 204508 / S288c) OX=559292 GN=QCR2 PE=1 SV=1	263	287		S.ALSELSGLISSAKLDKFTDGGLFTL.F	2582.38	NONE	0	0	-	13	13	1.67322e-07	0	0
test_1.5.6/Yeast_3_ms2.msalign	3465	5117	HCD	6939	3053.96	26	3	2587.32	2587.32	1852	1853000	-1000	3090.58	1	sp|P46367|ALDH4_YEAST	Potassium-activated aldehyde dehydrogenase, mitochondrial OS=Saccharomyces cerevisiae (strain ATCC 204508 / S288c) OX=559292 GN=ALD4 PE=1 SV=2	117	140		A.ELIEQDKDVIASIETLDNGKAISS.S	2587.32	NONE	0	0	-	6	6	0.00175809	0.000266454	0.000539957
test_1.5.6/Yeast_3_ms2.msalign	3463	5114	HCD	6936	3053.28	36	3	2587.32	2587.4	1853	1853000	-1000	3090.58	2	sp|P06367|RS14A_YEAST	40S ribosomal protein S14-A OS=Saccharomyces cerevisiae (strain ATCC 204508 / S288c) OX=559292 GN=RPS14A PE=1 SV=5	9	31		R.(DNSQ)[1.1476]VFGVARIYASFNDTFVHVT.D	2587.4	NONE	1	0	-	11	11	0.00181475	0.000266312	0.000539665
test_1.5.6/Yeast_3_ms2.msalign	3069	4572	HCD	6285	2827.9	43	3	2589.34	2589.34	891	7862000	-1000	2820.57	1	sp|P38804|SDO1L_YEAST	Restriction of telomere capping protein 3 OS=Saccharomyces cerevisiae (strain ATCC 204508 / S288c) OX=559292 GN=RTC3 PE=1 SV=1	22	44		A.SEELVDEYLKNPSIGKLSEVVEL.F	2589.34	NONE	0	0	-	16	15	1.01053e-09	0	0
test_1.5.6/Yeast_3_ms2.msalign	2996	4456	HCD	6146	2780.21	42	3	2590.37	2590.37	877	10870000	-344.746	2777.18	1	sp|P38077|ATPG_YEAST	ATP synthase subunit gamma, mitochondrial OS=Saccharomyces cerevisiae (strain ATCC 204508 / S288c) OX=559292 GN=ATP3 PE=1 SV=1	288	311		L.YNRTRQAVITNELVDIITGASSLG.	2590.37	NONE	0	0	-	13	13	7.08804e-10	0	0
test_1.5.6/Yeast_3_ms2.msalign	1763	2903	HCD	4283	2149.29	43	4	2600.31	2600.31	1170	8206000	49.327	2148.98	1	sp|Q12230|LSP1_YEAST	Sphingolipid long chain base-responsive protein LSP1 OS=Saccharomyces cerevisiae (strain ATCC 204508 / S288c) OX=559292 GN=LSP1 PE=1 SV=1	110	130		Y.ELGELQDQFIDKYDQYRVTLK.S	2600.31	NONE	0	0	-	16	11	5.91118e-08	0	0
test_1.5.6/Yeast_3_ms2.msalign	3039	4525	HCD	6229	2808.91	42	3	2609.36	2609.36	1848	6884000	-341.267	2814.36	1	sp|P38248|ECM33_YEAST	Cell wall protein ECM33 OS=Saccharomyces cerevisiae (strain ATCC 204508 / S288c) OX=559292 GN=ECM33 PE=1 SV=3	85	108		S.SLSSFSADSIKKITGDLNMQELII.L	2609.36	NONE	0	0	-	11	9	0.00169795	0.000266738	0.000541126
test_1.5.6/Yeast_3_ms2.msalign	3176	4713	HCD	6455	2886.64	43	3	2610.33	2610.32	1880	873600	-1000	2886.32	1	sp|P52910|ACS2_YEAST	Acetyl-coenzyme A synthetase 2 OS=Saccharomyces cerevisiae (strain ATCC 204508 / S288c) OX=559292 GN=ACS2 PE=1 SV=1	555	578		N.(HENVSEAA)[113.0894]VVGIPDELTGQTVVAY.V	2610.32	NONE	1	0	-	14	12	0.00273875	0.000262192	0.000531915
test_1.5.6/Yeast_3_ms2.msalign	4384	6711	HCD	8853	3738.17	39	3	2614.28	2614.28	1041	3259000	-1000	3737.23	1	sp|P38248|ECM33_YEAST	Cell wall protein ECM33 OS=Saccharomyces cerevisiae (strain ATCC 204508 / S288c) OX=559292 GN=ECM33 PE=1 SV=3	110	134		L.TSASFGSLQEVDSINMVTLPAISTF.S	2614.28	NONE	0	0	-	14	12	1.10808e-08	0	0
test_1.5.6/Yeast_3_ms2.msalign	1640	2733	HCD	4079	2080.78	43	3	2614.48	2614.48	450	79590000	53.0627	2080.47	1	sp|P16521|EF3A_YEAST	Elongation factor 3A OS=Saccharomyces cerevisiae (strain ATCC 204508 / S288c) OX=559292 GN=YEF3 PE=1 SV=4	128	150		K.ALLPHLTNAIVETNKWQEKIAIL.A	2614.48	NONE	0	0	-	22	17	2.30132e-14	0	0
test_1.5.6/Yeast_3_ms2.msalign	2735	4093	HCD	5711	2632.06	39	3	2615.17	2615.16	1562	34800000	57.3831	2633.83	1	sp|P32324|EF2_YEAST	Elongation factor 2 OS=Saccharomyces cerevisiae (strain ATCC 204508 / S288c) OX=559292 GN=EFT2 PE=1 SV=1	350	370		Q.AYRAEQLYEGPADD(ANCI)[305.0653]AIK.N	2615.16	NONE	1	0	-	18	16	3.67402e-05	0	0
test_1.5.6/Yeast_3_ms2.msalign	1078	2024	HCD	3228	1797.86	43	4	2615.46	2615.46	906	22120000	54.6264	1799.35	1	sp|P30952|MLS1_YEAST	Malate synthase 1 OS=Saccharomyces cerevisiae (strain ATCC 204508 / S288c) OX=559292 GN=MLS1 PE=1 SV=1	2	24		M.VKVSLDNVKLLVDVDKEPFFKPS.S	2615.46	NME	0	0	-	11	11	1.27796e-09	0	0
test_1.5.6/Yeast_3_ms2.msalign	3160	4695	HCD	6433	2878.88	27	4	2616.16	2616.17	769	34940000	52.8424	2876.08	1	sp|P10080|SSBP1_YEAST	Single-stranded nucleic acid-binding protein OS=Saccharomyces cerevisiae (strain ATCC 204508 / S288c) OX=559292 GN=SBP1 PE=1 SV=2	273	294		A.VIRPENDEEEIEQETGSEEKQE.	2616.17	NONE	0	0	-	14	10	7.7358e-11	0	0
test_1.5.6/Yeast_3_ms2.msalign	3106	4616	HCD	6338	2846.22	43	3	2618.35	2618.35	1193	6947000	-1000	2851.43	1	sp|P15705|STI1_YEAST	Heat shock protein STI1 OS=Saccharomyces cerevisiae (strain ATCC 204508 / S288c) OX=559292 GN=STI1 PE=1 SV=1	164	186		K.LIGYKQNPQAIGQDLFTDPRLMT.I	2618.35	NONE	0	0	-	21	18	8.23622e-08	0	0
test_1.5.6/Yeast_3_ms2.msalign	3116	4632	HCD	6357	2852.66	43	3	2623.29	2623.3	820	19040000	29.4997	2851.43	2	sp|P0C0W9|RL11A_YEAST	60S ribosomal protein L11-A OS=Saccharomyces cerevisiae (strain ATCC 204508 / S288c) OX=559292 GN=RPL11A PE=1 SV=2	100	123		T.GNFGFGIDEHIDLGIKYDPSIGIF.G	2623.3	NONE	0	0	-	17	15	2.1518e-10	0	0
test_1.5.6/Yeast_3_ms2.msalign	3322	4908	HCD	6689	2967.66	36	3	2628.33	2628.33	1204	8457000	-1000	2998.52	3	sp|P00358|G3P2_YEAST	Glyceraldehyde-3-phosphate dehydrogenase 2 OS=Saccharomyces cerevisiae (strain ATCC 204508 / S288c) OX=559292 GN=TDH2 PE=1 SV=3	154	178		N.CLAPLAKVINDAFGIEEGLMTTVHS.M	2628.33	NONE	0	0	-	14	13	9.84087e-08	0	0
test_1.5.6/Yeast_3_ms2.msalign	3319	4904	HCD	6684	2965.84	43	3	2631.39	2631.39	372	44340000	57.8232	2961.17	1	sp|P40185|MMF1_YEAST	Protein MMF1, mitochondrial OS=Saccharomyces cerevisiae (strain ATCC 204508 / S288c) OX=559292 GN=MMF1 PE=1 SV=1	18	43		G.ITTLTPVSTKLAPPAAASYSQAMKAN.N	2631.39	NONE	0	0	-	17	16	1.72465e-15	0	0
test_1.5.6/Yeast_3_ms2.msalign	4329	6508	HCD	8610	3652.61	35	3	2633.33	2632.33	2093	742300	-1000	3652.35	1	sp|P37292|GLYM_YEAST	Serine hydroxymethyltransferase, mitochondrial OS=Saccharomyces cerevisiae (strain ATCC 204508 / S288c) OX=559292 GN=SHM1 PE=1 SV=2	20	44		G.LLTSGAQSLVSKPVSEGDPEMFDIL.Q	2632.33	NONE	0	0	-	7	6	0.0467496	0.00189573	0.00383509
test_1.5.6/Yeast_3_ms2.msalign	1765	2906	HCD	4286	2149.98	43	4	2633.44	2633.44	500	3452000	-344.952	2148.98	1	sp|P19414|ACON_YEAST	Aconitate hydratase, mitochondrial OS=Saccharomyces cerevisiae (strain ATCC 204508 / S288c) OX=559292 GN=ACO1 PE=1 SV=2	201	226		L.AIGVGGADAVDVMAGRPWELKAPKIL.G	2633.44	NONE	0	0	-	19	15	1.08568e-13	0	0
test_1.5.6/Yeast_3_ms2.msalign	4390	6726	HCD	8871	3744.5	20	3	2634.19	2634.2	1592	296600	-1000	3743.55	1	sp|P19882|HSP60_YEAST	Heat shock protein 60, mitochondrial OS=Saccharomyces cerevisiae (strain ATCC 204508 / S288c) OX=559292 GN=HSP60 PE=1 SV=1	543	571		T.EVAIVDAPEPPAAAGAGGMPGGMPGMPGM.M	2634.2	NONE	0	0	-	8	7	5.45602e-05	0	0
test_1.5.6/Yeast_3_ms2.msalign	1776	2920	HCD	4303	2155.67	43	3	2638.37	2638.37	1050	164400000	43.5151	2156.94	1	sp|P02994|EF1A_YEAST	Elongation factor 1-alpha OS=Saccharomyces cerevisiae (strain ATCC 204508 / S288c) OX=559292 GN=TEF2 PE=1 SV=1	115	140		L.IIAGGVGEFEAGISKDGQTREHALLA.F	2638.37	NONE	0	0	-	21	17	1.21956e-08	0	0
test_1.5.6/Yeast_3_ms2.msalign	3090	4598	HCD	6317	2839.4	43	3	2638.4	2638.4	1003	38660000	55.1534	2849.36	1	sp|P00359|G3P3_YEAST	Glyceraldehyde-3-phosphate dehydrogenase 3 OS=Saccharomyces cerevisiae (strain ATCC 204508 / S288c) OX=559292 GN=TDH3 PE=1 SV=3	155	179		C.LAPLAKVINDAFGIEEGLMTTVHSL.T	2638.4	NONE	0	0	-	16	14	6.53162e-09	0	0
test_1.5.6/Yeast_3_ms2.msalign	1777	2921	HCD	4304	2155.9	43	3	2638.37	2638.44	2032	164400000	43.5151	2156.94	1	sp|P26786|RS7A_YEAST	40S ribosomal protein S7-A OS=Saccharomyces cerevisiae (strain ATCC 204508 / S288c) OX=559292 GN=RPS7A PE=1 SV=4	168	190		E.SFQAVYNKLTGKQ(I)[3.0792]VFEIPSETH.	2638.44	NONE	1	0	-	9	9	0.0188726	0.000971817	0.00197141
test_1.5.6/Yeast_3_ms2.msalign	1768	2909	HCD	4290	2151.51	43	4	2638.37	2638.44	1675	164400000	43.5151	2156.94	1	sp|P19414|ACON_YEAST	Aconitate hydratase, mitochondrial OS=Saccharomyces cerevisiae (strain ATCC 204508 / S288c) OX=559292 GN=ACO1 PE=1 SV=2	201	226		L.(AI)[5.0076]GVGGADAVDVMAGRPWELKAPKIL.G	2638.44	NONE	1	0	-	13	11	0.0001613	0	0
test_1.5.6/Yeast_3_ms2.msalign	2829	4234	HCD	5880	2689.48	40	3	2639.43	2639.43	748	11530000	-344.79	2688.93	1	sp|P06169|PDC1_YEAST	Pyruvate decarboxylase isozyme 1 OS=Saccharomyces cerevisiae (strain ATCC 204508 / S288c) OX=559292 GN=PDC1 PE=1 SV=7	2	23		M.(S)[Acetyl]EITLGKYLFERLKQVNVNTVF.G	2639.43	NME_ACETYLATION	0	0	-	14	12	5.27578e-11	0	0
test_1.5.6/Yeast_3_ms2.msalign	3694	5457	HCD	7347	3197.74	35	3	2640.38	2640.38	1412	777900	-1000	3196.51	1	sp|P23254|TKT1_YEAST	Transketolase 1 OS=Saccharomyces cerevisiae (strain ATCC 204508 / S288c) OX=559292 GN=TKL1 PE=1 SV=4	595	617		F.DKQPLEYRLSVLPDNVPIMSVEV.L	2640.38	NONE	0	0	-	14	12	3.16047e-06	0	0
test_1.5.6/Yeast_3_ms2.msalign	1787	2936	HCD	4322	2161.96	44	4	2643.34	2642.32	2043	119500000	46.5112	2158.98	1	sp|P48743|RFX1_YEAST	RFX-like DNA-binding protein RFX1 OS=Saccharomyces cerevisiae (strain ATCC 204508 / S288c) OX=559292 GN=RFX1 PE=1 SV=2	374	399		A.SLSLVHNNDPISPLSSPSPSSPSPQV.P	2642.32	NONE	0	0	-	7	7	0.022872	0.000966884	0.00196078
test_1.5.6/Yeast_3_ms2.msalign	2051	3253	HCD	4703	2290.43	44	4	2642.35	2642.35	1184	1748000	-1000	2288.12	1	sp|P25342|CDC10_YEAST	Cell division control protein 10 OS=Saccharomyces cerevisiae (strain ATCC 204508 / S288c) OX=559292 GN=CDC10 PE=1 SV=1	56	80		S.HLIDSATGDDISALPVTKTTEMKIS.T	2642.35	NONE	0	0	-	14	13	7.512e-08	0	0
test_1.5.6/Yeast_3_ms2.msalign	3076	4580	HCD	6295	2831.57	42	3	2643.18	2643.18	761	705800	-1000	2830.86	1	sp|Q05911|PUR8_YEAST	Adenylosuccinate lyase OS=Saccharomyces cerevisiae (strain ATCC 204508 / S288c) OX=559292 GN=ADE13 PE=1 SV=1	2	24		M.PDYDNYTTPLSSRYASKEMSATF.S	2643.18	NME	0	0	-	14	14	7.31201e-11	0	0
test_1.5.6/Yeast_3_ms2.msalign	1790	2939	HCD	4326	2163.54	44	4	2643.34	2643.34	2075	119500000	46.5112	2158.98	2	sp|P00330|ADH1_YEAST	Alcohol dehydrogenase 1 OS=Saccharomyces cerevisiae (strain ATCC 204508 / S288c) OX=559292 GN=ADH1 PE=1 SV=5	288	311		K.SISIVGSYVGNRADTREALDFFAR.G	2643.34	NONE	0	0	-	8	8	0.0361556	0.000953289	0.0019305
test_1.5.6/Yeast_3_ms2.msalign	4161	6227	HCD	8271	3529.24	44	3	2644.16	2644.16	934	1178000	-1000	3530.27	1	sp|P32471|EF1B_YEAST	Elongation factor 1-beta OS=Saccharomyces cerevisiae (strain ATCC 204508 / S288c) OX=559292 GN=EFB1 PE=1 SV=4	176	198		E.DDKVSLDDLQQSIEEDEDHVQST.D	2644.16	NONE	0	0	-	12	12	1.96541e-09	0	0
test_1.5.6/Yeast_3_ms2.msalign	3048	4541	HCD	6248	2815.36	44	3	2645.29	2645.29	1063	1069000	-1000	2812.32	2	sp|P00924|ENO1_YEAST	Enolase 1 OS=Saccharomyces cerevisiae (strain ATCC 204508 / S288c) OX=559292 GN=ENO1 PE=1 SV=3	156	182		L.NGGSHAGGALALQEFMIAPTGAKTFAE.A	2645.29	NONE	0	0	-	21	17	1.39267e-08	0	0
test_1.5.6/Yeast_3_ms2.msalign	3294	4872	HCD	6645	2951.94	28	3	2647.38	2647.37	1862	2707000	-1000	2948.7	1	sp|P41338|ERG10_YEAST	Acetyl-CoA acetyltransferase OS=Saccharomyces cerevisiae (strain ATCC 204508 / S288c) OX=559292 GN=ERG10 PE=1 SV=3	37	61		K.GALAKVPELDASKDFDEIIFGNVLS.A	2647.37	NONE	0	0	-	10	8	0.00203827	0.000265111	0.000537057
test_1.5.6/Yeast_3_ms2.msalign	3062	4565	HCD	6277	2825.42	44	3	2650.24	2650.25	808	7884000	-1000	2820.57	1	sp|P04076|ARLY_YEAST	Argininosuccinate lyase OS=Saccharomyces cerevisiae (strain ATCC 204508 / S288c) OX=559292 GN=ARG4 PE=1 SV=2	2	24		M.(S)[Acetyl]DGTQKLWGGRFTGETDPLMHLY.N	2650.25	NME_ACETYLATION	0	0	-	16	15	1.76051e-10	0	0
test_1.5.6/Yeast_3_ms2.msalign	1054	1997	HCD	3195	1786.49	44	4	2652.47	2652.47	1109	11730000	-341.785	1785.32	1	sp|P38523|GRPE_YEAST	GrpE protein homolog, mitochondrial OS=Saccharomyces cerevisiae (strain ATCC 204508 / S288c) OX=559292 GN=MGE1 PE=1 SV=1	205	228		Q.QLGFTLNDRVIRPAKVGIVKGEEN.	2652.47	NONE	0	0	-	12	11	2.33937e-08	0	0
test_1.5.6/Yeast_3_ms2.msalign	3114	4629	HCD	6354	2851.97	44	3	2652.5	2652.5	1254	6275000	-1000	2847.29	1	sp|P06169|PDC1_YEAST	Pyruvate decarboxylase isozyme 1 OS=Saccharomyces cerevisiae (strain ATCC 204508 / S288c) OX=559292 GN=PDC1 PE=1 SV=7	157	180		T.YVTQRPVYLGLPANLVDLNVPAKL.L	2652.5	NONE	0	0	-	21	18	2.55458e-07	0	0
test_1.5.6/Yeast_3_ms2.msalign	3065	4568	HCD	6281	2826.98	44	3	2654.33	2654.33	573	10910000	-339.587	2828.76	1	sp|P00358|G3P2_YEAST	Glyceraldehyde-3-phosphate dehydrogenase 2 OS=Saccharomyces cerevisiae (strain ATCC 204508 / S288c) OX=559292 GN=TDH2 PE=1 SV=3	21	43		A.LQRKNVEVVALNDPFISNDYSAY.M	2654.33	NONE	0	0	-	20	17	8.392e-13	0	0
test_1.5.6/Yeast_3_ms2.msalign	1686	2797	HCD	4155	2105.89	44	4	2661.5	2661.5	1368	11460000	59.5448	2106.71	1	sp|P00830|ATPB_YEAST	ATP synthase subunit beta, mitochondrial OS=Saccharomyces cerevisiae (strain ATCC 204508 / S288c) OX=559292 GN=ATP2 PE=1 SV=2	173	199		K.VVDLLAPYARGGKIGLFGGAGVGKTVF.I	2661.5	NONE	0	0	-	15	13	1.64047e-06	0	0
test_1.5.6/Yeast_3_ms2.msalign	3279	4856	HCD	6626	2945.48	35	3	2664.4	2664.4	1482	2510000	-1000	2948.7	1	sp|P00890|CISY1_YEAST	Citrate synthase, mitochondrial OS=Saccharomyces cerevisiae (strain ATCC 204508 / S288c) OX=559292 GN=CIT1 PE=1 SV=2	109	132		R.TIPEIQRELPKAEGSTEPLPEALF.W	2664.4	NONE	0	0	-	13	10	8.10206e-06	0	0
test_1.5.6/Yeast_3_ms2.msalign	3231	4794	HCD	6552	2919.96	35	3	2670.41	2670.41	1815	164900	-1000	2919.47	1	sp|P08566|ARO1_YEAST	Pentafunctional AROM polypeptide OS=Saccharomyces cerevisiae (strain ATCC 204508 / S288c) OX=559292 GN=ARO1 PE=1 SV=1	1520	1545		K.GAHAAFVPTLLEAAYKPSVTPVMTIS.Q	2670.41	NONE	0	0	-	9	7	0.00112462	0	0
test_1.5.6/Yeast_3_ms2.msalign	3580	5289	HCD	7146	3127.28	32	3	2677.34	2677.35	1035	1219000	-1000	3128.9	1	sp|P17709|HXKG_YEAST	Glucokinase-1 OS=Saccharomyces cerevisiae (strain ATCC 204508 / S288c) OX=559292 GN=GLK1 PE=1 SV=1	188	211		A.DTVGKDVVQLYQEQLSAQGMPMIK.V	2677.35	NONE	0	0	-	15	15	1.04594e-08	0	0
test_1.5.6/Yeast_3_ms2.msalign	3227	4789	HCD	6546	2917.89	44	3	2679.52	2679.52	537	24000000	58.3784	2921.53	1	sp|P46367|ALDH4_YEAST	Potassium-activated aldehyde dehydrogenase, mitochondrial OS=Saccharomyces cerevisiae (strain ATCC 204508 / S288c) OX=559292 GN=ALD4 PE=1 SV=2	200	225		A.WKIAPALVTGNTVVLKTAESTPLSAL.Y	2679.52	NONE	0	0	-	29	25	3.01716e-13	0	0
test_1.5.6/Yeast_3_ms2.msalign	4333	6513	HCD	8616	3654.64	44	3	2680.45	2680.45	1166	2621000	-1000	3654.39	2	sp|P10591|HSP71_YEAST	Heat shock protein SSA1 OS=Saccharomyces cerevisiae (strain ATCC 204508 / S288c) OX=559292 GN=SSA1 PE=1 SV=4	371	396		A.AVQAAILTGDESSKTQDLLLLDVAPL.S	2680.45	NONE	0	0	-	12	12	5.62209e-08	0	0
test_1.5.6/Yeast_3_ms2.msalign	3339	4934	HCD	6720	2978.3	28	3	2681.37	2681.37	2100	3861000	-1000	2969.45	1	sp|P16521|EF3A_YEAST	Elongation factor 3A OS=Saccharomyces cerevisiae (strain ATCC 204508 / S288c) OX=559292 GN=YEF3 PE=1 SV=4	521	544		K.EAIKDKLIEFGFTDEMIAMPISAL.S	2681.37	NONE	0	0	-	8	7	0.0497922	0.00212766	0.0043021
test_1.5.6/Yeast_3_ms2.msalign	3200	4748	HCD	6497	2901.03	43	3	2681.39	2681.39	1305	536600	-1000	2898.69	1	sp|P02557|TBB_YEAST	Tubulin beta chain OS=Saccharomyces cerevisiae (strain ATCC 204508 / S288c) OX=559292 GN=TUB2 PE=1 SV=2	168	192		F.SVLPSPKTSDTVVEPYNATLSVHQL.V	2681.39	NONE	0	0	-	18	15	5.43728e-07	0	0
test_1.5.6/Yeast_3_ms2.msalign	4331	6510	HCD	8612	3653.07	44	3	2682.27	2682.28	1623	1563000	-1000	3652.35	1	sp|P12695|ODP2_YEAST	Dihydrolipoyllysine-residue acetyltransferase component of pyruvate dehydrogenase complex, mitochondrial OS=Saccharomyces cerevisiae (strain ATCC 204508 / S288c) OX=559292 GN=LAT1 PE=1 SV=1	426	450		A.TVERVAVEDAAAENGFSFDNQVTIT.G	2682.28	NONE	0	0	-	13	9	8.03524e-05	0	0
test_1.5.6/Yeast_3_ms2.msalign	3237	4805	HCD	6565	2924.36	32	3	2688.36	2688.35	911	16540000	57.3648	2906.94	1	sp|P00549|KPYK1_YEAST	Pyruvate kinase 1 OS=Saccharomyces cerevisiae (strain ATCC 204508 / S288c) OX=559292 GN=CDC19 PE=1 SV=2	241	264		K.IENQQGVNNFDEILKVTDGVMVAR.G	2688.35	NONE	0	0	-	17	16	1.37062e-09	0	0
test_1.5.6/Yeast_3_ms2.msalign	3408	5026	HCD	6830	3016.05	30	3	2691.35	2691.35	1836	2736000	-1000	3019.23	1	sp|P28241|IDH2_YEAST	Isocitrate dehydrogenase [NAD] subunit 2, mitochondrial OS=Saccharomyces cerevisiae (strain ATCC 204508 / S288c) OX=559292 GN=IDH2 PE=1 SV=1	293	319		F.EAVHGSAPDIAGQDKANPTALLLSSVM.M	2691.35	NONE	0	0	-	11	7	0.00149905	0.000268025	0.000544662
test_1.5.6/Yeast_3_ms2.msalign	3248	4816	HCD	6578	2928.77	43	3	2694.28	2694.28	672	2491000	-1000	2927.82	1	sp|P00549|KPYK1_YEAST	Pyruvate kinase 1 OS=Saccharomyces cerevisiae (strain ATCC 204508 / S288c) OX=559292 GN=CDC19 PE=1 SV=2	443	465		F.VFEKEPVSDWTDDVEARINFGIE.K	2694.28	NONE	0	0	-	25	23	1.13412e-11	0	0
test_1.5.6/Yeast_3_ms2.msalign	3028	4504	HCD	6204	2800.44	44	3	2695.4	2695.4	719	4821000	-1000	2804.07	3	sp|P06169|PDC1_YEAST	Pyruvate decarboxylase isozyme 1 OS=Saccharomyces cerevisiae (strain ATCC 204508 / S288c) OX=559292 GN=PDC1 PE=1 SV=7	73	99		T.TFGVGELSALNGIAGSYAEHVGVLHVV.G	2695.4	NONE	0	0	-	22	19	2.97259e-11	0	0
test_1.5.6/Yeast_3_ms2.msalign	3588	5301	HCD	7160	3131.99	28	3	2696.39	2696.39	1342	2684000	-1000	3137.36	3	sp|P00358|G3P2_YEAST	Glyceraldehyde-3-phosphate dehydrogenase 2 OS=Saccharomyces cerevisiae (strain ATCC 204508 / S288c) OX=559292 GN=TDH2 PE=1 SV=3	152	178		T.(TNCLA)[-147.0294]PLAKVINDAFGIEEGLMTTVHS.M	2696.39	NONE	1	0	-	17	14	1.11128e-06	0	0
test_1.5.6/Yeast_3_ms2.msalign	3030	4506	HCD	6206	2800.9	44	3	2698.27	2698.26	1258	4325000	-1000	2801.99	1	sp|P00330|ADH1_YEAST	Alcohol dehydrogenase 1 OS=Saccharomyces cerevisiae (strain ATCC 204508 / S288c) OX=559292 GN=ADH1 PE=1 SV=5	259	284		R.YVRANGTTVLVGMPAGAK(CCSD)[-2.0193]VFNQ.V	2698.26	NONE	1	0	-	17	14	2.77949e-07	0	0
test_1.5.6/Yeast_3_ms2.msalign	3025	4500	HCD	6199	2798.63	44	3	2698.27	2698.35	1198	4325000	-1000	2801.99	3	sp|P06169|PDC1_YEAST	Pyruvate decarboxylase isozyme 1 OS=Saccharomyces cerevisiae (strain ATCC 204508 / S288c) OX=559292 GN=PDC1 PE=1 SV=7	73	99		T.(TF)[2.9506]GVGELSALNGIAGSYAEHVGVLHVV.G	2698.35	NONE	1	0	-	17	14	8.66951e-08	0	0
test_1.5.6/Yeast_3_ms2.msalign	4065	6067	HCD	8079	3459.72	33	3	2699.15	2699.15	1285	1578000	-1000	3464.89	1	sp|P46655|SYEC_YEAST	Glutamate--tRNA ligase, cytoplasmic OS=Saccharomyces cerevisiae (strain ATCC 204508 / S288c) OX=559292 GN=GUS1 PE=1 SV=3	633	654		K.DRLEEDESFEDFLTPQTEFHTD.A	2699.15	NONE	0	0	-	17	13	4.07084e-07	0	0
test_1.5.6/Yeast_3_ms2.msalign	262	981	HCD	1976	1387.68	44	4	2699.4	2699.4	957	16040000	-339.681	1386.68	2	sp|P0C0W1|RS22A_YEAST	40S ribosomal protein S22-A OS=Saccharomyces cerevisiae (strain ATCC 204508 / S288c) OX=559292 GN=RPS22A PE=1 SV=2	107	130		T.SAGIMDHEEARRKHVSGKILGFVY.	2699.4	NONE	0	0	-	14	12	2.76902e-09	0	0
test_1.5.6/Yeast_3_ms2.msalign	1810	2959	HCD	4350	2171.6	45	4	2700.28	2700.28	452	15940000	49.1511	2165.04	2	sp|P00358|G3P2_YEAST	Glyceraldehyde-3-phosphate dehydrogenase 2 OS=Saccharomyces cerevisiae (strain ATCC 204508 / S288c) OX=559292 GN=TDH2 PE=1 SV=3	310	332		V.SWYDNEYGYSTRVVDLVEHVAKA.	2700.28	NONE	0	0	-	17	13	2.42633e-14	0	0
test_1.5.6/Yeast_3_ms2.msalign	1795	2944	HCD	4332	2165.53	43	3	2702.36	2702.37	1473	42570000	55.1244	2163	1	sp|P02994|EF1A_YEAST	Elongation factor 1-alpha OS=Saccharomyces cerevisiae (strain ATCC 204508 / S288c) OX=559292 GN=TEF2 PE=1 SV=1	118	143		A.GGVGEFEAGISKDGQTREHALLAFTL.G	2702.37	NONE	0	0	-	14	9	7.16567e-06	0	0
test_1.5.6/Yeast_3_ms2.msalign	3154	4689	HCD	6426	2876.62	31	3	2702.4	2702.41	946	952700	-1000	2876.08	1	sp|P54839|ERG13_YEAST	Hydroxymethylglutaryl-CoA synthase OS=Saccharomyces cerevisiae (strain ATCC 204508 / S288c) OX=559292 GN=ERG13 PE=1 SV=1	377	401		S.VYAAFASLLNYVGSDDLQGKRVGLF.S	2702.41	NONE	0	0	-	17	16	2.45364e-09	0	0
test_1.5.6/Yeast_3_ms2.msalign	1797	2946	HCD	4334	2165.98	45	4	2702.36	2702.44	851	42570000	55.1244	2163	2	sp|P00358|G3P2_YEAST	Glyceraldehyde-3-phosphate dehydrogenase 2 OS=Saccharomyces cerevisiae (strain ATCC 204508 / S288c) OX=559292 GN=TDH2 PE=1 SV=3	310	332		V.(SW)[2.1610]YDNEYGYSTRVVDLVEHVAKA.	2702.44	NONE	1	0	-	17	12	3.37637e-10	0	0
test_1.5.6/Yeast_3_ms2.msalign	552	1356	HCD	2426	1533.78	45	4	2707.43	2707.43	847	22320000	-339.872	1530.88	1	sp|P05738|RL9A_YEAST	60S ribosomal protein L9-A OS=Saccharomyces cerevisiae (strain ATCC 204508 / S288c) OX=559292 GN=RPL9A PE=1 SV=2	169	191		R.NKDIRKFLDGIYVSHKGFITEDL.	2707.43	NONE	0	0	-	19	15	3.3202e-10	0	0
test_1.5.6/Yeast_3_ms2.msalign	3368	4968	HCD	6761	2992.64	42	3	2707.52	2707.53	1601	9567000	-1000	2998.52	1	sp|P14126|RL3_YEAST	60S ribosomal protein L3 OS=Saccharomyces cerevisiae (strain ATCC 204508 / S288c) OX=559292 GN=RPL3 PE=1 SV=4	77	102		V.TVVDTPPVVVVGVVGYVETPRGLRSL.T	2707.53	NONE	0	0	-	12	9	5.93808e-05	0	0
test_1.5.6/Yeast_3_ms2.msalign	3359	4956	HCD	6746	2987.08	45	3	2707.52	2707.6	1499	9567000	-1000	2998.52	1	sp|P00360|G3P1_YEAST	Glyceraldehyde-3-phosphate dehydrogenase 1 OS=Saccharomyces cerevisiae (strain ATCC 204508 / S288c) OX=559292 GN=TDH1 PE=1 SV=3	20	43		L.ALQRKDIEVVAVNDPFISNDYAA(Y)[-2.7593].M	2707.6	NONE	1	0	-	16	12	1.2483e-05	0	0
test_1.5.6/Yeast_3_ms2.msalign	1047	1988	HCD	3185	1783.6	45	4	2709.32	2709.31	751	23800000	-343.597	1785.32	1	sp|P00924|ENO1_YEAST	Enolase 1 OS=Saccharomyces cerevisiae (strain ATCC 204508 / S288c) OX=559292 GN=ENO1 PE=1 SV=3	414	437		L.LRIEEELGDNAVFAGENFHHGDKL.	2709.31	NONE	0	0	-	25	19	5.37354e-11	0	0
test_1.5.6/Yeast_3_ms2.msalign	3532	5213	HCD	7055	3095.17	11	3	2708.35	2709.36	1580	182300	-1000	3092.72	1	sp|P02400|RLA4_YEAST	60S acidic ribosomal protein P2-beta OS=Saccharomyces cerevisiae (strain ATCC 204508 / S288c) OX=559292 GN=RPP2B PE=1 SV=2	13	40		Q.GGNAAPSAADIKAVVESVGAEVDEARIN.E	2709.36	NONE	0	0	-	6	6	4.77401e-05	0	0
test_1.5.6/Yeast_3_ms2.msalign	3377	4978	HCD	6773	2996.75	45	3	2710.36	2710.36	772	2296000	-1000	2996.44	1	sp|P00360|G3P1_YEAST	Glyceraldehyde-3-phosphate dehydrogenase 1 OS=Saccharomyces cerevisiae (strain ATCC 204508 / S288c) OX=559292 GN=TDH1 PE=1 SV=3	20	43		L.ALQRKDIEVVAVNDPFISNDYAAY.M	2710.36	NONE	0	0	-	19	16	7.97112e-11	0	0
test_1.5.6/Yeast_3_ms2.msalign	1834	2986	HCD	4382	2182.19	45	3	2711.5	2711.5	168	72670000	56.1528	2185.21	3	sp|P00358|G3P2_YEAST	Glyceraldehyde-3-phosphate dehydrogenase 2 OS=Saccharomyces cerevisiae (strain ATCC 204508 / S288c) OX=559292 GN=TDH2 PE=1 SV=3	214	239		K.AVGKVLPELQGKLTGMAFRVPTVDVS.V	2711.5	NONE	0	0	-	27	25	5.4529e-20	0	0
test_1.5.6/Yeast_3_ms2.msalign	1711	2837	HCD	4203	2122.07	45	4	2712.43	2712.44	1598	14660000	56.031	2116.85	1	sp|P38013|AHP1_YEAST	Peroxiredoxin AHP1 OS=Saccharomyces cerevisiae (strain ATCC 204508 / S288c) OX=559292 GN=AHP1 PE=1 SV=4	66	88		S.HIPGYINYLDELVKEKEVDQVIV.V	2712.44	NONE	0	0	-	14	10	5.89784e-05	0	0
test_1.5.6/Yeast_3_ms2.msalign	3261	4832	HCD	6597	2935.31	29	3	2718.42	2718.41	1729	847400	-1000	2938.26	1	sp|P12612|TCPA_YEAST	T-complex protein 1 subunit alpha OS=Saccharomyces cerevisiae (strain ATCC 204508 / S288c) OX=559292 GN=TCP1 PE=1 SV=2	38	63		A.NVVKSSLGPVGLDKMLVDDIGDFTVT.N	2718.41	NONE	0	0	-	7	7	0.000310948	0	0
test_1.5.6/Yeast_3_ms2.msalign	3412	5031	HCD	6836	3018.12	40	3	2719.34	2719.42	1431	5500000	-1000	3025.53	2	sp|P32835|GSP1_YEAST	GTP-binding nuclear protein GSP1/CNR1 OS=Saccharomyces cerevisiae (strain ATCC 204508 / S288c) OX=559292 GN=GSP1 PE=1 SV=1	167	192		L.ARKLAGNPQLEFVASPALAPPEVQV(D)[2.9622].E	2719.42	NONE	1	0	-	13	11	3.91157e-06	0	0
test_1.5.6/Yeast_3_ms2.msalign	3085	4591	HCD	6308	2835.95	42	3	2719.43	2719.43	1085	4323000	-1000	2841.17	1	sp|P09457|ATPO_YEAST	ATP synthase subunit 5, mitochondrial OS=Saccharomyces cerevisiae (strain ATCC 204508 / S288c) OX=559292 GN=ATP5 PE=1 SV=1	18	44		A.ASKAAAPPPVRLFGVEGTYATALYQAA.A	2719.43	NONE	0	0	-	15	12	1.73506e-08	0	0
test_1.5.6/Yeast_3_ms2.msalign	3235	4802	HCD	6561	2922.76	36	3	2723.36	2723.36	1381	511700	-1000	2921.53	1	sp|P25039|EFGM_YEAST	Elongation factor G, mitochondrial OS=Saccharomyces cerevisiae (strain ATCC 204508 / S288c) OX=559292 GN=MEF1 PE=1 SV=2	649	672		A.TMSAFRDAFLRAQPVIMEPIMNVS.V	2723.36	NONE	0	0	-	11	11	2.01478e-06	0	0
test_1.5.6/Yeast_3_ms2.msalign	3569	5276	HCD	7130	3121.35	33	3	2725.39	2725.39	1288	2938000	-1000	3126.8	2	sp|P06169|PDC1_YEAST	Pyruvate decarboxylase isozyme 1 OS=Saccharomyces cerevisiae (strain ATCC 204508 / S288c) OX=559292 GN=PDC1 PE=1 SV=7	280	304		A.DLILSVGALLSDFNTGSFSYSYKTK.N	2725.39	NONE	0	0	-	13	13	4.22368e-07	0	0
test_1.5.6/Yeast_3_ms2.msalign	4337	6518	HCD	8622	3656.74	16	3	2728.52	2728.52	1070	949800	-1000	3652.35	1	sp|P31116|DHOM_YEAST	Homoserine dehydrogenase OS=Saccharomyces cerevisiae (strain ATCC 204508 / S288c) OX=559292 GN=HOM6 PE=1 SV=1	2	28		M.(S)[Acetyl]TKVVNVAVIGAGVVGSAFLDQLLAMK.S	2728.52	NME_ACETYLATION	0	0	-	8	8	1.52589e-08	0	0
test_1.5.6/Yeast_3_ms2.msalign	3209	4762	HCD	6513	2906.07	45	3	2731.44	2731.44	1470	4630000	-1000	2876.08	1	sp|P15705|STI1_YEAST	Heat shock protein STI1 OS=Saccharomyces cerevisiae (strain ATCC 204508 / S288c) OX=559292 GN=STI1 PE=1 SV=1	164	187		K.LIGYKQNPQAIGQDLFTDPRLMTI.M	2731.44	NONE	0	0	-	15	13	6.75447e-06	0	0
test_1.5.6/Yeast_3_ms2.msalign	3270	4843	HCD	6611	2940.63	45	3	2733.14	2733.14	752	2654000	-1000	2944.54	1	sp|P32288|GLNA_YEAST	Glutamine synthetase OS=Saccharomyces cerevisiae (strain ATCC 204508 / S288c) OX=559292 GN=GLN1 PE=1 SV=4	346	370		T.GIM(CETVC)[-2.0160]GAIDNADMTKEFERESS.	2733.14	NONE	1	0	-	16	15	5.45104e-11	0	0
test_1.5.6/Yeast_3_ms2.msalign	3215	4769	HCD	6522	2909.48	45	3	2734.3	2734.3	1479	2050000	-1000	2915.24	1	sp|P34760|TSA1_YEAST	Peroxiredoxin TSA1 OS=Saccharomyces cerevisiae (strain ATCC 204508 / S288c) OX=559292 GN=TSA1 PE=1 SV=3	56	80		F.SEAAKKFEEQGAQVLFASTDSEYSL.L	2734.3	NONE	0	0	-	15	14	7.6925e-06	0	0
test_1.5.6/Yeast_3_ms2.msalign	3259	4830	HCD	6595	2934.85	33	3	2734.3	2734.38	1872	2050000	-1000	2915.24	1	sp|P32288|GLNA_YEAST	Glutamine synthetase OS=Saccharomyces cerevisiae (strain ATCC 204508 / S288c) OX=559292 GN=GLN1 PE=1 SV=4	346	370		T.(GIMCETVC)[-0.7756]GAIDNADMTKEFERESS.	2734.38	NONE	1	0	-	9	8	0.00241938	0.000263574	0.000534188
test_1.5.6/Yeast_3_ms2.msalign	3223	4783	HCD	6539	2915.56	45	3	2736.41	2736.41	804	13500000	-337.203	2915.24	1	sp|P38804|SDO1L_YEAST	Restriction of telomere capping protein 3 OS=Saccharomyces cerevisiae (strain ATCC 204508 / S288c) OX=559292 GN=RTC3 PE=1 SV=1	22	45		A.SEELVDEYLKNPSIGKLSEVVELF.E	2736.41	NONE	0	0	-	17	14	1.56687e-10	0	0
test_1.5.6/Yeast_3_ms2.msalign	3210	4763	HCD	6515	2907.19	45	3	2736.41	2736.49	1810	13500000	-337.203	2915.24	1	sp|P34760|TSA1_YEAST	Peroxiredoxin TSA1 OS=Saccharomyces cerevisiae (strain ATCC 204508 / S288c) OX=559292 GN=TSA1 PE=1 SV=3	56	80		F.SEAAKKFEEQGAQVLFASTDSEYS(L)[2.1927].L	2736.49	NONE	1	0	-	11	11	0.0010021	0	0
test_1.5.6/Yeast_3_ms2.msalign	3260	4831	HCD	6596	2935.08	40	3	2736.41	2736.49	1945	13500000	-337.203	2915.24	1	sp|P32288|GLNA_YEAST	Glutamine synthetase OS=Saccharomyces cerevisiae (strain ATCC 204508 / S288c) OX=559292 GN=GLN1 PE=1 SV=4	346	370		T.(GIMCETVC)[1.3360]GAIDNADMTKEFERESS.	2736.49	NONE	1	0	-	7	7	0.00607931	0.000507872	0.00102881
test_1.5.6/Yeast_3_ms2.msalign	3196	4740	HCD	6487	2897.38	45	3	2741.41	2741.41	1136	28340000	-1000	2904.84	1	sp|P00359|G3P3_YEAST	Glyceraldehyde-3-phosphate dehydrogenase 3 OS=Saccharomyces cerevisiae (strain ATCC 204508 / S288c) OX=559292 GN=TDH3 PE=1 SV=3	154	179		N.CLAPLAKVINDAFGIEEGLMTTVHSL.T	2741.41	NONE	0	0	-	19	17	3.71202e-08	0	0
test_1.5.6/Yeast_3_ms2.msalign	3257	4827	HCD	6591	2933.19	45	3	2741.41	2741.49	2064	28340000	-1000	2904.84	1	sp|P38804|SDO1L_YEAST	Restriction of telomere capping protein 3 OS=Saccharomyces cerevisiae (strain ATCC 204508 / S288c) OX=559292 GN=RTC3 PE=1 SV=1	22	45		A.SEELVDEYLKNPSIGKLSEVVEL(F)[5.0827].E	2741.49	NONE	1	0	-	13	10	0.0295783	0.000958773	0.00194081
test_1.5.6/Yeast_3_ms2.msalign	3303	4885	HCD	6661	2957.77	45	3	2744.35	2744.36	1390	4860000	-1000	2961.17	1	sp|P32471|EF1B_YEAST	Elongation factor 1-beta OS=Saccharomyces cerevisiae (strain ATCC 204508 / S288c) OX=559292 GN=EFB1 PE=1 SV=4	121	144		K.SIVTLDVKPWDDETNLEEMVANVK.A	2744.36	NONE	0	0	-	12	12	2.30198e-06	0	0
test_1.5.6/Yeast_3_ms2.msalign	3304	4886	HCD	6662	2958	45	3	2744.35	2744.43	1982	4860000	-1000	2961.17	1	sp|P00359|G3P3_YEAST	Glyceraldehyde-3-phosphate dehydrogenase 3 OS=Saccharomyces cerevisiae (strain ATCC 204508 / S288c) OX=559292 GN=TDH3 PE=1 SV=3	154	179		N.CLAPLAKVINDAFG(I)[3.0204]EEGLMTTVHSL.T	2744.43	NONE	1	0	-	12	11	0.00994725	0.00074813	0.00151515
test_1.5.6/Yeast_3_ms2.msalign	3709	5474	HCD	7368	3205.69	34	3	2748.36	2748.36	631	1242000	-1000	3205.14	2	sp|P10664|RL4A_YEAST	60S ribosomal protein L4-A OS=Saccharomyces cerevisiae (strain ATCC 204508 / S288c) OX=559292 GN=RPL4A PE=1 SV=4	259	284		L.DQVWGSETVASSKVGYTLPSHIISTS.D	2748.36	NONE	0	0	-	15	15	4.26174e-12	0	0
test_1.5.6/Yeast_3_ms2.msalign	1979	3163	HCD	4595	2253.95	45	4	2748.46	2748.46	1128	3587000	-339.34	2253.7	1	sp|Q12499|NOP58_YEAST	Nucleolar protein 58 OS=Saccharomyces cerevisiae (strain ATCC 204508 / S288c) OX=559292 GN=NOP58 PE=1 SV=1	2	26		M.(A)[Acetyl]YVLTETSAGYALLKASDKKIYKSS.S	2748.46	NME_ACETYLATION	0	0	-	18	13	3.02402e-08	0	0
test_1.5.6/Yeast_3_ms2.msalign	3179	4721	HCD	6464	2889.35	45	3	2748.49	2748.49	1176	13830000	55.6794	2894.53	1	sp|P48589|RS12_YEAST	40S ribosomal protein S12 OS=Saccharomyces cerevisiae (strain ATCC 204508 / S288c) OX=559292 GN=RPS12 PE=1 SV=1	63	88		L.VSSVTEANIIKLVEGLANDPENKVPL.I	2748.49	NONE	0	0	-	17	13	6.77798e-08	0	0
test_1.5.6/Yeast_3_ms2.msalign	3178	4720	HCD	6463	2889.12	45	3	2752.38	2752.46	1680	5833000	-290.56	2888.4	1	sp|P48589|RS12_YEAST	40S ribosomal protein S12 OS=Saccharomyces cerevisiae (strain ATCC 204508 / S288c) OX=559292 GN=RPS12 PE=1 SV=1	63	88		L.VSSVTEANIIKLVEGLANDPENKV(PL)[3.9649].I	2752.46	NONE	1	0	-	11	11	0.000179531	0	0
test_1.5.6/Yeast_3_ms2.msalign	3189	4733	HCD	6479	2894.84	45	3	2753.38	2753.38	1107	27500000	52.5684	2890.43	1	sp|P10963|PCKA_YEAST	Phosphoenolpyruvate carboxykinase (ATP) OS=Saccharomyces cerevisiae (strain ATCC 204508 / S288c) OX=559292 GN=PCK1 PE=1 SV=2	526	549		L.FVQNFKIYQDRATPDVLAAGPQFE.	2753.38	NONE	0	0	-	14	15	2.29046e-08	0	0
test_1.5.6/Yeast_3_ms2.msalign	3802	5604	HCD	7524	3261.6	40	3	2753.46	2753.47	1366	7308000	-1000	3269.63	1	sp|P23254|TKT1_YEAST	Transketolase 1 OS=Saccharomyces cerevisiae (strain ATCC 204508 / S288c) OX=559292 GN=TKL1 PE=1 SV=4	595	618		F.DKQPLEYRLSVLPDNVPIMSVEVL.A	2753.47	NONE	0	0	-	17	13	1.62946e-06	0	0
test_1.5.6/Yeast_3_ms2.msalign	2007	3197	HCD	4635	2267.01	45	4	2753.57	2753.57	980	37490000	44.8529	2271.89	1	sp|P04173|LEU3_YEAST	3-isopropylmalate dehydrogenase OS=Saccharomyces cerevisiae (strain ATCC 204508 / S288c) OX=559292 GN=LEU2 PE=1 SV=4	2	27		M.(S)[Acetyl]APKKIVVLPGDHVGQEITAEAIKVL.K	2753.57	NME_ACETYLATION	0	0	-	24	18	3.6868e-09	0	0
test_1.5.6/Yeast_3_ms2.msalign	3400	5014	HCD	6816	3011.43	35	3	2756.24	2756.25	1293	182900	-1000	3010.94	1	sp|P04806|HXKA_YEAST	Hexokinase-1 OS=Saccharomyces cerevisiae (strain ATCC 204508 / S288c) OX=559292 GN=HXK1 PE=1 SV=2	345	367		T.SYPARIEDDPFENLEDTDDIFQK.D	2756.25	NONE	0	0	-	17	15	4.63726e-07	0	0
test_1.5.6/Yeast_3_ms2.msalign	988	1904	HCD	3084	1749.96	45	4	2756.47	2756.47	1267	21110000	-339.934	1749.48	1	sp|P00560|PGK_YEAST	Phosphoglycerate kinase OS=Saccharomyces cerevisiae (strain ATCC 204508 / S288c) OX=559292 GN=PGK1 PE=1 SV=2	174	197		S.MVGFDLPQRAAGFLLEKELKYFGK.A	2756.47	NONE	0	0	-	15	13	3.09707e-07	0	0
test_1.5.6/Yeast_3_ms2.msalign	3236	4804	HCD	6564	2924.13	45	3	2756.48	2756.47	1312	6115000	-1000	2915.24	1	sp|P05318|RLA1_YEAST	60S acidic ribosomal protein P1-alpha OS=Saccharomyces cerevisiae (strain ATCC 204508 / S288c) OX=559292 GN=RPP1A PE=1 SV=4	23	47		S.SEKLLTLTNAANVPVENIWADIFAK.A	2756.47	NONE	0	0	-	13	11	6.58849e-07	0	0
test_1.5.6/Yeast_3_ms2.msalign	3353	4950	HCD	6739	2984.8	37	3	2759.37	2759.37	925	2368000	-1000	2984.03	2	sp|P00358|G3P2_YEAST	Glyceraldehyde-3-phosphate dehydrogenase 2 OS=Saccharomyces cerevisiae (strain ATCC 204508 / S288c) OX=559292 GN=TDH2 PE=1 SV=3	154	179		N.CLAPLAKVINDAFGIEEGLMTTVHSM.T	2759.37	NONE	0	0	-	16	15	1.71759e-09	0	0
test_1.5.6/Yeast_3_ms2.msalign	4340	6523	HCD	8628	3658.83	46	3	2761.45	2761.45	1249	975200	-1000	3656.42	1	sp|P0CS90|HSP77_YEAST	Import motor subunit, mitochondrial OS=Saccharomyces cerevisiae (strain ATCC 204508 / S288c) OX=559292 GN=SSC1 PE=1 SV=1	484	510		A.GIPPAPKGVPQIEVTFDIDADGIINVS.A	2761.45	NONE	0	0	-	13	12	2.45222e-07	0	0
test_1.5.6/Yeast_3_ms2.msalign	3148	4678	HCD	6413	2872.28	46	3	2763.44	2763.44	1369	3628000	-1000	2876.08	1	sp|P07256|QCR1_YEAST	Cytochrome b-c1 complex subunit 1, mitochondrial OS=Saccharomyces cerevisiae (strain ATCC 204508 / S288c) OX=559292 GN=COR1 PE=1 SV=1	108	132		S.SLPGSTDKSLDFLNQSFIQQKANLL.S	2763.44	NONE	0	0	-	18	16	1.64696e-06	0	0
test_1.5.6/Yeast_3_ms2.msalign	2970	4417	HCD	6099	2764.02	42	3	2764.37	2764.37	678	5075000	-1000	2766.96	2	sp|P00358|G3P2_YEAST	Glyceraldehyde-3-phosphate dehydrogenase 2 OS=Saccharomyces cerevisiae (strain ATCC 204508 / S288c) OX=559292 GN=TDH2 PE=1 SV=3	297	320		A.AGIQLSPKFVKLVSWYDNEYGYST.R	2764.37	NONE	0	0	-	17	15	1.25668e-11	0	0
test_1.5.6/Yeast_3_ms2.msalign	4385	6712	HCD	8854	3738.4	29	3	2765.23	2765.24	547	1845000	-1000	3741.46	1	sp|P19882|HSP60_YEAST	Heat shock protein 60, mitochondrial OS=Saccharomyces cerevisiae (strain ATCC 204508 / S288c) OX=559292 GN=HSP60 PE=1 SV=1	543	572		T.EVAIVDAPEPPAAAGAGGMPGGMPGMPGMM.	2765.24	NONE	0	0	-	12	12	4.32175e-13	0	0
test_1.5.6/Yeast_3_ms2.msalign	3213	4767	HCD	6519	2908.12	33	3	2765.58	2765.58	1731	32210000	36.4911	2896.6	1	sp|P06169|PDC1_YEAST	Pyruvate decarboxylase isozyme 1 OS=Saccharomyces cerevisiae (strain ATCC 204508 / S288c) OX=559292 GN=PDC1 PE=1 SV=7	157	181		T.YVTQRPVYLGLPANLVDLNVPAKLL.Q	2765.58	NONE	0	0	-	13	10	0.000332006	0	0
test_1.5.6/Yeast_3_ms2.msalign	2514	3813	HCD	5375	2517.14	46	4	2766.31	2766.31	1067	8487000	-1000	2514.75	1	sp|P00549|KPYK1_YEAST	Pyruvate kinase 1 OS=Saccharomyces cerevisiae (strain ATCC 204508 / S288c) OX=559292 GN=CDC19 PE=1 SV=2	84	108		L.DTKGPEIRTGTTTNDVDYPIPPNHE.M	2766.31	NONE	0	0	-	17	15	1.48754e-08	0	0
test_1.5.6/Yeast_3_ms2.msalign	1939	3116	HCD	4538	2234.58	46	3	2767.31	2767.31	459	197600000	57.8617	2237.67	1	sp|P46367|ALDH4_YEAST	Potassium-activated aldehyde dehydrogenase, mitochondrial OS=Saccharomyces cerevisiae (strain ATCC 204508 / S288c) OX=559292 GN=ALD4 PE=1 SV=2	431	456		T.KFKSADEVINMANDSEYGLAAGIHTS.N	2767.31	NONE	0	0	-	34	31	3.40645e-14	0	0
test_1.5.6/Yeast_3_ms2.msalign	3268	4840	HCD	6607	2939.03	46	3	2767.46	2767.46	1004	231000000	56.4274	2996.44	1	sp|P18239|ADT2_YEAST	ADP,ATP carrier protein 2 OS=Saccharomyces cerevisiae (strain ATCC 204508 / S288c) OX=559292 GN=PET9 PE=1 SV=2	9	35		K.TPLPPAPAPKKESNFLIDFLMGGVSAA.V	2767.46	NONE	0	0	-	17	17	6.61636e-09	0	0
test_1.5.6/Yeast_3_ms2.msalign	3096	4605	HCD	6325	2841.94	37	3	2776.32	2776.32	463	3074000	-1000	2837.05	1	sp|P48589|RS12_YEAST	40S ribosomal protein S12 OS=Saccharomyces cerevisiae (strain ATCC 204508 / S288c) OX=559292 GN=RPS12 PE=1 SV=1	120	143		S.VVVVKNWGAETDELSMIMEHFSQQ.	2776.32	NONE	0	0	-	18	17	3.56857e-14	0	0
test_1.5.6/Yeast_3_ms2.msalign	1825	2976	HCD	4370	2178.09	46	4	2777.45	2777.45	871	7516000	52.0922	2179.14	1	sp|P10963|PCKA_YEAST	Phosphoenolpyruvate carboxykinase (ATP) OS=Saccharomyces cerevisiae (strain ATCC 204508 / S288c) OX=559292 GN=PCK1 PE=1 SV=2	369	393		S.GVLPPVSKLTPEQVMYHFISGYTSK.M	2777.45	NONE	0	0	-	24	15	6.13684e-10	0	0
test_1.5.6/Yeast_3_ms2.msalign	3413	5032	HCD	6837	3018.35	42	3	2777.55	2777.55	1355	347500	-1000	3017.18	1	sp|P04806|HXKA_YEAST	Hexokinase-1 OS=Saccharomyces cerevisiae (strain ATCC 204508 / S288c) OX=559292 GN=HXK1 PE=1 SV=2	192	216		L.LQNEISKRELPIEIVALINDTVGTL.I	2777.55	NONE	0	0	-	20	17	1.37601e-06	0	0
test_1.5.6/Yeast_3_ms2.msalign	1632	2724	HCD	4068	2077	46	4	2782.47	2782.52	1359	114300000	-302.263	2082.51	1	sp|P31116|DHOM_YEAST	Homoserine dehydrogenase OS=Saccharomyces cerevisiae (strain ATCC 204508 / S288c) OX=559292 GN=HOM6 PE=1 SV=1	329	359		Y.TNPVVIQGAG(AGAA)[-147.1497]VTAAGVLGDVIKIAQRL.	2782.52	NONE	1	0	-	11	11	1.50963e-06	0	0
test_1.5.6/Yeast_3_ms2.msalign	3312	4896	HCD	6674	2962.12	44	3	2782.53	2782.53	885	6144000	-1000	2969.45	3	sp|P00358|G3P2_YEAST	Glyceraldehyde-3-phosphate dehydrogenase 2 OS=Saccharomyces cerevisiae (strain ATCC 204508 / S288c) OX=559292 GN=TDH2 PE=1 SV=3	218	243		K.VLPELQGKLTGMAFRVPTVDVSVVDL.T	2782.53	NONE	0	0	-	18	17	9.63922e-10	0	0
test_1.5.6/Yeast_3_ms2.msalign	1978	3162	HCD	4593	2252.87	46	4	2783.3	2783.3	1321	26250000	39.0274	2251.7	1	sp|P46367|ALDH4_YEAST	Potassium-activated aldehyde dehydrogenase, mitochondrial OS=Saccharomyces cerevisiae (strain ATCC 204508 / S288c) OX=559292 GN=ALD4 PE=1 SV=2	431	456		T.KFKSADEVI(NM)[15.9864]ANDSEYGLAAGIHTS.N	2783.3	NONE	1	0	-	23	21	7.12446e-07	0	0
test_1.5.6/Yeast_3_ms2.msalign	1837	2990	HCD	4387	2183.94	46	4	2785.4	2785.4	1630	497700000	58.3502	2241.65	1	sp|P00560|PGK_YEAST	Phosphoglycerate kinase OS=Saccharomyces cerevisiae (strain ATCC 204508 / S288c) OX=559292 GN=PGK1 PE=1 SV=2	298	323		K.TVTDKEGIPAGWQGLDNGPESRKLFA.A	2785.4	NONE	0	0	-	12	11	8.9009e-05	0	0
test_1.5.6/Yeast_3_ms2.msalign	4388	6718	HCD	8862	3741.71	36	3	2785.41	2785.41	1372	1201000	-1000	3741.46	1	sp|P38720|6PGD1_YEAST	6-phosphogluconate dehydrogenase, decarboxylating 1 OS=Saccharomyces cerevisiae (strain ATCC 204508 / S288c) OX=559292 GN=GND1 PE=1 SV=1	2	28		M.(S)[Acetyl]ADFGLIGLAVMGQNLILNAADHGFTV.C	2785.41	NME_ACETYLATION	0	0	-	9	9	1.70132e-06	0	0
test_1.5.6/Yeast_3_ms2.msalign	1967	3150	HCD	4579	2248.38	46	4	2785.44	2785.44	1422	497700000	58.3502	2241.65	1	sp|P02994|EF1A_YEAST	Elongation factor 1-alpha OS=Saccharomyces cerevisiae (strain ATCC 204508 / S288c) OX=559292 GN=TEF2 PE=1 SV=1	115	141		L.IIAGGVGEFEAGISKDGQTREHALLAF.T	2785.44	NONE	0	0	-	13	10	3.45602e-06	0	0
test_1.5.6/Yeast_3_ms2.msalign	3297	4875	HCD	6649	2953.59	46	3	2787.55	2787.56	1566	4561000	-1000	2948.7	1	sp|P40215|NDH1_YEAST	External NADH-ubiquinone oxidoreductase 1, mitochondrial OS=Saccharomyces cerevisiae (strain ATCC 204508 / S288c) OX=559292 GN=NDE1 PE=1 SV=1	140	164		V.VVSPRNYFLFTPLLPSTPVGTIELK.S	2787.56	NONE	0	0	-	15	10	3.83949e-05	0	0
test_1.5.6/Yeast_3_ms2.msalign	3313	4898	HCD	6677	2963.55	46	3	2788.41	2788.41	796	6950000	-1000	2963.23	1	sp|P22803|TRX2_YEAST	Thioredoxin-2 OS=Saccharomyces cerevisiae (strain ATCC 204508 / S288c) OX=559292 GN=TRX2 PE=1 SV=3	2	27		M.(V)[Acetyl]TQLKSA(SE)[-42.0184]YDSALASGDKLVVVDFF.A	2788.41	NME_ACETYLATION	1	0	-	20	18	1.36467e-10	0	0
test_1.5.6/Yeast_3_ms2.msalign	1985	3169	HCD	4602	2256.23	46	4	2789.5	2789.51	540	41630000	43.1434	2259.79	1	sp|P50095|IMDH3_YEAST	Inosine-5'-monophosphate dehydrogenase 3 OS=Saccharomyces cerevisiae (strain ATCC 204508 / S288c) OX=559292 GN=IMD3 PE=1 SV=1	2	26		M.(A)[Acetyl]AVRDYKTALEFAKSLPRLDGLSVQ.E	2789.51	NME_ACETYLATION	0	0	-	17	15	3.43831e-13	0	0
test_1.5.6/Yeast_3_ms2.msalign	2947	4392	HCD	6069	2753.72	46	3	2793.48	2793.48	1400	5240000	-1000	2758.68	1	sp|P46367|ALDH4_YEAST	Potassium-activated aldehyde dehydrogenase, mitochondrial OS=Saccharomyces cerevisiae (strain ATCC 204508 / S288c) OX=559292 GN=ALD4 PE=1 SV=2	25	49		F.SHLPMTVPIKLPNGLEYEQPTGLFI.N	2793.48	NONE	0	0	-	12	11	2.66749e-06	0	0
test_1.5.6/Yeast_3_ms2.msalign	3451	5090	HCD	6907	3043.07	46	3	2801.38	2801.46	2131	4276000	-1000	3046.5	1	sp|P0CS90|HSP77_YEAST	Import motor subunit, mitochondrial OS=Saccharomyces cerevisiae (strain ATCC 204508 / S288c) OX=559292 GN=SSC1 PE=1 SV=1	206	234		L.AYGLEKSDSKVVAVFDLGGGTFDISI(LDI)[-227.1071].D	2801.46	NONE	1	0	-	12	12	0.0724463	0.00303809	0.00613497
test_1.5.6/Yeast_3_ms2.msalign	3201	4750	HCD	6499	2901.49	37	3	2807.44	2807.45	2106	1702000	-1000	2898.69	1	sp|P38788|SSZ1_YEAST	Ribosome-associated complex subunit SSZ1 OS=Saccharomyces cerevisiae (strain ATCC 204508 / S288c) OX=559292 GN=SSZ1 PE=1 SV=2	172	197		F.INEPSAALLAHAEQFPFEKDVNVVVA.D	2807.45	NONE	0	0	-	10	6	0.0517327	0.00212414	0.0042898
test_1.5.6/Yeast_3_ms2.msalign	3597	5312	HCD	7173	3136.46	37	3	2810.23	2810.23	1045	24470000	49.3061	3147.8	1	sp|Q12306|SMT3_YEAST	Ubiquitin-like protein SMT3 OS=Saccharomyces cerevisiae (strain ATCC 204508 / S288c) OX=559292 GN=SMT3 PE=1 SV=1	74	98		Q.ADQTPEDLDMEDNDIIEAHREQIGG.A	2810.23	NONE	0	0	-	15	13	1.15992e-08	0	0
test_1.5.6/Yeast_3_ms2.msalign	3300	4882	HCD	6657	2956.11	28	4	2812.44	2812.52	1895	21610000	54.2915	2944.54	2	sp|P40212|RL13B_YEAST	60S ribosomal protein L13-B OS=Saccharomyces cerevisiae (strain ATCC 204508 / S288c) OX=559292 GN=RPL13B PE=1 SV=1	145	170		T.(FPIAQPATDVEAR)[10.1258]AVQDNGESAFRTL.R	2812.52	NONE	1	0	-	10	9	0.00320713	0.000260552	0.000527704
test_1.5.6/Yeast_3_ms2.msalign	1865	3027	HCD	4431	2198.42	46	4	2813.47	2813.47	1801	25290000	40.8046	2197.24	2	sp|P00330|ADH1_YEAST	Alcohol dehydrogenase 1 OS=Saccharomyces cerevisiae (strain ATCC 204508 / S288c) OX=559292 GN=ADH1 PE=1 SV=5	285	310		Q.VVKSISIVGSYVGNRADTREALDFFA.R	2813.47	NONE	0	0	-	10	8	0.000798559	0	0
test_1.5.6/Yeast_3_ms2.msalign	2064	3269	HCD	4722	2296.71	46	4	2819.47	2819.47	692	13130000	49.8479	2298.23	1	sp|P28834|IDH1_YEAST	Isocitrate dehydrogenase [NAD] subunit 1, mitochondrial OS=Saccharomyces cerevisiae (strain ATCC 204508 / S288c) OX=559292 GN=IDH1 PE=1 SV=2	199	223		M.KLGDGLFRNIITEIGQKEYPDIDVS.S	2819.47	NONE	0	0	-	19	15	1.58403e-11	0	0
test_1.5.6/Yeast_3_ms2.msalign	3554	5252	HCD	7101	3110.91	27	3	2822.39	2822.39	1951	369600	-1000	3109.73	1	sp|P28241|IDH2_YEAST	Isocitrate dehydrogenase [NAD] subunit 2, mitochondrial OS=Saccharomyces cerevisiae (strain ATCC 204508 / S288c) OX=559292 GN=IDH2 PE=1 SV=1	293	320		F.EAVHGSAPDIAGQDKANPTALLLSSVMM.L	2822.39	NONE	0	0	-	8	7	0.00665301	0.000506073	0.00102564
test_1.5.6/Yeast_3_ms2.msalign	1984	3168	HCD	4601	2256	47	4	2822.52	2822.53	1752	22900000	50.6621	2255.69	1	sp|P00549|KPYK1_YEAST	Pyruvate kinase 1 OS=Saccharomyces cerevisiae (strain ATCC 204508 / S288c) OX=559292 GN=CDC19 PE=1 SV=2	11	37		L.NVVAGSDLRRTSIIGTIGPKTNNPETL.V	2822.53	NONE	0	0	-	10	10	0.000402125	0	0
test_1.5.6/Yeast_3_ms2.msalign	1980	3164	HCD	4596	2254.18	47	4	2822.52	2822.6	1125	22900000	50.6621	2255.69	2	sp|P00924|ENO1_YEAST	Enolase 1 OS=Saccharomyces cerevisiae (strain ATCC 204508 / S288c) OX=559292 GN=ENO1 PE=1 SV=3	287	309		L.MKRYPIVSIEDP(F)[2.3149]AEDDWEAWSH.F	2822.6	NONE	1	0	-	15	13	2.74742e-08	0	0
test_1.5.6/Yeast_3_ms2.msalign	3165	4700	HCD	6439	2880.96	40	3	2823.37	2823.38	149	4516000	-1000	2884.3	1	sp|P00360|G3P1_YEAST	Glyceraldehyde-3-phosphate dehydrogenase 1 OS=Saccharomyces cerevisiae (strain ATCC 204508 / S288c) OX=559292 GN=TDH1 PE=1 SV=3	309	332		L.ISWYDNEYGYSARVVDLIEYVAKA.	2823.38	NONE	0	0	-	26	24	1.43869e-20	0	0
test_1.5.6/Yeast_3_ms2.msalign	3490	5157	HCD	6987	3070.85	30	3	2823.39	2823.39	1350	793300	-1000	3065.43	1	sp|Q12344|GYP5_YEAST	GTPase-activating protein GYP5 OS=Saccharomyces cerevisiae (strain ATCC 204508 / S288c) OX=559292 GN=GYP5 PE=1 SV=1	217	243		T.NEVAAGINLNENKEQKAAIEDGPVTAE.N	2823.39	NONE	0	0	-	9	9	1.34595e-06	0	0
test_1.5.6/Yeast_3_ms2.msalign	2084	3292	HCD	4749	2305.57	47	4	2823.55	2823.63	1835	2505000	-1000	2304.34	1	sp|P28834|IDH1_YEAST	Isocitrate dehydrogenase [NAD] subunit 1, mitochondrial OS=Saccharomyces cerevisiae (strain ATCC 204508 / S288c) OX=559292 GN=IDH1 PE=1 SV=2	199	223		M.KLGDGLFRNIITEIGQKEYPDID(VS)[4.1615].S	2823.63	NONE	1	0	-	12	11	0.00146804	0.00026824	0.000544959
test_1.5.6/Yeast_3_ms2.msalign	3406	5024	HCD	6828	3015.6	34	3	2826.44	2826.44	1500	2110000	-1000	3019.23	1	sp|P00358|G3P2_YEAST	Glyceraldehyde-3-phosphate dehydrogenase 2 OS=Saccharomyces cerevisiae (strain ATCC 204508 / S288c) OX=559292 GN=TDH2 PE=1 SV=3	282	308		S.SDFLGDSNSSIFDAAAGIQLSPKFVKL.V	2826.44	NONE	0	0	-	14	13	1.26991e-05	0	0
test_1.5.6/Yeast_3_ms2.msalign	3488	5153	HCD	6983	3069.93	46	3	2827.22	2827.22	1981	6792000	-1000	3073.9	1	sp|P17709|HXKG_YEAST	Glucokinase-1 OS=Saccharomyces cerevisiae (strain ATCC 204508 / S288c) OX=559292 GN=GLK1 PE=1 SV=1	16	38		I.QA(VDQICDDF)[186.0048]EVTPEKLDELTAY.F	2827.22	NONE	1	0	-	16	12	0.00987445	0.000748316	0.00151592
test_1.5.6/Yeast_3_ms2.msalign	1766	2907	HCD	4287	2150.21	47	4	2827.48	2827.48	845	17230000	-416.345	2153.01	1	sp|P00330|ADH1_YEAST	Alcohol dehydrogenase 1 OS=Saccharomyces cerevisiae (strain ATCC 204508 / S288c) OX=559292 GN=ADH1 PE=1 SV=5	164	192		L.KSANLMAGHWVAISGAAGGLGSLAVQYAK.A	2827.48	NONE	0	0	-	29	23	3.293e-10	0	0
test_1.5.6/Yeast_3_ms2.msalign	3520	5199	HCD	7038	3089.02	42	3	2831.41	2831.41	970	1945000	-1000	3090.58	1	sp|P28240|ACEA_YEAST	Isocitrate lyase OS=Saccharomyces cerevisiae (strain ATCC 204508 / S288c) OX=559292 GN=ICL1 PE=1 SV=1	266	290		S.TIDTRDHYFIVGATNPNIEPFAEVL.N	2831.41	NONE	0	0	-	19	16	3.22086e-09	0	0
test_1.5.6/Yeast_3_ms2.msalign	3140	4669	HCD	6402	2868.37	47	3	2833.41	2833.41	1854	4538000	-1000	2865.79	1	sp|P02994|EF1A_YEAST	Elongation factor 1-alpha OS=Saccharomyces cerevisiae (strain ATCC 204508 / S288c) OX=559292 GN=TEF2 PE=1 SV=1	178	203		K.KVGYNPKTVPFVPISGWNGDNMIEAT.T	2833.41	NONE	0	0	-	11	8	0.00182886	0.00026617	0.000539374
test_1.5.6/Yeast_3_ms2.msalign	3129	4651	HCD	6380	2860.55	47	3	2833.41	2833.49	1767	4538000	-1000	2865.79	2	sp|P00924|ENO1_YEAST	Enolase 1 OS=Saccharomyces cerevisiae (strain ATCC 204508 / S288c) OX=559292 GN=ENO1 PE=1 SV=3	291	314		Y.(PI)[-2.8101]VSIEDPFAEDDWEAWSHFFKTA.G	2833.49	NONE	1	0	-	10	10	0.000467172	0	0
test_1.5.6/Yeast_3_ms2.msalign	3128	4650	HCD	6379	2860.32	47	3	2836.3	2836.3	773	2241000	-1000	2865.79	2	sp|P00924|ENO1_YEAST	Enolase 1 OS=Saccharomyces cerevisiae (strain ATCC 204508 / S288c) OX=559292 GN=ENO1 PE=1 SV=3	291	314		Y.PIVSIEDPFAEDDWEAWSHFFKTA.G	2836.3	NONE	0	0	-	16	16	8.07399e-11	0	0
test_1.5.6/Yeast_3_ms2.msalign	3137	4665	HCD	6397	2866.56	47	3	2836.3	2836.39	1740	2241000	-1000	2865.79	1	sp|P02994|EF1A_YEAST	Elongation factor 1-alpha OS=Saccharomyces cerevisiae (strain ATCC 204508 / S288c) OX=559292 GN=TEF2 PE=1 SV=1	178	203		K.KVGYNPKTVPFVPISGWNGDNMIEA(T)[2.9772].T	2836.39	NONE	1	0	-	15	10	0.000371085	0	0
test_1.5.6/Yeast_3_ms2.msalign	3295	4873	HCD	6647	2953.13	47	3	2838.45	2838.46	365	3479000	-1000	2954.94	1	sp|P00358|G3P2_YEAST	Glyceraldehyde-3-phosphate dehydrogenase 2 OS=Saccharomyces cerevisiae (strain ATCC 204508 / S288c) OX=559292 GN=TDH2 PE=1 SV=3	19	43		R.IALQRKNVEVVALNDPFISNDYSAY.M	2838.46	NONE	0	0	-	22	20	1.41366e-15	0	0
test_1.5.6/Yeast_3_ms2.msalign	3464	5115	HCD	6937	3053.51	38	3	2842.6	2842.61	1386	2272000	-1000	3056.99	1	sp|P46367|ALDH4_YEAST	Potassium-activated aldehyde dehydrogenase, mitochondrial OS=Saccharomyces cerevisiae (strain ATCC 204508 / S288c) OX=559292 GN=ALD4 PE=1 SV=2	201	228		W.KIAPALVTGNTVVLKTAESTPLSALYVS.K	2842.61	NONE	0	0	-	11	9	2.11956e-06	0	0
test_1.5.6/Yeast_3_ms2.msalign	3540	5228	HCD	7073	3101.49	44	3	2846.36	2846.36	1787	5576000	-1000	3103.32	3	sp|P00358|G3P2_YEAST	Glyceraldehyde-3-phosphate dehydrogenase 2 OS=Saccharomyces cerevisiae (strain ATCC 204508 / S288c) OX=559292 GN=TDH2 PE=1 SV=3	151	177		C.(TTNCL)[-11.0721]APLAKVINDAFGIEEGLMTTVH.S	2846.36	NONE	1	0	-	17	17	0.000589536	0	0
test_1.5.6/Yeast_3_ms2.msalign	2199	3441	HCD	4928	2365.97	39	3	2846.5	2846.5	1522	67620000	59.3119	2360.95	1	sp|P05750|RS3_YEAST	40S ribosomal protein S3 OS=Saccharomyces cerevisiae (strain ATCC 204508 / S288c) OX=559292 GN=RPS3 PE=1 SV=5	28	53		R.ELAEEGYSGVEVRVTPTKTEVIIRAT.R	2846.5	NONE	0	0	-	10	8	1.76409e-05	0	0
test_1.5.6/Yeast_3_ms2.msalign	3351	4948	HCD	6737	2984.34	47	3	2847.38	2847.38	1351	40860000	50.6159	2977.81	1	sp|P34760|TSA1_YEAST	Peroxiredoxin TSA1 OS=Saccharomyces cerevisiae (strain ATCC 204508 / S288c) OX=559292 GN=TSA1 PE=1 SV=3	56	81		F.SEAAKKFEEQGAQVLFASTDSEYSLL.A	2847.38	NONE	0	0	-	13	13	1.35288e-06	0	0
test_1.5.6/Yeast_3_ms2.msalign	2624	3948	HCD	5537	2572.5	47	4	2849.44	2849.44	1048	17480000	56.1978	2580.41	1	sp|P12709|G6PI_YEAST	Glucose-6-phosphate isomerase OS=Saccharomyces cerevisiae (strain ATCC 204508 / S288c) OX=559292 GN=PGI1 PE=1 SV=3	188	213		L.DVHFVSNIDGTHIAETLKVVDPETTL.F	2849.44	NONE	0	0	-	15	13	1.20883e-08	0	0
test_1.5.6/Yeast_3_ms2.msalign	3599	5314	HCD	7176	3137.85	47	3	2850.59	2850.6	1391	12650000	-1000	3147.8	1	sp|P40303|PSA4_YEAST	Proteasome subunit alpha type-4 OS=Saccharomyces cerevisiae (strain ATCC 204508 / S288c) OX=559292 GN=PRE6 PE=1 SV=1	198	224		R.SLLEVVQTGAKNIEITVVKPDSDIVAL.S	2850.6	NONE	0	0	-	21	16	2.44242e-06	0	0
test_1.5.6/Yeast_3_ms2.msalign	3596	5311	HCD	7172	3136.23	47	3	2852.31	2852.32	887	3479000	-1000	3128.9	1	sp|P00360|G3P1_YEAST	Glyceraldehyde-3-phosphate dehydrogenase 1 OS=Saccharomyces cerevisiae (strain ATCC 204508 / S288c) OX=559292 GN=TDH1 PE=1 SV=3	264	291		A.AEGPMKGVLGYTEDAVVSSDFLGDTHAS.I	2852.32	NONE	0	0	-	19	18	9.73926e-10	0	0
test_1.5.6/Yeast_3_ms2.msalign	3555	5254	HCD	7104	3112.36	28	3	2857.47	2857.47	1174	261400	-1000	3122.52	1	sp|P38013|AHP1_YEAST	Peroxiredoxin AHP1 OS=Saccharomyces cerevisiae (strain ATCC 204508 / S288c) OX=559292 GN=AHP1 PE=1 SV=4	149	176		N.GIVTYAAKETNPGTDVTVSSVESVLAHL.	2857.47	NONE	0	0	-	12	12	6.50832e-08	0	0
test_1.5.6/Yeast_3_ms2.msalign	3572	5279	HCD	7134	3123.01	30	3	2857.47	2857.47	1819	261400	-1000	3122.52	1	sp|P20435|RPAB2_YEAST	DNA-directed RNA polymerases I, II, and III subunit RPABC2 OS=Saccharomyces cerevisiae (strain ATCC 204508 / S288c) OX=559292 GN=RPO26 PE=1 SV=1	98	123		R.ALQISMNAPVFVDLEGETDPLRIAMK.E	2857.47	NONE	0	0	-	8	8	0.00119605	0	0
test_1.5.6/Yeast_3_ms2.msalign	4332	6512	HCD	8614	3653.53	33	3	2858.39	2858.39	1693	503100	-1000	3652.35	1	sp|P00359|G3P3_YEAST	Glyceraldehyde-3-phosphate dehydrogenase 3 OS=Saccharomyces cerevisiae (strain ATCC 204508 / S288c) OX=559292 GN=TDH3 PE=1 SV=3	21	45		A.LSRPNVEVVALNDPFITNDYAAYMF.K	2858.39	NONE	0	0	-	9	7	0.000211424	0	0
test_1.5.6/Yeast_3_ms2.msalign	3186	4728	HCD	6473	2892.77	36	3	2858.51	2858.52	1364	887000	-1000	2890.43	1	sp|P32074|COPG_YEAST	Coatomer subunit gamma OS=Saccharomyces cerevisiae (strain ATCC 204508 / S288c) OX=559292 GN=SEC21 PE=1 SV=2	680	705		E.QIKPFGQLVNSSRAISLTEPEAEFVV.R	2858.52	NONE	0	0	-	14	12	1.59394e-06	0	0
test_1.5.6/Yeast_3_ms2.msalign	1969	3152	HCD	4581	2248.83	47	4	2861.44	2861.44	1044	9218000	51.6276	2243.7	1	sp|P05694|METE_YEAST	5-methyltetrahydropteroyltriglutamate--homocysteine methyltransferase OS=Saccharomyces cerevisiae (strain ATCC 204508 / S288c) OX=559292 GN=MET6 PE=1 SV=4	334	359		T.SSSLLHTPVDLNNETKLDAEIKGFFS.F	2861.44	NONE	0	0	-	17	15	1.15454e-08	0	0
test_1.5.6/Yeast_3_ms2.msalign	3751	5531	HCD	7436	3229.9	26	3	2862.5	2862.5	1154	470500	-1000	3228.95	1	sp|P00817|IPYR_YEAST	Inorganic pyrophosphatase OS=Saccharomyces cerevisiae (strain ATCC 204508 / S288c) OX=559292 GN=IPP1 PE=1 SV=4	145	170		M.ALLDEGETDWKVIAIDINDPLAPKLN.D	2862.5	NONE	0	0	-	14	13	4.9254e-08	0	0
test_1.5.6/Yeast_3_ms2.msalign	1861	3020	HCD	4423	2195.98	47	4	2864.28	2864.29	2081	23170000	30.6208	2197.24	1	sp|P02994|EF1A_YEAST	Elongation factor 1-alpha OS=Saccharomyces cerevisiae (strain ATCC 204508 / S288c) OX=559292 GN=TEF2 PE=1 SV=1	89	117		T.VIDAPGHRDFIKNMITGTSQA(DCAILIIA)[-218.3072].G	2864.29	NONE	1	0	-	10	10	0.0401239	0.000950796	0.00192493
test_1.5.6/Yeast_3_ms2.msalign	3250	4818	HCD	6581	2930.21	34	3	2867.37	2867.36	1925	4870000	-1000	2936.19	2	sp|P00358|G3P2_YEAST	Glyceraldehyde-3-phosphate dehydrogenase 2 OS=Saccharomyces cerevisiae (strain ATCC 204508 / S288c) OX=559292 GN=TDH2 PE=1 SV=3	132	158		M.GVNEEKYTSDLKIVSNAS(CTTNC)[-2.0222]LAPL.A	2867.36	NONE	1	0	-	12	10	0.00472902	0.000512952	0.00104004
test_1.5.6/Yeast_3_ms2.msalign	4359	6551	HCD	8661	3670.39	26	3	2867.48	2867.48	1830	7010000	-339.228	3656.42	2	sp|P11484|SSB1_YEAST	Ribosome-associated molecular chaperone SSB1 OS=Saccharomyces cerevisiae (strain ATCC 204508 / S288c) OX=559292 GN=SSB1 PE=1 SV=3	467	493		K.NIPMMPAGEPVLEAIFEVDANGILKVT.A	2867.48	NONE	0	0	-	7	6	0.00129402	0.000269179	0.000546448
test_1.5.6/Yeast_3_ms2.msalign	1082	2029	HCD	3234	1799.84	47	4	2869.49	2869.49	466	221500000	60.8988	1803.35	1	sp|P00330|ADH1_YEAST	Alcohol dehydrogenase 1 OS=Saccharomyces cerevisiae (strain ATCC 204508 / S288c) OX=559292 GN=ADH1 PE=1 SV=5	324	348		L.STLPEIYEKMEKGQIVGRYVVDTSK.	2869.49	NONE	0	0	-	19	17	3.80651e-14	0	0
test_1.5.6/Yeast_3_ms2.msalign	1875	3045	HCD	4453	2206.03	47	4	2875.43	2875.43	694	19590000	-339.147	2203.26	1	sp|P06169|PDC1_YEAST	Pyruvate decarboxylase isozyme 1 OS=Saccharomyces cerevisiae (strain ATCC 204508 / S288c) OX=559292 GN=PDC1 PE=1 SV=7	241	267		F.PAFVTPMGKGSIDEQHPRYGGVYVGTL.S	2875.43	NONE	0	0	-	21	15	1.62386e-11	0	0
test_1.5.6/Yeast_3_ms2.msalign	1924	3098	HCD	4517	2227.85	43	4	2876.46	2876.46	1586	6199000	-6.10299	2227.54	1	sp|Q12230|LSP1_YEAST	Sphingolipid long chain base-responsive protein LSP1 OS=Saccharomyces cerevisiae (strain ATCC 204508 / S288c) OX=559292 GN=LSP1 PE=1 SV=1	108	130		L.IYELGELQDQFIDKYDQYRVTLK.S	2876.46	NONE	0	0	-	19	14	5.18525e-05	0	0
test_1.5.6/Yeast_3_ms2.msalign	2042	3243	HCD	4691	2286.38	47	4	2877.49	2877.49	889	2304000	-1000	2286.07	1	sp|P26786|RS7A_YEAST	40S ribosomal protein S7-A OS=Saccharomyces cerevisiae (strain ATCC 204508 / S288c) OX=559292 GN=RPS7A PE=1 SV=4	166	190		K.LESFQAVYNKLTGKQIVFEIPSETH.	2877.49	NONE	0	0	-	15	15	9.8146e-10	0	0
test_1.5.6/Yeast_3_ms2.msalign	2449	3738	HCD	5285	2486.48	47	3	2877.49	2877.49	306	89500000	54.9921	2490.28	1	sp|P00359|G3P3_YEAST	Glyceraldehyde-3-phosphate dehydrogenase 3 OS=Saccharomyces cerevisiae (strain ATCC 204508 / S288c) OX=559292 GN=TDH3 PE=1 SV=3	283	309		S.DFLGDSHSSIFDASAGIQLSPKFVKLV.S	2877.49	NONE	0	0	-	19	18	1.49814e-16	0	0
test_1.5.6/Yeast_3_ms2.msalign	3420	5045	HCD	6853	3024.18	31	3	2879.59	2879.58	1532	960200	-1000	3023.41	1	sp|Q12447|PAA1_YEAST	Polyamine N-acetyltransferase 1 OS=Saccharomyces cerevisiae (strain ATCC 204508 / S288c) OX=559292 GN=PAA1 PE=1 SV=1	2	26		M.(A)[Acetyl]SSSSTLPLHMYIRPLIIEDLKQIL.N	2879.58	NME_ACETYLATION	0	0	-	9	9	2.18282e-05	0	0
test_1.5.6/Yeast_3_ms2.msalign	4012	5981	HCD	7976	3423.27	33	3	2881.56	2881.64	1365	2532000	-1000	3415.85	1	sp|P38804|SDO1L_YEAST	Restriction of telomere capping protein 3 OS=Saccharomyces cerevisiae (strain ATCC 204508 / S288c) OX=559292 GN=RTC3 PE=1 SV=1	2	26		M.(S)[Acetyl]TVTKYFYKGENTDLI(VFAASEELV)[16.2120].D	2881.64	NME_ACETYLATION	1	0	-	11	10	1.61794e-06	0	0
test_1.5.6/Yeast_3_ms2.msalign	3097	4606	HCD	6326	2842.17	41	3	2883.45	2883.44	1733	21750000	54.4465	2849.36	1	sp|P00331|ADH2_YEAST	Alcohol dehydrogenase 2 OS=Saccharomyces cerevisiae (strain ATCC 204508 / S288c) OX=559292 GN=ADH2 PE=1 SV=3	139	163		A.HIPQGTDLAEVA(PILC)[291.0455]AGITVYKAL.K	2883.44	NONE	1	0	-	18	13	0.000334157	0	0
test_1.5.6/Yeast_3_ms2.msalign	3419	5044	HCD	6852	3023.95	43	3	2883.45	2883.45	873	5182000	-1000	3029.68	2	sp|P06169|PDC1_YEAST	Pyruvate decarboxylase isozyme 1 OS=Saccharomyces cerevisiae (strain ATCC 204508 / S288c) OX=559292 GN=PDC1 PE=1 SV=7	278	304		E.SADLILSVGALLSDFNTGSFSYSYKTK.N	2883.45	NONE	0	0	-	21	19	6.27113e-10	0	0
test_1.5.6/Yeast_3_ms2.msalign	3421	5047	HCD	6855	3024.64	33	3	2883.45	2883.53	2159	5182000	-1000	3029.68	1	sp|Q12447|PAA1_YEAST	Polyamine N-acetyltransferase 1 OS=Saccharomyces cerevisiae (strain ATCC 204508 / S288c) OX=559292 GN=PAA1 PE=1 SV=1	1	26		.(MA)[-85.0780]SSSSTLPLHMYIRPLIIEDLKQIL.N	2883.53	NONE	1	0	-	6	6	0.0961158	0.0046307	0.00887436
test_1.5.6/Yeast_3_ms2.msalign	4352	6538	HCD	8646	3665.21	20	3	2886.56	2886.56	1264	358800	-1000	3664.95	1	sp|P06106|CYSD_YEAST	Homocysteine/cysteine synthase OS=Saccharomyces cerevisiae (strain ATCC 204508 / S288c) OX=559292 GN=MET17 PE=1 SV=3	267	292		R.TELLRDLGPLMNPFASFLLLQGVETL.S	2886.56	NONE	0	0	-	9	7	3.04229e-07	0	0
test_1.5.6/Yeast_3_ms2.msalign	2303	3561	HCD	5072	2414.53	48	4	2886.58	2886.67	1474	16640000	53.0305	2411.54	1	sp|P00330|ADH1_YEAST	Alcohol dehydrogenase 1 OS=Saccharomyces cerevisiae (strain ATCC 204508 / S288c) OX=559292 GN=ADH1 PE=1 SV=5	164	193		L.KSANLMAGHWVAISGAAGGLGSL(AVQYAKA)[-11.8499].M	2886.67	NONE	1	0	-	19	14	7.16572e-06	0	0
test_1.5.6/Yeast_3_ms2.msalign	3581	5290	HCD	7147	3127.51	46	3	2888.5	2888.5	971	19190000	-417.75	3101.23	1	sp|P06169|PDC1_YEAST	Pyruvate decarboxylase isozyme 1 OS=Saccharomyces cerevisiae (strain ATCC 204508 / S288c) OX=559292 GN=PDC1 PE=1 SV=7	268	295		L.SKPEVKEAVESADLILSVGALLSDFNTG.S	2888.5	NONE	0	0	-	22	22	3.30731e-09	0	0
test_1.5.6/Yeast_3_ms2.msalign	1079	2025	HCD	3229	1798.08	48	4	2892.55	2892.55	950	71530000	-336.474	1803.35	1	sp|P00560|PGK_YEAST	Phosphoglycerate kinase OS=Saccharomyces cerevisiae (strain ATCC 204508 / S288c) OX=559292 GN=PGK1 PE=1 SV=2	325	351		A.TVAKAKTIVWNGPPGVFEFEKFAAGTK.A	2892.55	NONE	0	0	-	20	16	2.58146e-09	0	0
test_1.5.6/Yeast_3_ms2.msalign	3267	4839	HCD	6606	2938.8	35	3	2893.49	2893.49	477	1735000	-1000	2942.43	1	sp|Q3E841|YN034_YEAST	Uncharacterized protein YNR034W-A OS=Saccharomyces cerevisiae (strain ATCC 204508 / S288c) OX=559292 GN=YNR034W-A PE=1 SV=1	1	26		.MKSSIPITEVLPRAVGSLTFDENYNL.L	2893.49	NONE	0	0	-	15	14	5.46842e-14	0	0
test_1.5.6/Yeast_3_ms2.msalign	4346	6531	HCD	8637	3661.64	48	3	2895.43	2895.43	448	12810000	45.8146	3658.51	1	sp|P38248|ECM33_YEAST	Cell wall protein ECM33 OS=Saccharomyces cerevisiae (strain ATCC 204508 / S288c) OX=559292 GN=ECM33 PE=1 SV=3	135	161		F.STDLQNANNIIVSDTTLESVEGFSTLK.K	2895.43	NONE	0	0	-	20	20	2.07397e-14	0	0
test_1.5.6/Yeast_3_ms2.msalign	4355	6543	HCD	8652	3667.46	12	3	2901.4	2901.41	2080	473600	-1000	3662.79	1	sp|P06106|CYSD_YEAST	Homocysteine/cysteine synthase OS=Saccharomyces cerevisiae (strain ATCC 204508 / S288c) OX=559292 GN=MET17 PE=1 SV=3	418	444		V.(SVGIEFIDDI)[-99.0697]IADFQQSFETVFAGQKP.	2901.41	NONE	1	0	-	5	5	0.0396333	0.000951249	0.00192585
test_1.5.6/Yeast_3_ms2.msalign	3430	5063	HCD	6875	3032.07	48	3	2901.6	2901.6	1549	1113000	-1000	3029.68	1	sp|P46367|ALDH4_YEAST	Potassium-activated aldehyde dehydrogenase, mitochondrial OS=Saccharomyces cerevisiae (strain ATCC 204508 / S288c) OX=559292 GN=ALD4 PE=1 SV=2	226	253		L.YVSKYIPQAGIPPGVINIVSGFGKIVGE.A	2901.6	NONE	0	0	-	14	11	2.90502e-05	0	0
test_1.5.6/Yeast_3_ms2.msalign	3429	5061	HCD	6872	3030.68	45	3	2904.44	2904.45	1058	769700	-1000	3029.68	1	sp|P16862|PFKA2_YEAST	ATP-dependent 6-phosphofructokinase subunit beta OS=Saccharomyces cerevisiae (strain ATCC 204508 / S288c) OX=559292 GN=PFK2 PE=1 SV=4	299	325		C.GGDGSLTGADLFRSEWPSLIEELLKTN.R	2904.45	NONE	0	0	-	16	13	1.3307e-08	0	0
test_1.5.6/Yeast_3_ms2.msalign	1344	2353	HCD	3623	1928.09	48	4	2911.53	2911.53	628	22350000	-338.682	1929.82	1	sp|P00549|KPYK1_YEAST	Pyruvate kinase 1 OS=Saccharomyces cerevisiae (strain ATCC 204508 / S288c) OX=559292 GN=CDC19 PE=1 SV=2	178	204		K.GVNLPGTDVDLPALSEKDKEDLRFGVK.N	2911.53	NONE	0	0	-	19	14	3.91695e-12	0	0
test_1.5.6/Yeast_3_ms2.msalign	1951	3128	HCD	4553	2239.92	48	4	2912.55	2912.55	1550	5452000	50.6763	2239.66	1	sp|P38013|AHP1_YEAST	Peroxiredoxin AHP1 OS=Saccharomyces cerevisiae (strain ATCC 204508 / S288c) OX=559292 GN=AHP1 PE=1 SV=4	66	90		S.HIPGYINYLDELVKEKEVDQVIVVT.V	2912.55	NONE	0	0	-	17	12	2.96386e-05	0	0
test_1.5.6/Yeast_3_ms2.msalign	1741	2875	HCD	4249	2137.64	48	4	2913.51	2913.51	921	59480000	-342.01	2140.84	2	sp|P00358|G3P2_YEAST	Glyceraldehyde-3-phosphate dehydrogenase 2 OS=Saccharomyces cerevisiae (strain ATCC 204508 / S288c) OX=559292 GN=TDH2 PE=1 SV=3	104	131		L.DTAQKHIDAGAKKVVITAPSSTAPMFVM.G	2913.51	NONE	0	0	-	21	14	1.63563e-09	0	0
test_1.5.6/Yeast_3_ms2.msalign	1219	2194	HCD	3432	1865.65	48	4	2913.55	2913.56	1615	12690000	-349.625	1863.14	2	sp|P02293|H2B1_YEAST	Histone H2B.1 OS=Saccharomyces cerevisiae (strain ATCC 204508 / S288c) OX=559292 GN=HTB1 PE=1 SV=2	104	131		R.LILPGELAKHAVSEGTRAVTKYSSSTQA.	2913.56	NONE	0	0	-	10	8	7.5658e-05	0	0
test_1.5.6/Yeast_3_ms2.msalign	2149	3369	HCD	4842	2337.19	48	4	2913.62	2913.71	1387	1734000	-539.516	2336.7	1	sp|P14540|ALF_YEAST	Fructose-bisphosphate aldolase OS=Saccharomyces cerevisiae (strain ATCC 204508 / S288c) OX=559292 GN=FBA1 PE=1 SV=3	57	85		S.(PIILQTSN)[8.2134]GGAAYFAGKGISNEGQNASIK.G	2913.71	NONE	1	0	-	12	12	2.1413e-06	0	0
test_1.5.6/Yeast_3_ms2.msalign	2129	3346	HCD	4814	2327.55	48	4	2914.63	2914.63	1019	28800000	45.575	2332.65	1	sp|Q06252|YL179_YEAST	Uncharacterized protein YLR179C OS=Saccharomyces cerevisiae (strain ATCC 204508 / S288c) OX=559292 GN=YLR179C PE=1 SV=1	2	27		M.(S)[Acetyl]SAIVAKLNKEDIIKDTVKDLAFEIL.G	2914.63	NME_ACETYLATION	0	0	-	17	14	8.2533e-09	0	0
test_1.5.6/Yeast_3_ms2.msalign	2150	3371	HCD	4844	2337.64	48	4	2914.63	2914.71	1956	28800000	45.575	2332.65	1	sp|P00330|ADH1_YEAST	Alcohol dehydrogenase 1 OS=Saccharomyces cerevisiae (strain ATCC 204508 / S288c) OX=559292 GN=ADH1 PE=1 SV=5	235	263		K.(AT)[0.2572]DGGAHGVINVSVSEAAIEASTRYVRAN.G	2914.71	NONE	1	0	-	12	12	0.0070993	0.000504796	0.00102302
test_1.5.6/Yeast_3_ms2.msalign	3440	5075	HCD	6889	3036.75	34	3	2918.43	2918.44	992	1517000	-1000	3033.89	1	sp|P32324|EF2_YEAST	Elongation factor 2 OS=Saccharomyces cerevisiae (strain ATCC 204508 / S288c) OX=559292 GN=EFT2 PE=1 SV=1	193	220		Y.ADEVLGDVQVYPARGTVAFGSGLHGWAF.T	2918.44	NONE	0	0	-	14	14	5.09081e-09	0	0
test_1.5.6/Yeast_3_ms2.msalign	2689	4035	HCD	5641	2607.83	36	4	2921.47	2921.47	1091	13850000	39.1116	2596.73	1	sp|P35719|MRP8_YEAST	Uncharacterized protein MRP8 OS=Saccharomyces cerevisiae (strain ATCC 204508 / S288c) OX=559292 GN=MRP8 PE=1 SV=1	104	131		L.KKDDDDVIAPLPNADGDIPAISDGVFPK.S	2921.47	NONE	0	0	-	17	14	1.91873e-08	0	0
test_1.5.6/Yeast_3_ms2.msalign	2137	3354	HCD	4824	2331.14	48	3	2923.6	2923.61	1075	16160000	49.8295	2328.6	1	sp|P00560|PGK_YEAST	Phosphoglycerate kinase OS=Saccharomyces cerevisiae (strain ATCC 204508 / S288c) OX=559292 GN=PGK1 PE=1 SV=2	211	239		L.GGAKVADKIQLIDNLLDKVDSIIIGGGMA.F	2923.61	NONE	0	0	-	20	15	1.62922e-08	0	0
test_1.5.6/Yeast_3_ms2.msalign	3628	5369	HCD	7242	3160.85	40	3	2926.27	2926.27	882	857700	-1000	3160.31	1	sp|P14540|ALF_YEAST	Fructose-bisphosphate aldolase OS=Saccharomyces cerevisiae (strain ATCC 204508 / S288c) OX=559292 GN=FBA1 PE=1 SV=3	180	205		T.GGEEDGVNNENADKEDLYTKPEQVYN.V	2926.27	NONE	0	0	-	15	13	8.88641e-10	0	0
test_1.5.6/Yeast_3_ms2.msalign	3593	5308	HCD	7169	3135.54	13	4	2932.39	2932.48	2001	475700	-1000	3135.23	1	sp|P40515|FIS1_YEAST	Mitochondrial fission 1 protein OS=Saccharomyces cerevisiae (strain ATCC 204508 / S288c) OX=559292 GN=FIS1 PE=1 SV=1	128	155		E.TLKGVVVAGGVLAG(AV)[76.7807]AVASFFLRNKRR.	2932.48	NONE	1	0	-	5	5	0.0137901	0.000738371	0.00150075
test_1.5.6/Yeast_3_ms2.msalign	3151	4682	HCD	6417	2873.2	24	3	2934.53	2934.53	1542	543800	-1000	2872.02	1	sp|P46367|ALDH4_YEAST	Potassium-activated aldehyde dehydrogenase, mitochondrial OS=Saccharomyces cerevisiae (strain ATCC 204508 / S288c) OX=559292 GN=ALD4 PE=1 SV=2	26	51		S.HLPMTVPIKLPNGLEYEQPTGLFINN.K	2934.53	NONE	0	0	-	10	10	2.49118e-05	0	0
test_1.5.6/Yeast_3_ms2.msalign	3470	5124	HCD	6948	3057.48	40	3	2935.56	2935.57	2056	417400	-1000	3050.7	1	sp|P07259|PYR1_YEAST	Protein URA2 OS=Saccharomyces cerevisiae (strain ATCC 204508 / S288c) OX=559292 GN=URA2 PE=1 SV=5	478	504		L.INPNIATIQTSKGLADKVYFVPVTAEF.V	2935.57	NONE	0	0	-	8	8	0.0268373	0.000962001	0.00194837
test_1.5.6/Yeast_3_ms2.msalign	1057	2001	HCD	3200	1788.28	48	4	2937.58	2937.58	1217	57170000	-902.177	1791.29	2	sp|P06169|PDC1_YEAST	Pyruvate decarboxylase isozyme 1 OS=Saccharomyces cerevisiae (strain ATCC 204508 / S288c) OX=559292 GN=PDC1 PE=1 SV=7	97	124		L.HVVGVPSISAQAKQLLLHHTLGNGDFTV.F	2937.58	NONE	0	0	-	14	11	1.22776e-07	0	0
test_1.5.6/Yeast_3_ms2.msalign	2153	3375	HCD	4849	2339.46	41	4	2947.54	2947.54	1183	2288000	-1000	2338.69	1	sp|P19882|HSP60_YEAST	Heat shock protein 60, mitochondrial OS=Saccharomyces cerevisiae (strain ATCC 204508 / S288c) OX=559292 GN=HSP60 PE=1 SV=1	296	324		C.AVKAPGFGDNRKNTIGDIAVLTGGTVFTE.E	2947.54	NONE	0	0	-	15	11	7.38929e-08	0	0
test_1.5.6/Yeast_3_ms2.msalign	3450	5089	HCD	6906	3042.84	31	3	2951.46	2951.46	1533	1253000	-1000	3033.89	1	sp|P22217|TRX1_YEAST	Thioredoxin-1 OS=Saccharomyces cerevisiae (strain ATCC 204508 / S288c) OX=559292 GN=TRX1 PE=1 SV=3	1	26		.MVTQFKTASEFDSAIAQDKLVVVDFY.A	2951.46	NONE	0	0	-	8	7	2.24706e-05	0	0
test_1.5.6/Yeast_3_ms2.msalign	3438	5073	HCD	6887	3036.3	44	3	2962.58	2962.66	1613	2031000	-1000	3040.23	1	sp|P00359|G3P3_YEAST	Glyceraldehyde-3-phosphate dehydrogenase 3 OS=Saccharomyces cerevisiae (strain ATCC 204508 / S288c) OX=559292 GN=TDH3 PE=1 SV=3	71	97		K.KIATYQERDPANLPWGSSNVDIAIDS(T)[2.2088].G	2962.66	NONE	1	0	-	14	11	7.46928e-05	0	0
test_1.5.6/Yeast_3_ms2.msalign	2469	3762	HCD	5313	2495.53	43	4	2963.6	2963.6	968	7113000	-1000	2496.37	1	sp|P00560|PGK_YEAST	Phosphoglycerate kinase OS=Saccharomyces cerevisiae (strain ATCC 204508 / S288c) OX=559292 GN=PGK1 PE=1 SV=2	217	243		A.DKIQLIDNLLDKVDSIIIGGGMAFTFK.K	2963.6	NONE	0	0	-	22	20	3.08937e-09	0	0
test_1.5.6/Yeast_3_ms2.msalign	2258	3502	HCD	5001	2390.47	49	4	2964.53	2964.52	359	21040000	57.9877	2385.23	1	sp|P00359|G3P3_YEAST	Glyceraldehyde-3-phosphate dehydrogenase 3 OS=Saccharomyces cerevisiae (strain ATCC 204508 / S288c) OX=559292 GN=TDH3 PE=1 SV=3	282	309		S.SDFLGDSHSSIFDASAGIQLSPKFVKLV.S	2964.52	NONE	0	0	-	23	21	1.14271e-15	0	0
test_1.5.6/Yeast_3_ms2.msalign	3640	5382	HCD	7257	3165.68	49	3	2965.4	2965.4	636	1635000	-1000	3162.43	1	sp|P00360|G3P1_YEAST	Glyceraldehyde-3-phosphate dehydrogenase 1 OS=Saccharomyces cerevisiae (strain ATCC 204508 / S288c) OX=559292 GN=TDH1 PE=1 SV=3	264	292		A.AEGPMKGVLGYTEDAVVSSDFLGDTHASI.F	2965.4	NONE	0	0	-	20	19	5.29302e-12	0	0
test_1.5.6/Yeast_3_ms2.msalign	3641	5383	HCD	7259	3166.91	36	3	2965.4	2965.49	2102	1635000	-1000	3162.43	1	sp|P19262|ODO2_YEAST	Dihydrolipoyllysine-residue succinyltransferase component of 2-oxoglutarate dehydrogenase complex, mitochondrial OS=Saccharomyces cerevisiae (strain ATCC 204508 / S288c) OX=559292 GN=KGD2 PE=1 SV=2	304	331		L.AAKDIPAVNGAIEGDQIVYRDYTDIS(VA)[1.9984].V	2965.49	NONE	1	0	-	10	9	0.0505248	0.00212665	0.00429799
test_1.5.6/Yeast_3_ms2.msalign	2253	3496	HCD	4994	2388.18	49	4	2970.7	2970.7	649	22530000	-337.154	2393.31	1	sp|P46367|ALDH4_YEAST	Potassium-activated aldehyde dehydrogenase, mitochondrial OS=Saccharomyces cerevisiae (strain ATCC 204508 / S288c) OX=559292 GN=ALD4 PE=1 SV=2	201	229		W.KIAPALVTGNTVVLKTAESTPLSALYVSK.Y	2970.7	NONE	0	0	-	24	20	8.17991e-12	0	0
test_1.5.6/Yeast_3_ms2.msalign	3341	4936	HCD	6722	2978.76	48	3	2972.55	2972.55	484	25520000	52.2497	2988.18	1	sp|P61830|H3_YEAST	Histone H3 OS=Saccharomyces cerevisiae (strain ATCC 204508 / S288c) OX=559292 GN=HHT2 PE=1 SV=2	89	116		S.AIGALQESVEAYLVSLFEDTNLAAIHAK.R	2972.55	NONE	0	0	-	28	23	6.51929e-14	0	0
test_1.5.6/Yeast_3_ms2.msalign	1934	3108	HCD	4529	2231.9	49	4	2977.37	2977.37	1612	15680000	33.4366	2235.63	1	sp|P02994|EF1A_YEAST	Elongation factor 1-alpha OS=Saccharomyces cerevisiae (strain ATCC 204508 / S288c) OX=559292 GN=TEF2 PE=1 SV=1	89	116		T.VIDAPGHRDFIKNMITGTSQAD(CAILI)[-34.1882]I.A	2977.37	NONE	1	0	-	18	16	7.4582e-05	0	0
test_1.5.6/Yeast_3_ms2.msalign	693	1545	HCD	2653	1608.19	49	4	2980.5	2980.5	449	34970000	-270.472	1605.5	1	sp|P00925|ENO2_YEAST	Enolase 2 OS=Saccharomyces cerevisiae (strain ATCC 204508 / S288c) OX=559292 GN=ENO2 PE=1 SV=2	412	437		N.QLLRIEEELGDKAVYAGENFHHGDKL.	2980.5	NONE	0	0	-	27	23	2.17332e-14	0	0
test_1.5.6/Yeast_3_ms2.msalign	3542	5234	HCD	7080	3103.87	27	3	2986.47	2986.47	1291	1403000	-1000	3103.32	1	sp|Q08245|ZEO1_YEAST	Protein ZEO1 OS=Saccharomyces cerevisiae (strain ATCC 204508 / S288c) OX=559292 GN=ZEO1 PE=1 SV=3	2	27		M.(S)[Acetyl]EIQNKAETAAQDVQQKLEETKESLQ.N	2986.47	NME_ACETYLATION	0	0	-	10	9	4.57467e-07	0	0
test_1.5.6/Yeast_3_ms2.msalign	2162	3389	HCD	4866	2345.28	49	4	2987.47	2987.47	1594	159900000	58.8236	2350.83	1	sp|P38011|GBLP_YEAST	Guanine nucleotide-binding protein subunit beta-like protein OS=Saccharomyces cerevisiae (strain ATCC 204508 / S288c) OX=559292 GN=ASC1 PE=1 SV=4	264	290		F.SLDPQYLVDDLRPEFAGYSKAAEPHAV.S	2987.47	NONE	0	0	-	17	11	5.66436e-05	0	0
test_1.5.6/Yeast_3_ms2.msalign	2132	3349	HCD	4818	2329.14	49	4	2989.67	2989.67	536	92060000	58.2594	2330.65	1	sp|P48589|RS12_YEAST	40S ribosomal protein S12 OS=Saccharomyces cerevisiae (strain ATCC 204508 / S288c) OX=559292 GN=RPS12 PE=1 SV=1	63	90		L.VSSVTEANIIKLVEGLANDPENKVPLIK.V	2989.67	NONE	0	0	-	26	23	2.96596e-13	0	0
test_1.5.6/Yeast_3_ms2.msalign	4167	6234	HCD	8280	3533.02	24	3	2990.48	2990.48	2169	643700	-1000	3530.27	1	sp|P23301|IF5A1_YEAST	Eukaryotic translation initiation factor 5A-1 OS=Saccharomyces cerevisiae (strain ATCC 204508 / S288c) OX=559292 GN=HYP2 PE=1 SV=3	112	139		D.DVKAPEGELGDSLQTAFDEGKDLMVTII.S	2990.48	NONE	0	0	-	7	5	0.114914	0.00461361	0.0088331
test_1.5.6/Yeast_3_ms2.msalign	1855	3013	HCD	4415	2193.48	49	4	2991.51	2991.51	471	32870000	47.784	2209.35	1	sp|P00360|G3P1_YEAST	Glyceraldehyde-3-phosphate dehydrogenase 1 OS=Saccharomyces cerevisiae (strain ATCC 204508 / S288c) OX=559292 GN=TDH1 PE=1 SV=3	296	321		A.SAGIQLSPKFVKLISWYDNEYGYSAR.V	2991.51	NONE	0	0	-	21	19	4.46282e-14	0	0
test_1.5.6/Yeast_3_ms2.msalign	2160	3385	HCD	4861	2343.46	49	4	2991.63	2991.71	2025	6758000	-547.732	2342.74	1	sp|P38011|GBLP_YEAST	Guanine nucleotide-binding protein subunit beta-like protein OS=Saccharomyces cerevisiae (strain ATCC 204508 / S288c) OX=559292 GN=ASC1 PE=1 SV=4	264	290		F.(SL)[4.2445]DPQYLVDDLRPEFAGYSKAAEPHAV.S	2991.71	NONE	1	0	-	14	9	0.0174801	0.000974184	0.00197824
test_1.5.6/Yeast_3_ms2.msalign	2155	3377	HCD	4851	2339.92	49	4	2992.63	2992.63	1411	38660000	51.171	2338.69	1	sp|P00549|KPYK1_YEAST	Pyruvate kinase 1 OS=Saccharomyces cerevisiae (strain ATCC 204508 / S288c) OX=559292 GN=CDC19 PE=1 SV=2	11	39		L.NVVAGSDLRRTSIIGTIGPKTNNPETLVA.L	2992.63	NONE	0	0	-	13	12	3.12802e-06	0	0
test_1.5.6/Yeast_3_ms2.msalign	2783	4163	HCD	5795	2660.66	49	4	2996.51	2996.51	850	52880000	60.0643	2664.48	1	sp|P12709|G6PI_YEAST	Glucose-6-phosphate isomerase OS=Saccharomyces cerevisiae (strain ATCC 204508 / S288c) OX=559292 GN=PGI1 PE=1 SV=3	188	214		L.DVHFVSNIDGTHIAETLKVVDPETTLF.L	2996.51	NONE	0	0	-	16	13	3.35922e-10	0	0
test_1.5.6/Yeast_3_ms2.msalign	3327	4914	HCD	6696	2970	49	3	2999.36	2999.37	777	6430000	-1000	2979.86	2	sp|P00924|ENO1_YEAST	Enolase 1 OS=Saccharomyces cerevisiae (strain ATCC 204508 / S288c) OX=559292 GN=ENO1 PE=1 SV=3	290	314		R.YPIVSIEDPFAEDDWEAWSHFFKTA.G	2999.37	NONE	0	0	-	24	23	8.66194e-11	0	0
test_1.5.6/Yeast_3_ms2.msalign	2080	3288	HCD	4745	2304.65	47	4	2999.57	2999.57	1690	164600000	59.4587	2312.44	1	sp|P02994|EF1A_YEAST	Elongation factor 1-alpha OS=Saccharomyces cerevisiae (strain ATCC 204508 / S288c) OX=559292 GN=TEF2 PE=1 SV=1	115	143		L.IIAGGVGEFEAGISKDGQTREHALLAFTL.G	2999.57	NONE	0	0	-	11	9	0.000205453	0	0
test_1.5.6/Yeast_3_ms2.msalign	3423	5052	HCD	6861	3026.71	45	3	3002.53	3002.54	593	14200000	-1000	3040.23	1	sp|P07274|PROF_YEAST	Profilin OS=Saccharomyces cerevisiae (strain ATCC 204508 / S288c) OX=559292 GN=PFY1 PE=1 SV=2	100	126		A.HYPPTVQAGEATKIVEQLADYLIGVQY.	3002.54	NONE	0	0	-	25	19	1.60076e-12	0	0
test_1.5.6/Yeast_3_ms2.msalign	1889	3059	HCD	4470	2211.83	50	4	3007.51	3007.51	410	54130000	55.1044	2213.33	1	sp|P00359|G3P3_YEAST	Glyceraldehyde-3-phosphate dehydrogenase 3 OS=Saccharomyces cerevisiae (strain ATCC 204508 / S288c) OX=559292 GN=TDH3 PE=1 SV=3	296	321		A.SAGIQLSPKFVKLVSWYDNEYGYSTR.V	3007.51	NONE	0	0	-	23	21	7.22178e-15	0	0
test_1.5.6/Yeast_3_ms2.msalign	2074	3280	HCD	4735	2301.06	50	4	3008.51	3008.51	1220	6165000	-340.631	2302.34	1	sp|P05694|METE_YEAST	5-methyltetrahydropteroyltriglutamate--homocysteine methyltransferase OS=Saccharomyces cerevisiae (strain ATCC 204508 / S288c) OX=559292 GN=MET6 PE=1 SV=4	334	360		T.SSSLLHTPVDLNNETKLDAEIKGFFSF.A	3008.51	NONE	0	0	-	18	16	1.30134e-07	0	0
test_1.5.6/Yeast_3_ms2.msalign	2067	3272	HCD	4725	2297.4	50	4	3008.59	3008.59	1069	9711000	-343.683	2298.23	1	sp|P54115|ALDH6_YEAST	Magnesium-activated aldehyde dehydrogenase, cytosolic OS=Saccharomyces cerevisiae (strain ATCC 204508 / S288c) OX=559292 GN=ALD6 PE=1 SV=4	429	457		S.EFGLGSGIETESLSTGLKVAKMLKAGTVW.I	3008.59	NONE	0	0	-	15	13	1.52419e-08	0	0
test_1.5.6/Yeast_3_ms2.msalign	2569	3882	HCD	5457	2544.74	50	4	3010.57	3010.57	774	2126000	-1000	2545.59	1	sp|P32861|UGPA1_YEAST	UTP--glucose-1-phosphate uridylyltransferase OS=Saccharomyces cerevisiae (strain ATCC 204508 / S288c) OX=559292 GN=UGP1 PE=1 SV=1	472	499		C.SDGHKIDIPNGSILENVVVTGNLQILEH.	3010.57	NONE	0	0	-	22	17	8.20908e-11	0	0
test_1.5.6/Yeast_3_ms2.msalign	1913	3086	HCD	4502	2222.43	50	4	3010.61	3010.61	996	18590000	49.302	2221.43	1	sp|P32471|EF1B_YEAST	Elongation factor 1-beta OS=Saccharomyces cerevisiae (strain ATCC 204508 / S288c) OX=559292 GN=EFB1 PE=1 SV=4	145	171		K.AIEMEGLTWGAHQFIPIGFGIKKLQIN.C	3010.61	NONE	0	0	-	19	14	5.72303e-09	0	0
test_1.5.6/Yeast_3_ms2.msalign	677	1522	HCD	2625	1598.74	50	4	3013.68	3013.68	706	46170000	45.6174	1595.57	1	sp|P05750|RS3_YEAST	40S ribosomal protein S3 OS=Saccharomyces cerevisiae (strain ATCC 204508 / S288c) OX=559292 GN=RPS3 PE=1 SV=5	2	27		M.VALISKKRKLVADGVFYAELNEFFTR.E	3013.68	NME	0	0	-	26	20	2.05763e-11	0	0
test_1.5.6/Yeast_3_ms2.msalign	2052	3254	HCD	4704	2290.66	50	4	3013.62	3014.62	592	1136000	-1000	2290.12	1	sp|P32074|COPG_YEAST	Coatomer subunit gamma OS=Saccharomyces cerevisiae (strain ATCC 204508 / S288c) OX=559292 GN=SEC21 PE=1 SV=2	680	706		E.QIKPFGQLVNSSRAISLTEPEAEFVVR.G	3014.62	NONE	0	0	-	17	16	1.59256e-12	0	0
test_1.5.6/Yeast_3_ms2.msalign	2000	3188	HCD	4625	2264.1	50	4	3016.45	3016.45	1701	80010000	56.3954	2267.83	1	sp|P02994|EF1A_YEAST	Elongation factor 1-alpha OS=Saccharomyces cerevisiae (strain ATCC 204508 / S288c) OX=559292 GN=TEF2 PE=1 SV=1	342	369		T.VIVLNHPGQISAGYSPVL(DCHTAHIACR)[45.9498].F	3016.45	NONE	1	0	-	16	13	0.00023182	0	0
test_1.5.6/Yeast_3_ms2.msalign	1467	2529	HCD	3834	1998.75	50	5	3019.41	3019.42	827	73350000	53.1092	2002.29	2	sp|P05030|PMA1_YEAST	Plasma membrane ATPase 1 OS=Saccharomyces cerevisiae (strain ATCC 204508 / S288c) OX=559292 GN=PMA1 PE=1 SV=2	483	508		K.TVEEDHPIPEDVHENYENKVAELASR.G	3019.42	NONE	0	0	-	15	14	2.43224e-10	0	0
test_1.5.6/Yeast_3_ms2.msalign	3735	5512	HCD	7413	3221.46	50	3	3020.52	3020.52	1864	1710000	-1000	3226.74	2	sp|P10591|HSP71_YEAST	Heat shock protein SSA1 OS=Saccharomyces cerevisiae (strain ATCC 204508 / S288c) OX=559292 GN=SSA1 PE=1 SV=4	137	165		K.VNDAVVTVPAYFNDSQRQATKDAGTIAGL.N	3020.52	NONE	0	0	-	10	10	0.00214189	0.00026476	0.000536481
test_1.5.6/Yeast_3_ms2.msalign	4356	6544	HCD	8653	3667.69	35	3	3020.53	3020.53	1966	816600	-1000	3662.79	2	sp|P00924|ENO1_YEAST	Enolase 1 OS=Saccharomyces cerevisiae (strain ATCC 204508 / S288c) OX=559292 GN=ENO1 PE=1 SV=3	206	236		S.AGNVGDEGGVAPNIQTAEEALDLIVDAIKAA.G	3020.53	NONE	0	0	-	6	6	0.00826664	0.000753201	0.00152749
test_1.5.6/Yeast_3_ms2.msalign	3202	4751	HCD	6500	2901.72	50	3	3021.56	3021.56	568	9889000	-1000	2906.94	1	sp|P46367|ALDH4_YEAST	Potassium-activated aldehyde dehydrogenase, mitochondrial OS=Saccharomyces cerevisiae (strain ATCC 204508 / S288c) OX=559292 GN=ALD4 PE=1 SV=2	25	51		F.SHLPMTVPIKLPNGLEYEQPTGLFINN.K	3021.56	NONE	0	0	-	24	22	7.44743e-13	0	0
test_1.5.6/Yeast_3_ms2.msalign	1999	3187	HCD	4623	2262.96	50	4	3024.5	3024.49	1704	5110000	-341.095	2263.78	1	sp|P00330|ADH1_YEAST	Alcohol dehydrogenase 1 OS=Saccharomyces cerevisiae (strain ATCC 204508 / S288c) OX=559292 GN=ADH1 PE=1 SV=5	259	287		R.YVRANGTTVLVGMPAGAK(CCSD)[-2.0220]VFNQVVK.S	3024.49	NONE	1	0	-	22	18	0.000241204	0	0
test_1.5.6/Yeast_3_ms2.msalign	307	1028	HCD	2033	1405.96	50	4	3024.54	3024.54	644	258100000	50.5094	1405.7	1	sp|P00360|G3P1_YEAST	Glyceraldehyde-3-phosphate dehydrogenase 1 OS=Saccharomyces cerevisiae (strain ATCC 204508 / S288c) OX=559292 GN=TDH1 PE=1 SV=3	47	73		K.YDSTHGRYKGTVSHDDKHIIIDGVKIA.T	3024.54	NONE	0	0	-	27	23	7.15862e-12	0	0
test_1.5.6/Yeast_3_ms2.msalign	3738	5515	HCD	7417	3223.19	49	3	3025.34	3025.34	1015	3210000	-1000	3220.28	1	sp|P14540|ALF_YEAST	Fructose-bisphosphate aldolase OS=Saccharomyces cerevisiae (strain ATCC 204508 / S288c) OX=559292 GN=FBA1 PE=1 SV=3	180	206		T.GGEEDGVNNENADKEDLYTKPEQVYNV.Y	3025.34	NONE	0	0	-	11	11	7.63165e-09	0	0
test_1.5.6/Yeast_3_ms2.msalign	3506	5179	HCD	7014	3080.7	22	3	3025.62	3025.63	1084	2367000	-1000	3082.28	1	sp|P07277|ERG12_YEAST	Mevalonate kinase OS=Saccharomyces cerevisiae (strain ATCC 204508 / S288c) OX=559292 GN=ERG12 PE=1 SV=1	2	30		M.(S)[Acetyl]LPFLTSAPGKVIIFGEHSAVYNKPAVAA.S	3025.63	NME_ACETYLATION	0	0	-	9	9	1.73139e-08	0	0
test_1.5.6/Yeast_3_ms2.msalign	2321	3587	HCD	5103	2424.61	50	4	3026.47	3026.47	1458	5923000	-353.035	2423.44	1	sp|Q02784|GLRX5_YEAST	Monothiol glutaredoxin-5, mitochondrial OS=Saccharomyces cerevisiae (strain ATCC 204508 / S288c) OX=559292 GN=GRX5 PE=1 SV=1	124	150		M.ARSGELADLLEEAQALVPEEEEETKDR.	3026.47	NONE	0	0	-	11	9	5.83897e-06	0	0
test_1.5.6/Yeast_3_ms2.msalign	1065	2009	HCD	3210	1791.77	50	4	3026.52	3026.52	1235	8631000	-344.658	1789.31	1	sp|P32445|RIM1_YEAST	Single-stranded DNA-binding protein RIM1, mitochondrial OS=Saccharomyces cerevisiae (strain ATCC 204508 / S288c) OX=559292 GN=RIM1 PE=1 SV=1	23	49		M.SIVGRIGSEFTEHTSANNNRYLKYSIA.S	3026.52	NONE	0	0	-	14	13	1.74334e-07	0	0
test_1.5.6/Yeast_3_ms2.msalign	4213	6307	HCD	8367	3564.06	28	3	3026.59	3026.6	1608	1000000	-1000	3560.7	1	sp|P23254|TKT1_YEAST	Transketolase 1 OS=Saccharomyces cerevisiae (strain ATCC 204508 / S288c) OX=559292 GN=TKL1 PE=1 SV=4	595	621		F.DKQPLEYRLSVLPDNVPIMSVEVLATT.C	3026.6	NONE	0	0	-	11	8	6.54786e-05	0	0
test_1.5.6/Yeast_3_ms2.msalign	2209	3452	HCD	4941	2370.2	50	4	3027.57	3027.66	1645	16990000	57.7193	2364.97	1	sp|P14540|ALF_YEAST	Fructose-bisphosphate aldolase OS=Saccharomyces cerevisiae (strain ATCC 204508 / S288c) OX=559292 GN=FBA1 PE=1 SV=3	57	85		S.PIIL(QTSN)[122.1679]GGAAYFAGKGISNEGQNASIK.G	3027.66	NONE	1	0	-	12	12	0.000110211	0	0
test_1.5.6/Yeast_3_ms2.msalign	3619	5354	HCD	7224	3154.56	38	3	3028.68	3028.68	1415	1631000	-1000	3149.91	1	sp|P46367|ALDH4_YEAST	Potassium-activated aldehyde dehydrogenase, mitochondrial OS=Saccharomyces cerevisiae (strain ATCC 204508 / S288c) OX=559292 GN=ALD4 PE=1 SV=2	200	228		A.WKIAPALVTGNTVVLKTAESTPLSALYVS.K	3028.68	NONE	0	0	-	12	11	3.22877e-06	0	0
test_1.5.6/Yeast_3_ms2.msalign	1929	3103	HCD	4523	2229.85	50	4	3029.56	3029.56	739	34700000	51.7876	2233.64	1	sp|P00330|ADH1_YEAST	Alcohol dehydrogenase 1 OS=Saccharomyces cerevisiae (strain ATCC 204508 / S288c) OX=559292 GN=ADH1 PE=1 SV=5	164	194		L.KSANLMAGHWVAISGAAGGLGSLAVQYAKAM.G	3029.56	NONE	0	0	-	33	25	4.78387e-11	0	0
test_1.5.6/Yeast_3_ms2.msalign	3516	5194	HCD	7032	3086.95	50	3	3029.6	3029.59	1436	2902000	-1000	3090.58	1	sp|P23542|AATC_YEAST	Aspartate aminotransferase, cytoplasmic OS=Saccharomyces cerevisiae (strain ATCC 204508 / S288c) OX=559292 GN=AAT2 PE=1 SV=3	75	103		T.GLPSLTSNAAKIIFGTQSDA(F)[-33.9956]QEDRVISV.Q	3029.59	NONE	1	0	-	22	19	4.24769e-06	0	0
test_1.5.6/Yeast_3_ms2.msalign	149	801	HCD	1760	1316.75	50	5	3031.67	3031.66	2167	9943000	-340.203	1317.8	1	sp|P54839|ERG13_YEAST	Hydroxymethylglutaryl-CoA synthase OS=Saccharomyces cerevisiae (strain ATCC 204508 / S288c) OX=559292 GN=ERG13 PE=1 SV=1	27	52		N.T(NLQM)[20.0014]TELKKQKTAEQKTRPQNVGIK.G	3031.66	NONE	1	0	-	12	11	0.112623	0.00461574	0.00884132
test_1.5.6/Yeast_3_ms2.msalign	3535	5216	HCD	7058	3095.86	38	3	3033.39	3033.4	1146	1033000	-1000	3097	1	sp|P06168|ILV5_YEAST	Ketol-acid reductoisomerase, mitochondrial OS=Saccharomyces cerevisiae (strain ATCC 204508 / S288c) OX=559292 GN=ILV5 PE=1 SV=1	272	298		F.LAQYDVLRENGHSPSEAFNETVEEATQ.S	3033.4	NONE	0	0	-	16	14	4.48968e-08	0	0
test_1.5.6/Yeast_3_ms2.msalign	85	655	HCD	1585	1257.77	50	5	3034.59	3034.59	712	18650000	47.5516	1259.05	1	sp|P25694|CDC48_YEAST	Cell division control protein 48 OS=Saccharomyces cerevisiae (strain ATCC 204508 / S288c) OX=559292 GN=CDC48 PE=1 SV=3	703	728		Q.RAAKYAIKDSIEAHRQHEAEKEVKVE.G	3034.59	NONE	0	0	-	25	22	2.33599e-11	0	0
test_1.5.6/Yeast_3_ms2.msalign	2026	3221	HCD	4664	2276.89	50	4	3035.4	3035.4	1543	9131000	-915.212	2275.94	1	sp|P26321|RL5_YEAST	60S ribosomal protein L5 OS=Saccharomyces cerevisiae (strain ATCC 204508 / S288c) OX=559292 GN=RPL5 PE=1 SV=4	161	188		F.GALKGASDGGLYVPHSENRFPGWDFETE.E	3035.4	NONE	0	0	-	10	10	2.49383e-05	0	0
test_1.5.6/Yeast_3_ms2.msalign	3854	5688	HCD	7625	3297.83	50	3	3037.47	3037.47	286	4137000	-1000	3299.71	1	sp|P00359|G3P3_YEAST	Glyceraldehyde-3-phosphate dehydrogenase 3 OS=Saccharomyces cerevisiae (strain ATCC 204508 / S288c) OX=559292 GN=TDH3 PE=1 SV=3	294	320		F.DASAGIQLSPKFVKLVSWYDNEYGYST.R	3037.47	NONE	0	0	-	21	19	5.92591e-17	0	0
test_1.5.6/Yeast_3_ms2.msalign	4392	6738	HCD	8886	3750.25	28	3	3038.37	3038.37	1123	2102000	-1000	3745.67	1	sp|P19882|HSP60_YEAST	Heat shock protein 60, mitochondrial OS=Saccharomyces cerevisiae (strain ATCC 204508 / S288c) OX=559292 GN=HSP60 PE=1 SV=1	540	572		L.ATTEVAIVDAPEPPAAAGAGGMPGGMPGMPGMM.	3038.37	NONE	0	0	-	8	8	2.65693e-08	0	0
test_1.5.6/Yeast_3_ms2.msalign	3425	5054	HCD	6864	3028.1	48	3	3039.5	3039.5	430	527200	-1000	3027.61	1	sp|P40961|PHB1_YEAST	Prohibitin-1 OS=Saccharomyces cerevisiae (strain ATCC 204508 / S288c) OX=559292 GN=PHB1 PE=1 SV=2	258	287		S.NVVYLPSQHSGGGNSESSGSPNSLLLNIGR.	3039.5	NONE	0	0	-	20	19	1.20787e-14	0	0
test_1.5.6/Yeast_3_ms2.msalign	1316	2316	HCD	3578	1912.77	50	5	3039.55	3039.56	943	29920000	54.6283	1911.82	1	sp|P31116|DHOM_YEAST	Homoserine dehydrogenase OS=Saccharomyces cerevisiae (strain ATCC 204508 / S288c) OX=559292 GN=HOM6 PE=1 SV=1	297	324		K.SVSVGIEKYDYSHPFASLKGSDNVISIK.T	3039.56	NONE	0	0	-	16	13	2.33966e-09	0	0
test_1.5.6/Yeast_3_ms2.msalign	3804	5606	HCD	7526	3262.06	48	3	3039.6	3039.6	1370	3846000	-1000	3263.21	1	sp|P32316|ACH1_YEAST	Acetyl-CoA hydrolase OS=Saccharomyces cerevisiae (strain ATCC 204508 / S288c) OX=559292 GN=ACH1 PE=1 SV=2	149	178		T.AIKEDGSIVPGPSVGGSPEFITVSDKVIIE.V	3039.6	NONE	0	0	-	15	13	1.65774e-06	0	0
test_1.5.6/Yeast_3_ms2.msalign	3786	5580	HCD	7495	3251.13	43	3	3045.46	3045.46	1304	12170000	-1000	3239.71	3	sp|P00358|G3P2_YEAST	Glyceraldehyde-3-phosphate dehydrogenase 2 OS=Saccharomyces cerevisiae (strain ATCC 204508 / S288c) OX=559292 GN=TDH2 PE=1 SV=3	149	177		A.(SCTTNC)[-2.0178]LAPLAKVINDAFGIEEGLMTTVH.S	3045.46	NONE	1	0	-	23	21	5.33025e-07	0	0
test_1.5.6/Yeast_3_ms2.msalign	3724	5490	HCD	7387	3212.38	46	3	3045.52	3045.52	1361	3134000	-1000	3220.28	2	sp|P40212|RL13B_YEAST	60S ribosomal protein L13-B OS=Saccharomyces cerevisiae (strain ATCC 204508 / S288c) OX=559292 GN=RPL13B PE=1 SV=1	142	170		A.AATFPIAQPATDVEARAVQDNGESAFRTL.R	3045.52	NONE	0	0	-	12	10	1.55935e-06	0	0
test_1.5.6/Yeast_3_ms2.msalign	3527	5206	HCD	7046	3091.58	50	4	3046.48	3046.47	1605	18410000	55.3267	3090.58	1	sp|P00359|G3P3_YEAST	Glyceraldehyde-3-phosphate dehydrogenase 3 OS=Saccharomyces cerevisiae (strain ATCC 204508 / S288c) OX=559292 GN=TDH3 PE=1 SV=3	148	179		N.ASCTTNC(LAPLAKVI)[-272.1551]NDAFGIEEGLMTTVHSL.T	3046.47	NONE	1	0	-	16	14	6.48479e-05	0	0
test_1.5.6/Yeast_3_ms2.msalign	3530	5211	HCD	7052	3093.72	40	3	3046.48	3046.57	2012	18410000	55.3267	3090.58	1	sp|P40165|NNRE_YEAST	NAD(P)H-hydrate epimerase OS=Saccharomyces cerevisiae (strain ATCC 204508 / S288c) OX=559292 GN=NNR1 PE=1 SV=1	2	29		M.(S)[Acetyl]TLKVVSSKLAAEIDKELMGPQIGFTL(Q)[1.9206].Q	3046.57	NME_ACETYLATION	1	0	-	9	9	0.0157831	0.000734214	0.00149254
test_1.5.6/Yeast_3_ms2.msalign	2491	3788	HCD	5345	2506.9	50	4	3050.54	3050.54	424	18460000	48.7365	2510.67	1	sp|P10963|PCKA_YEAST	Phosphoenolpyruvate carboxykinase (ATP) OS=Saccharomyces cerevisiae (strain ATCC 204508 / S288c) OX=559292 GN=PCK1 PE=1 SV=2	366	393		C.DASGVLPPVSKLTPEQVMYHFISGYTSK.M	3050.54	NONE	0	0	-	28	21	1.12868e-14	0	0
test_1.5.6/Yeast_3_ms2.msalign	2083	3291	HCD	4748	2305.34	50	4	3050.56	3050.57	1570	10240000	-1000	2308.39	2	sp|P05737|RL7A_YEAST	60S ribosomal protein L7-A OS=Saccharomyces cerevisiae (strain ATCC 204508 / S288c) OX=559292 GN=RPL7A PE=1 SV=3	180	205		L.SIDDLIHEIITVGPHFKQANNFLWPF.K	3050.57	NONE	0	0	-	12	12	4.20151e-05	0	0
test_1.5.6/Yeast_3_ms2.msalign	2202	3444	HCD	4932	2367.51	50	4	3059.66	3059.67	756	7242000	-348.331	2367.03	1	sp|P0CS90|HSP77_YEAST	Import motor subunit, mitochondrial OS=Saccharomyces cerevisiae (strain ATCC 204508 / S288c) OX=559292 GN=SSC1 PE=1 SV=1	192	220		L.NVLRVVNEPTAAALAYGLEKSDSKVVAVF.D	3059.67	NONE	0	0	-	22	21	6.48718e-11	0	0
test_1.5.6/Yeast_3_ms2.msalign	3652	5398	HCD	7277	3173.24	19	4	3061.46	3061.45	1936	1427000	-1000	3175.08	3	sp|P00358|G3P2_YEAST	Glyceraldehyde-3-phosphate dehydrogenase 2 OS=Saccharomyces cerevisiae (strain ATCC 204508 / S288c) OX=559292 GN=TDH2 PE=1 SV=3	148	177		N.(ASCTTNCLA)[-57.0634]PLAKVINDAFGIEEGLMTTVH.S	3061.45	NONE	1	0	-	12	12	0.00532081	0.000509944	0.00103359
test_1.5.6/Yeast_3_ms2.msalign	3591	5306	HCD	7166	3134.09	43	3	3064.44	3064.43	1682	5473000	-1000	3137.36	2	sp|P00358|G3P2_YEAST	Glyceraldehyde-3-phosphate dehydrogenase 2 OS=Saccharomyces cerevisiae (strain ATCC 204508 / S288c) OX=559292 GN=TDH2 PE=1 SV=3	151	179		C.(TTNCL)[-11.0758]APLAKVINDAFGIEEGLMTTVHSM.T	3064.43	NONE	1	0	-	16	16	0.000184054	0	0
test_1.5.6/Yeast_3_ms2.msalign	3604	5323	HCD	7187	3141.8	28	3	3068.58	3068.57	2083	503600	-1000	3131.05	1	sp|Q01574|ACS1_YEAST	Acetyl-coenzyme A synthetase 1 OS=Saccharomyces cerevisiae (strain ATCC 204508 / S288c) OX=559292 GN=ACS1 PE=1 SV=2	178	205		A.QVLTYSMGVRKGDTVAVYMPMVPEAIIT.L	3068.57	NONE	0	0	-	7	6	0.0410516	0.000950119	0.00192308
test_1.5.6/Yeast_3_ms2.msalign	581	1396	HCD	2474	1549.38	51	5	3078.64	3078.64	553	381400000	55.9204	1550.31	1	sp|P00950|PMG1_YEAST	Phosphoglycerate mutase 1 OS=Saccharomyces cerevisiae (strain ATCC 204508 / S288c) OX=559292 GN=GPM1 PE=1 SV=3	2	27		M.PKLVLVRHGQSEWNEKNLFTGWVDVK.L	3078.64	NME	0	0	-	25	19	5.33332e-13	0	0
test_1.5.6/Yeast_3_ms2.msalign	2401	3684	HCD	5220	2464.45	36	4	3080.59	3080.59	1072	13750000	59.139	2455.83	2	sp|P02829|HSP82_YEAST	ATP-dependent molecular chaperone HSP82 OS=Saccharomyces cerevisiae (strain ATCC 204508 / S288c) OX=559292 GN=HSP82 PE=1 SV=1	79	108		R.DSGIGMTKAELINNLGTIAKSGTKAFMEAL.S	3080.59	NONE	0	0	-	12	11	1.56642e-08	0	0
test_1.5.6/Yeast_3_ms2.msalign	2240	3483	HCD	4979	2383.49	51	4	3080.73	3080.73	257	22320000	41.3497	2385.23	1	sp|P31116|DHOM_YEAST	Homoserine dehydrogenase OS=Saccharomyces cerevisiae (strain ATCC 204508 / S288c) OX=559292 GN=HOM6 PE=1 SV=1	325	356		K.TKRYTNPVVIQGAGAGAAVTAAGVLGDVIKIA.Q	3080.73	NONE	0	0	-	35	26	1.70251e-17	0	0
test_1.5.6/Yeast_3_ms2.msalign	653	1491	HCD	2588	1586.57	51	5	3085.51	3085.51	883	43030000	48.421	1585.62	1	sp|P05694|METE_YEAST	5-methyltetrahydropteroyltriglutamate--homocysteine methyltransferase OS=Saccharomyces cerevisiae (strain ATCC 204508 / S288c) OX=559292 GN=MET6 PE=1 SV=4	743	767		R.GWEETRLSLTHMVEAAKYFREQYKN.	3085.51	NONE	0	0	-	18	17	9.0741e-10	0	0
test_1.5.6/Yeast_3_ms2.msalign	4350	6535	HCD	8642	3663.51	42	3	3085.61	3085.61	1650	260100	-1000	3662.79	1	sp|P09624|DLDH_YEAST	Dihydrolipoyl dehydrogenase, mitochondrial OS=Saccharomyces cerevisiae (strain ATCC 204508 / S288c) OX=559292 GN=LPD1 PE=1 SV=1	169	198		K.NIIVATGSEVTPFPGIEIDEEKIVSSTGAL.S	3085.61	NONE	0	0	-	11	11	0.000119154	0	0
test_1.5.6/Yeast_3_ms2.msalign	2395	3676	HCD	5210	2460.84	51	4	3087.67	3087.67	852	2118000	-1000	2459.89	1	sp|P00410|COX2_YEAST	Cytochrome c oxidase subunit 2 OS=Saccharomyces cerevisiae (strain ATCC 204508 / S288c) OX=559292 GN=COX2 PE=1 SV=1	181	210		T.AADVIHDFAIPSLGIKVDATPGRLNQVSAL.I	3087.67	NONE	0	0	-	17	15	3.62123e-10	0	0
test_1.5.6/Yeast_3_ms2.msalign	2032	3230	HCD	4675	2280.72	51	4	3090.46	3090.45	1557	67420000	55.5063	2273.94	1	sp|P02994|EF1A_YEAST	Elongation factor 1-alpha OS=Saccharomyces cerevisiae (strain ATCC 204508 / S288c) OX=559292 GN=TEF2 PE=1 SV=1	89	115		T.VIDAPGHRDFIKNMITGTSQAD(CAI)[191.9801]LI.I	3090.45	NONE	1	0	-	14	13	3.17029e-05	0	0
test_1.5.6/Yeast_3_ms2.msalign	3603	5318	HCD	7181	3139.75	47	3	3091.54	3091.54	1354	13880000	-1000	3149.91	1	sp|P22803|TRX2_YEAST	Thioredoxin-2 OS=Saccharomyces cerevisiae (strain ATCC 204508 / S288c) OX=559292 GN=TRX2 PE=1 SV=3	1	29		.MVTQLKSASEYDSALASGDKLVVVDFFAT.W	3091.54	NONE	0	0	-	17	12	1.37515e-06	0	0
test_1.5.6/Yeast_3_ms2.msalign	478	1251	HCD	2300	1493.62	51	5	3093.64	3093.73	2099	32250000	49.8516	1492.67	1	sp|P00924|ENO1_YEAST	Enolase 1 OS=Saccharomyces cerevisiae (strain ATCC 204508 / S288c) OX=559292 GN=ENO1 PE=1 SV=3	411	437		L.(NQLLRIEEELGDNA)[29.2340]VFAGENFHHGDKL.	3093.73	NONE	1	0	-	9	7	0.0494407	0.00212967	0.00430416
test_1.5.6/Yeast_3_ms2.msalign	3602	5317	HCD	7179	3138.54	45	3	3095.43	3095.52	1457	1216000	-1000	3133.14	1	sp|P22803|TRX2_YEAST	Thioredoxin-2 OS=Saccharomyces cerevisiae (strain ATCC 204508 / S288c) OX=559292 GN=TRX2 PE=1 SV=3	1	29		.MVTQLKSASEYDSALASGDKLVVVDFF(AT)[3.9748].W	3095.52	NONE	1	0	-	13	10	5.82278e-06	0	0
test_1.5.6/Yeast_3_ms2.msalign	4353	6541	HCD	8649	3665.9	43	3	3096.36	3096.35	1452	233800	-1000	3664.95	1	sp|P25619|HSP30_YEAST	30 kDa heat shock protein OS=Saccharomyces cerevisiae (strain ATCC 204508 / S288c) OX=559292 GN=HSP30 PE=1 SV=1	303	332		K.(EAVPES)[-49.0857]PRASGETAIHEPEPEAEQAVEDTA.	3096.35	NONE	1	0	-	10	10	5.44273e-06	0	0
test_1.5.6/Yeast_3_ms2.msalign	2983	4432	HCD	6117	2770.17	46	3	3096.49	3097.49	603	1918000	-1000	2768.99	1	sp|P23301|IF5A1_YEAST	Eukaryotic translation initiation factor 5A-1 OS=Saccharomyces cerevisiae (strain ATCC 204508 / S288c) OX=559292 GN=HYP2 PE=1 SV=3	129	157		F.DEGKDLMVTIISAMGEEAAISFKEAARTD.	3097.49	NONE	0	0	-	17	17	1.9799e-12	0	0
test_1.5.6/Yeast_3_ms2.msalign	4145	6209	HCD	8250	3521.84	51	3	3100.36	3100.36	639	12930000	-1000	3516.88	1	sp|P32471|EF1B_YEAST	Elongation factor 1-beta OS=Saccharomyces cerevisiae (strain ATCC 204508 / S288c) OX=559292 GN=EFB1 PE=1 SV=4	174	198		V.(VEDD)[228.0870]KVSLDDLQQSIEEDEDHVQST.D	3100.36	NONE	1	0	-	26	23	6.63791e-12	0	0
test_1.5.6/Yeast_3_ms2.msalign	3444	5081	HCD	6896	3039.12	38	3	3103.41	3103.5	2098	1879000	-1000	3042.3	1	sp|P25631|YCU1_YEAST	Ankyrin repeat-containing protein YCR051W OS=Saccharomyces cerevisiae (strain ATCC 204508 / S288c) OX=559292 GN=YCR051W PE=1 SV=1	99	125		R.(NV)[-27.9417]EGQTPYDSFVENGEDGELIEYMRIK.S	3103.5	NONE	1	0	-	10	10	0.0488472	0.00213018	0.00430622
test_1.5.6/Yeast_3_ms2.msalign	294	1015	HCD	2017	1400.85	51	5	3104.48	3104.48	498	154400000	53.2804	1402.03	1	sp|P00359|G3P3_YEAST	Glyceraldehyde-3-phosphate dehydrogenase 3 OS=Saccharomyces cerevisiae (strain ATCC 204508 / S288c) OX=559292 GN=TDH3 PE=1 SV=3	44	70		Y.MFKYDSTHGRYAGEVSHDDKHIIVDGK.K	3104.48	NONE	0	0	-	26	21	9.94263e-14	0	0
test_1.5.6/Yeast_3_ms2.msalign	3708	5473	HCD	7367	3205.46	51	3	3104.52	3104.52	336	1402000	-1000	3205.14	1	sp|P00358|G3P2_YEAST	Glyceraldehyde-3-phosphate dehydrogenase 2 OS=Saccharomyces cerevisiae (strain ATCC 204508 / S288c) OX=559292 GN=TDH2 PE=1 SV=3	264	293		A.AEGKLKGVLGYTEDAVVSSDFLGDSNSSIF.D	3104.52	NONE	0	0	-	25	23	4.88368e-16	0	0
test_1.5.6/Yeast_3_ms2.msalign	2833	4238	HCD	5885	2691.26	51	4	3109.6	3109.6	854	15630000	-296.808	2695.08	1	sp|P12709|G6PI_YEAST	Glucose-6-phosphate isomerase OS=Saccharomyces cerevisiae (strain ATCC 204508 / S288c) OX=559292 GN=PGI1 PE=1 SV=3	188	215		L.DVHFVSNIDGTHIAETLKVVDPETTLFL.I	3109.6	NONE	0	0	-	17	15	3.81833e-10	0	0
test_1.5.6/Yeast_3_ms2.msalign	3850	5683	HCD	7619	3295.62	24	3	3109.63	3109.64	1789	720700	-1000	3299.71	1	sp|P00549|KPYK1_YEAST	Pyruvate kinase 1 OS=Saccharomyces cerevisiae (strain ATCC 204508 / S288c) OX=559292 GN=CDC19 PE=1 SV=2	249	277		N.NFDEILKVTDGVMVARGDLGIEIPAPEVL.A	3109.64	NONE	0	0	-	10	10	0.000622817	0	0
test_1.5.6/Yeast_3_ms2.msalign	3696	5459	HCD	7350	3199.21	50	3	3111.56	3111.57	1097	7588000	-1000	3200.85	2	sp|P06169|PDC1_YEAST	Pyruvate decarboxylase isozyme 1 OS=Saccharomyces cerevisiae (strain ATCC 204508 / S288c) OX=559292 GN=PDC1 PE=1 SV=7	276	304		A.VESADLILSVGALLSDFNTGSFSYSYKTK.N	3111.57	NONE	0	0	-	20	19	2.04442e-08	0	0
test_1.5.6/Yeast_3_ms2.msalign	3637	5379	HCD	7254	3165	51	3	3111.58	3111.59	696	7588000	-1000	3200.85	1	sp|P00358|G3P2_YEAST	Glyceraldehyde-3-phosphate dehydrogenase 2 OS=Saccharomyces cerevisiae (strain ATCC 204508 / S288c) OX=559292 GN=TDH2 PE=1 SV=3	76	103		F.QERDPANLPWASLNIDIAIDSTGVFKEL.D	3111.59	NONE	0	0	-	27	27	1.65611e-11	0	0
test_1.5.6/Yeast_3_ms2.msalign	3761	5542	HCD	7449	3234.46	51	3	3112.47	3112.47	275	14020000	48.312	3243.98	1	sp|P00360|G3P1_YEAST	Glyceraldehyde-3-phosphate dehydrogenase 1 OS=Saccharomyces cerevisiae (strain ATCC 204508 / S288c) OX=559292 GN=TDH1 PE=1 SV=3	264	293		A.AEGPMKGVLGYTEDAVVSSDFLGDTHASIF.D	3112.47	NONE	0	0	-	26	22	3.31188e-17	0	0
test_1.5.6/Yeast_3_ms2.msalign	3778	5563	HCD	7475	3244.24	32	4	3112.47	3112.56	1524	14020000	48.312	3243.98	1	sp|P05694|METE_YEAST	5-methyltetrahydropteroyltriglutamate--homocysteine methyltransferase OS=Saccharomyces cerevisiae (strain ATCC 204508 / S288c) OX=559292 GN=MET6 PE=1 SV=4	360	389		S.(FATQKLDEVVVITK)[-16.1159]NVSGQDVAAALEANAK.S	3112.56	NONE	1	0	-	13	12	1.83887e-05	0	0
test_1.5.6/Yeast_3_ms2.msalign	2709	4062	HCD	5673	2618.58	51	4	3114.49	3114.49	965	5293000	-1000	2623.54	1	sp|Q02642|NACB1_YEAST	Nascent polypeptide-associated complex subunit beta-1 OS=Saccharomyces cerevisiae (strain ATCC 204508 / S288c) OX=559292 GN=EGD1 PE=1 SV=2	129	157		H.EAKAPADAEKKDEAIPELVEGQTFDADVE.	3114.49	NONE	0	0	-	12	12	2.99936e-09	0	0
test_1.5.6/Yeast_3_ms2.msalign	3825	5640	HCD	7567	3276.79	51	3	3116.5	3116.5	1175	2490000	-1000	3284.59	3	sp|P00358|G3P2_YEAST	Glyceraldehyde-3-phosphate dehydrogenase 2 OS=Saccharomyces cerevisiae (strain ATCC 204508 / S288c) OX=559292 GN=TDH2 PE=1 SV=3	148	177		N.(ASCTT)[-2.0181]NCLAPLAKVINDAFGIEEGLMTTVH.S	3116.5	NONE	1	0	-	21	21	6.60292e-08	0	0
test_1.5.6/Yeast_3_ms2.msalign	3514	5189	HCD	7026	3084.88	48	3	3118.61	3118.61	1104	647500	-1000	3082.28	1	sp|P07257|QCR2_YEAST	Cytochrome b-c1 complex subunit 2, mitochondrial OS=Saccharomyces cerevisiae (strain ATCC 204508 / S288c) OX=559292 GN=QCR2 PE=1 SV=1	257	286		L.ANYLTSALSELSGLISSAKLDKFTDGGLFT.L	3118.61	NONE	0	0	-	18	18	2.19473e-08	0	0
test_1.5.6/Yeast_3_ms2.msalign	170	837	HCD	1803	1330.89	51	5	3118.7	3118.7	716	13970000	52.434	1329.71	1	sp|P05738|RL9A_YEAST	60S ribosomal protein L9-A OS=Saccharomyces cerevisiae (strain ATCC 204508 / S288c) OX=559292 GN=RPL9A PE=1 SV=2	166	191		C.RVRNKDIRKFLDGIYVSHKGFITEDL.	3118.7	NONE	0	0	-	16	15	2.49701e-11	0	0
test_1.5.6/Yeast_3_ms2.msalign	3561	5263	HCD	7115	3116.39	42	3	3119.78	3119.78	867	8952000	-1000	3128.9	1	sp|P41277|GPP1_YEAST	Glycerol-1-phosphate phosphohydrolase 1 OS=Saccharomyces cerevisiae (strain ATCC 204508 / S288c) OX=559292 GN=GPP1 PE=1 SV=3	2	31		M.PLTTKPLSLKINAALFDVDGTIIISQPAIA.A	3119.78	NME	0	0	-	20	16	5.5891e-10	0	0
test_1.5.6/Yeast_3_ms2.msalign	2756	4126	HCD	5750	2644.96	48	4	3120.59	3121.58	1764	368500	-1000	2644.01	1	sp|P35719|MRP8_YEAST	Uncharacterized protein MRP8 OS=Saccharomyces cerevisiae (strain ATCC 204508 / S288c) OX=559292 GN=MRP8 PE=1 SV=1	102	131		N.SLKKDDDDVIAPLPNADGDIPAISDGVFPK.S	3121.58	NONE	0	0	-	11	8	0.000446075	0	0
test_1.5.6/Yeast_3_ms2.msalign	3638	5380	HCD	7255	3165.23	50	3	3123.55	3123.55	559	2343000	-1000	3164.51	1	sp|P22217|TRX1_YEAST	Thioredoxin-1 OS=Saccharomyces cerevisiae (strain ATCC 204508 / S288c) OX=559292 GN=TRX1 PE=1 SV=3	1	28		.MVTQFKTASEFDSAIAQDKLVVVDFYAT.W	3123.55	NONE	0	0	-	20	16	6.70738e-13	0	0
test_1.5.6/Yeast_3_ms2.msalign	462	1230	HCD	2275	1485.45	52	5	3123.79	3123.79	504	32840000	47.1624	1486.71	2	sp|P0CX84|RL35A_YEAST	60S ribosomal protein L35-A OS=Saccharomyces cerevisiae (strain ATCC 204508 / S288c) OX=559292 GN=RPL35A PE=1 SV=1	8	34		Y.ELRTKSKEQLASQLVDLKKELAELKVQ.K	3123.79	NONE	0	0	-	27	21	1.2388e-13	0	0
test_1.5.6/Yeast_3_ms2.msalign	20	438	HCD	1325	1168.01	41	5	3124.68	3124.69	1534	2798000	51.3335	1167.75	2	sp|P0CX82|RL19A_YEAST	60S ribosomal protein L19-A OS=Saccharomyces cerevisiae (strain ATCC 204508 / S288c) OX=559292 GN=RPL19A PE=1 SV=1	69	95		Q.SKREGRHSGYGKRKGTREARLPSQVVW.I	3124.69	NONE	0	0	-	10	9	2.30852e-05	0	0
test_1.5.6/Yeast_3_ms2.msalign	91	671	HCD	1604	1264.12	52	5	3124.68	3124.69	1644	7478000	45.8622	1263.12	1	sp|P02293|H2B1_YEAST	Histone H2B.1 OS=Saccharomyces cerevisiae (strain ATCC 204508 / S288c) OX=559292 GN=HTB1 PE=1 SV=2	23	49		K.KTSTSTDGKKRSKARKETYSSYIYKVL.K	3124.69	NONE	0	0	-	16	12	0.000108626	0	0
test_1.5.6/Yeast_3_ms2.msalign	3499	5171	HCD	7004	3076.97	34	3	3125.51	3125.52	197	5173000	-1000	3090.58	1	sp|P00175|CYB2_YEAST	L-lactate dehydrogenase (cytochrome) OS=Saccharomyces cerevisiae (strain ATCC 204508 / S288c) OX=559292 GN=CYB2 PE=1 SV=1	564	591		L.KARTVGVPNDVLYNEVYEGPTLTEFEDA.	3125.52	NONE	0	0	-	24	22	3.70095e-19	0	0
test_1.5.6/Yeast_3_ms2.msalign	3671	5427	HCD	7311	3184.77	45	3	3130.58	3130.58	1979	2059000	-1000	3185.69	1	sp|P07149|FAS1_YEAST	Fatty acid synthase subunit beta OS=Saccharomyces cerevisiae (strain ATCC 204508 / S288c) OX=559292 GN=FAS1 PE=1 SV=2	1	28		.(M)[Acetyl]DAYSTRPLTLSHGSLEHVLLVPTASFF.I	3130.58	M_ACETYLATION	0	0	-	6	6	0.00959531	0.000749438	0.00151745
test_1.5.6/Yeast_3_ms2.msalign	3903	5762	HCD	7713	3329.18	22	3	3131.71	3131.71	1561	1592000	-1000	3334.38	1	sp|P05694|METE_YEAST	5-methyltetrahydropteroyltriglutamate--homocysteine methyltransferase OS=Saccharomyces cerevisiae (strain ATCC 204508 / S288c) OX=559292 GN=MET6 PE=1 SV=4	202	232		L.SKLASAGATEVQIDEPVLVLDLPANAQAAIK.K	3131.71	NONE	0	0	-	10	10	3.63962e-05	0	0
test_1.5.6/Yeast_3_ms2.msalign	3664	5412	HCD	7293	3178.41	48	3	3132.44	3132.45	1762	129500	-1000	3177.18	2	sp|P11484|SSB1_YEAST	Ribosome-associated molecular chaperone SSB1 OS=Saccharomyces cerevisiae (strain ATCC 204508 / S288c) OX=559292 GN=SSB1 PE=1 SV=3	284	311		T.TVEVDSLFDGEDFESSLTRARFEDLNAA.L	3132.45	NONE	0	0	-	7	8	0.00044177	0	0
test_1.5.6/Yeast_3_ms2.msalign	2272	3521	HCD	5024	2398.38	52	4	3137.75	3137.75	954	25800000	59.2045	2399.44	3	sp|P00358|G3P2_YEAST	Glyceraldehyde-3-phosphate dehydrogenase 2 OS=Saccharomyces cerevisiae (strain ATCC 204508 / S288c) OX=559292 GN=TDH2 PE=1 SV=3	214	243		K.AVGKVLPELQGKLTGMAFRVPTVDVSVVDL.T	3137.75	NONE	0	0	-	16	14	2.72589e-09	0	0
test_1.5.6/Yeast_3_ms2.msalign	3733	5504	HCD	7404	3218.65	25	4	3148.49	3148.48	1939	2494000	-1000	3211.67	3	sp|P00358|G3P2_YEAST	Glyceraldehyde-3-phosphate dehydrogenase 2 OS=Saccharomyces cerevisiae (strain ATCC 204508 / S288c) OX=559292 GN=TDH2 PE=1 SV=3	150	178		S.CTTNCLAPL(AKVINDA)[101.0069]FGIEEGLMTTVHS.M	3148.48	NONE	1	0	-	12	12	0.00559327	0.000509165	0.00103199
test_1.5.6/Yeast_3_ms2.msalign	2116	3332	HCD	4797	2321.73	52	4	3150.56	3150.56	2069	15070000	-339.192	2318.49	1	sp|P06169|PDC1_YEAST	Pyruvate decarboxylase isozyme 1 OS=Saccharomyces cerevisiae (strain ATCC 204508 / S288c) OX=559292 GN=PDC1 PE=1 SV=7	239	267		T.QFPAFVTPMGKGSIDEQHPRYGGVYVGTL.S	3150.56	NONE	0	0	-	9	7	0.0314556	0.000956709	0.00193611
test_1.5.6/Yeast_3_ms2.msalign	3946	5855	HCD	7825	3369.47	29	3	3150.66	3150.67	1100	1471000	-1000	3370.85	1	sp|P16861|PFKA1_YEAST	ATP-dependent 6-phosphofructokinase subunit alpha OS=Saccharomyces cerevisiae (strain ATCC 204508 / S288c) OX=559292 GN=PFK1 PE=1 SV=1	456	485		E.GALDDQLNPVTANDVKDALIELGLDTKVTI.L	3150.67	NONE	0	0	-	15	14	2.07824e-08	0	0
test_1.5.6/Yeast_3_ms2.msalign	3944	5853	HCD	7823	3369.01	45	3	3150.66	3150.75	1658	1471000	-1000	3370.85	1	sp|P28707|SBA1_YEAST	Co-chaperone protein SBA1 OS=Saccharomyces cerevisiae (strain ATCC 204508 / S288c) OX=559292 GN=SBA1 PE=1 SV=3	189	216		Q.(SGGNL)[-2.5597]DMGDFKENDEEDEEEEIEPEVKA.	3150.75	NONE	1	0	-	10	10	0.000126328	0	0
test_1.5.6/Yeast_3_ms2.msalign	144	794	HCD	1752	1314.25	52	5	3152.63	3152.64	1182	9717000	45.0816	1313.77	1	sp|P00360|G3P1_YEAST	Glyceraldehyde-3-phosphate dehydrogenase 1 OS=Saccharomyces cerevisiae (strain ATCC 204508 / S288c) OX=559292 GN=TDH1 PE=1 SV=3	46	73		V.KYDSTHGRYKGTVSHDDKHIIIDGVKIA.T	3152.64	NONE	0	0	-	21	19	7.27225e-08	0	0
test_1.5.6/Yeast_3_ms2.msalign	3954	5868	HCD	7841	3375.37	50	3	3153.3	3153.31	572	2109000	-1000	3375.11	1	sp|P28707|SBA1_YEAST	Co-chaperone protein SBA1 OS=Saccharomyces cerevisiae (strain ATCC 204508 / S288c) OX=559292 GN=SBA1 PE=1 SV=3	189	216		Q.SGGNLDMGDFKENDEEDEEEEIEPEVKA.	3153.31	NONE	0	0	-	18	17	8.388e-13	0	0
test_1.5.6/Yeast_3_ms2.msalign	2168	3395	HCD	4873	2347.5	52	4	3154.58	3154.58	729	11030000	26.3603	2348.78	1	sp|P54839|ERG13_YEAST	Hydroxymethylglutaryl-CoA synthase OS=Saccharomyces cerevisiae (strain ATCC 204508 / S288c) OX=559292 GN=ERG13 PE=1 SV=1	306	332		K.SYGRLLYNDFRANPQLFPEVDAELATR.D	3154.58	NONE	0	0	-	25	21	3.69544e-11	0	0
test_1.5.6/Yeast_3_ms2.msalign	2021	3212	HCD	4653	2273.12	52	4	3155.46	3155.47	924	29350000	41.3251	2263.78	2	sp|P00924|ENO1_YEAST	Enolase 1 OS=Saccharomyces cerevisiae (strain ATCC 204508 / S288c) OX=559292 GN=ENO1 PE=1 SV=3	289	314		K.RYPIVSIEDPFAEDDWEAWSHFFKTA.G	3155.47	NONE	0	0	-	25	20	1.69142e-09	0	0
test_1.5.6/Yeast_3_ms2.msalign	2415	3701	HCD	5240	2470.99	52	4	3156.78	3156.78	1858	23410000	52.808	2461.9	1	sp|P46367|ALDH4_YEAST	Potassium-activated aldehyde dehydrogenase, mitochondrial OS=Saccharomyces cerevisiae (strain ATCC 204508 / S288c) OX=559292 GN=ALD4 PE=1 SV=2	200	229		A.WKIAPALVTGNTVVLKTAESTPLSALYVSK.Y	3156.78	NONE	0	0	-	10	9	0.00189204	0.000265604	0.000538213
test_1.5.6/Yeast_3_ms2.msalign	2169	3396	HCD	4874	2347.73	52	4	3159.56	3159.65	1243	6506000	-237.175	2346.78	1	sp|P54839|ERG13_YEAST	Hydroxymethylglutaryl-CoA synthase OS=Saccharomyces cerevisiae (strain ATCC 204508 / S288c) OX=559292 GN=ERG13 PE=1 SV=1	306	332		K.SYGRLLYNDFRANPQ(L)[5.0696]FPEVDAELATR.D	3159.65	NONE	1	0	-	18	14	2.31842e-07	0	0
test_1.5.6/Yeast_3_ms2.msalign	2298	3553	HCD	5063	2411.86	52	4	3159.77	3159.78	380	93130000	53.9893	2407.5	1	sp|P48589|RS12_YEAST	40S ribosomal protein S12 OS=Saccharomyces cerevisiae (strain ATCC 204508 / S288c) OX=559292 GN=RPS12 PE=1 SV=1	63	92		L.VSSVTEANIIKLVEGLANDPENKVPLIKVA.D	3159.78	NONE	0	0	-	28	24	2.80488e-15	0	0
test_1.5.6/Yeast_3_ms2.msalign	3618	5352	HCD	7221	3153.19	42	3	3161.54	3160.56	1745	642600	-1000	3147.8	1	sp|P00359|G3P3_YEAST	Glyceraldehyde-3-phosphate dehydrogenase 3 OS=Saccharomyces cerevisiae (strain ATCC 204508 / S288c) OX=559292 GN=TDH3 PE=1 SV=3	150	179		S.CTTNCLAPLAKVINDAFGIEEGLMTTVHSL.T	3160.56	NONE	0	0	-	8	8	0.000388824	0	0
test_1.5.6/Yeast_3_ms2.msalign	2146	3366	HCD	4838	2335.65	52	4	3160.57	3160.57	689	69370000	57.2215	2342.74	1	sp|P21306|ATP5E_YEAST	ATP synthase subunit epsilon, mitochondrial OS=Saccharomyces cerevisiae (strain ATCC 204508 / S288c) OX=559292 GN=ATP15 PE=1 SV=2	34	62		A.SV(LNRSQT)[-27.0129]DAFYTQYKNGTAASEPTPITK.	3160.57	NONE	1	0	-	27	21	1.52924e-11	0	0
test_1.5.6/Yeast_3_ms2.msalign	2350	3625	HCD	5149	2440.35	52	4	3161.51	3161.51	1496	23760000	54.2147	2441.64	1	sp|P02994|EF1A_YEAST	Elongation factor 1-alpha OS=Saccharomyces cerevisiae (strain ATCC 204508 / S288c) OX=559292 GN=TEF2 PE=1 SV=1	279	308		F.APAGVTTEVKSVEMHHEQLEQGVPGDNVGF.N	3161.51	NONE	0	0	-	13	11	1.19783e-05	0	0
test_1.5.6/Yeast_3_ms2.msalign	2327	3601	HCD	5120	2430.44	52	4	3164.65	3164.65	743	38750000	58.66	2435.57	1	sp|P14540|ALF_YEAST	Fructose-bisphosphate aldolase OS=Saccharomyces cerevisiae (strain ATCC 204508 / S288c) OX=559292 GN=FBA1 PE=1 SV=3	42	73		S.STAVAALEAARDSKSPIILQTSNGGAAYFAGK.G	3164.65	NONE	0	0	-	21	20	5.04228e-11	0	0
test_1.5.6/Yeast_3_ms2.msalign	463	1231	HCD	2276	1485.68	52	5	3164.76	3164.76	2077	17180000	55.5256	1484.69	1	sp|P04456|RL25_YEAST	60S ribosomal protein L25 OS=Saccharomyces cerevisiae (strain ATCC 204508 / S288c) OX=559292 GN=RPL25 PE=1 SV=4	85	111		F.QVSMKANKYQIKKAVKELYEVDVLKVN.T	3164.76	NONE	0	0	-	8	8	0.0383073	0.000952608	0.00192864
test_1.5.6/Yeast_3_ms2.msalign	2268	3517	HCD	5019	2396.55	52	4	3167.7	3167.7	1659	13430000	32.6691	2401.44	1	sp|P38616|YGP1_YEAST	Protein YGP1 OS=Saccharomyces cerevisiae (strain ATCC 204508 / S288c) OX=559292 GN=YGP1 PE=1 SV=2	304	333		Q.ANTPLNFIDNKDVPKNAVGAGYLSPIKAQI.L	3167.7	NONE	0	0	-	12	11	0.000129387	0	0
test_1.5.6/Yeast_3_ms2.msalign	3397	5005	HCD	6805	3007.5	46	3	3168.63	3168.63	904	9733000	-1000	2998.52	1	sp|P46367|ALDH4_YEAST	Potassium-activated aldehyde dehydrogenase, mitochondrial OS=Saccharomyces cerevisiae (strain ATCC 204508 / S288c) OX=559292 GN=ALD4 PE=1 SV=2	24	51		Y.FSHLPMTVPIKLPNGLEYEQPTGLFINN.K	3168.63	NONE	0	0	-	19	18	1.24965e-09	0	0
test_1.5.6/Yeast_3_ms2.msalign	2858	4268	HCD	5921	2703.56	52	4	3169.6	3169.6	733	3792000	-1000	2703.3	1	sp|P54839|ERG13_YEAST	Hydroxymethylglutaryl-CoA synthase OS=Saccharomyces cerevisiae (strain ATCC 204508 / S288c) OX=559292 GN=ERG13 PE=1 SV=1	194	225		Y.DKGAARPTGGAGTVAMWIGPDAPIVFDSVRAS.Y	3169.6	NONE	0	0	-	22	18	3.9822e-11	0	0
test_1.5.6/Yeast_3_ms2.msalign	2335	3609	HCD	5130	2434.05	52	4	3171.72	3171.72	938	22140000	44.8802	2435.57	1	sp|P00560|PGK_YEAST	Phosphoglycerate kinase OS=Saccharomyces cerevisiae (strain ATCC 204508 / S288c) OX=559292 GN=PGK1 PE=1 SV=2	211	241		L.GGAKVADKIQLIDNLLDKVDSIIIGGGMAFT.F	3171.72	NONE	0	0	-	25	19	2.02312e-09	0	0
test_1.5.6/Yeast_3_ms2.msalign	3346	4943	HCD	6731	2982.23	52	4	3173.6	3173.6	618	5185000	-1000	2979.86	1	sp|P41338|ERG10_YEAST	Acetyl-CoA acetyltransferase OS=Saccharomyces cerevisiae (strain ATCC 204508 / S288c) OX=559292 GN=ERG10 PE=1 SV=3	369	398		L.SILQQEGGKIGVAAI(C)[305.0609]NGGGGASSIVIEKI.	3173.6	NONE	1	0	-	25	22	2.6401e-12	0	0
test_1.5.6/Yeast_3_ms2.msalign	1764	2905	HCD	4285	2149.75	52	5	3173.6	3173.6	890	26930000	52.594	2148.98	1	sp|P00950|PMG1_YEAST	Phosphoglycerate mutase 1 OS=Saccharomyces cerevisiae (strain ATCC 204508 / S288c) OX=559292 GN=GPM1 PE=1 SV=3	217	247		L.DENLKPSKPSYYLDPEAAAAGAAAVANQGKK.	3173.6	NONE	0	0	-	20	15	9.83112e-10	0	0
test_1.5.6/Yeast_3_ms2.msalign	2330	3604	HCD	5124	2432.04	52	4	3173.54	3173.64	1031	33530000	58.7602	2427.43	1	sp|P00560|PGK_YEAST	Phosphoglycerate kinase OS=Saccharomyces cerevisiae (strain ATCC 204508 / S288c) OX=559292 GN=PGK1 PE=1 SV=2	211	241		L.GGAKVADKIQLIDNLLDKVDSIIIGGGM(AFT)[1.9169].F	3173.64	NONE	1	0	-	20	14	9.95257e-09	0	0
test_1.5.6/Yeast_3_ms2.msalign	3758	5539	HCD	7446	3233.78	28	3	3177.51	3177.51	1022	134500	-1000	3233.29	1	sp|P38013|AHP1_YEAST	Peroxiredoxin AHP1 OS=Saccharomyces cerevisiae (strain ATCC 204508 / S288c) OX=559292 GN=AHP1 PE=1 SV=4	2	29		M.(S)[Acetyl]DLVNKKFPAGDYKFQYIAISQSDADSE.S	3177.51	NME_ACETYLATION	0	0	-	12	12	9.06538e-09	0	0
test_1.5.6/Yeast_3_ms2.msalign	2451	3740	HCD	5287	2486.93	52	3	3177.57	3177.58	247	405400000	60.1268	2482.21	1	sp|P00360|G3P1_YEAST	Glyceraldehyde-3-phosphate dehydrogenase 1 OS=Saccharomyces cerevisiae (strain ATCC 204508 / S288c) OX=559292 GN=TDH1 PE=1 SV=3	294	321		F.DASAGIQLSPKFVKLISWYDNEYGYSAR.V	3177.58	NONE	0	0	-	31	30	1.18462e-17	0	0
test_1.5.6/Yeast_3_ms2.msalign	2338	3612	HCD	5133	2434.74	52	4	3179.55	3179.55	1720	2866000	-1000	2433.56	1	sp|P17967|PDI_YEAST	Protein disulfide-isomerase OS=Saccharomyces cerevisiae (strain ATCC 204508 / S288c) OX=559292 GN=PDI1 PE=1 SV=2	209	236		S.AMDEPVVYNGKKADIADADVFEKWLQVE.A	3179.55	NONE	0	0	-	12	12	0.000280321	0	0
test_1.5.6/Yeast_3_ms2.msalign	3755	5536	HCD	7442	3232.1	53	3	3181.59	3180.59	585	261200	-1000	3231.1	1	sp|P40024|ARB1_YEAST	ABC transporter ATP-binding protein ARB1 OS=Saccharomyces cerevisiae (strain ATCC 204508 / S288c) OX=559292 GN=ARB1 PE=1 SV=1	128	155		L.ATREYPIPEHIDIYLLDEPAEPSELSAL.D	3180.59	NONE	0	0	-	17	17	1.30095e-12	0	0
test_1.5.6/Yeast_3_ms2.msalign	1162	2120	HCD	3343	1835.98	53	5	3182.57	3182.57	1900	53030000	51.9118	1835.22	2	sp|P06367|RS14A_YEAST	40S ribosomal protein S14-A OS=Saccharomyces cerevisiae (strain ATCC 204508 / S288c) OX=559292 GN=RPS14A PE=1 SV=5	32	61		T.DLSGKETIARVTGGMKVKADRDESSPYAAM.L	3182.57	NONE	0	0	-	12	8	0.00337884	0.00025974	0.000526316
test_1.5.6/Yeast_3_ms2.msalign	2390	3671	HCD	5204	2458.83	53	4	3181.71	3182.72	1222	4142000	-363.036	2459.89	1	sp|P07244|PUR2_YEAST	Bifunctional purine biosynthetic protein ADE5,7 OS=Saccharomyces cerevisiae (strain ATCC 204508 / S288c) OX=559292 GN=ADE57 PE=1 SV=1	63	92		Q.SMAVEHKINLVVPGPELPLVNGITSVFHSV.G	3182.72	NONE	0	0	-	17	13	1.42613e-07	0	0
test_1.5.6/Yeast_3_ms2.msalign	3810	5614	HCD	7536	3265.85	53	4	3183.66	3183.67	1205	44050000	54.2958	3263.21	1	sp|P06169|PDC1_YEAST	Pyruvate decarboxylase isozyme 1 OS=Saccharomyces cerevisiae (strain ATCC 204508 / S288c) OX=559292 GN=PDC1 PE=1 SV=7	535	563		R.MIEIMLPVFDAPQNLVEQAKLTAATNAKQ.	3183.67	NONE	0	0	-	18	14	1.00506e-07	0	0
test_1.5.6/Yeast_3_ms2.msalign	3712	5477	HCD	7371	3206.37	44	3	3186.65	3186.67	1462	25160000	56.0867	3220.28	2	sp|P06169|PDC1_YEAST	Pyruvate decarboxylase isozyme 1 OS=Saccharomyces cerevisiae (strain ATCC 204508 / S288c) OX=559292 GN=PDC1 PE=1 SV=7	75	107		F.GVGELSALNGIAGSYAEHVGVLHVVGVPSISAQ.A	3186.67	NONE	0	0	-	13	13	6.25839e-06	0	0
test_1.5.6/Yeast_3_ms2.msalign	2388	3668	HCD	5201	2458.15	53	4	3186.58	3186.67	1998	18330000	-571.314	2457.83	1	sp|P07244|PUR2_YEAST	Bifunctional purine biosynthetic protein ADE5,7 OS=Saccharomyces cerevisiae (strain ATCC 204508 / S288c) OX=559292 GN=ADE57 PE=1 SV=1	63	92		Q.SMAVEHKINLVVPGPE(L)[3.9569]PLVNGITSVFHSV.G	3186.67	NONE	1	0	-	12	10	0.0134352	0.000739645	0.00150301
test_1.5.6/Yeast_3_ms2.msalign	2367	3643	HCD	5171	2448.01	53	4	3187.58	3187.58	1899	185400000	59.2207	2455.83	1	sp|P38011|GBLP_YEAST	Guanine nucleotide-binding protein subunit beta-like protein OS=Saccharomyces cerevisiae (strain ATCC 204508 / S288c) OX=559292 GN=ASC1 PE=1 SV=4	264	292		F.SLDPQYLVDDLRPEFAGYSKAAEPHAVSL.A	3187.58	NONE	0	0	-	16	10	0.00337726	0.000259808	0.000526593
test_1.5.6/Yeast_3_ms2.msalign	3914	5776	HCD	7730	3335.32	53	3	3188.4	3188.41	724	7043000	-1000	3334.38	1	sp|P14540|ALF_YEAST	Fructose-bisphosphate aldolase OS=Saccharomyces cerevisiae (strain ATCC 204508 / S288c) OX=559292 GN=FBA1 PE=1 SV=3	180	207		T.GGEEDGVNNENADKEDLYTKPEQVYNVY.K	3188.41	NONE	0	0	-	20	17	3.49415e-11	0	0
test_1.5.6/Yeast_3_ms2.msalign	2358	3634	HCD	5160	2444.19	53	4	3189.81	3189.9	1674	61850000	58.2775	2435.57	1	sp|P25443|RS2_YEAST	40S ribosomal protein S2 OS=Saccharomyces cerevisiae (strain ATCC 204508 / S288c) OX=559292 GN=RPS2 PE=1 SV=3	171	201		I.PAPRGSGIVASPAVKKLLQLAGVEDVYTQ(SN)[25.1845].G	3189.9	NONE	1	0	-	16	12	0.000159364	0	0
test_1.5.6/Yeast_3_ms2.msalign	3707	5472	HCD	7365	3204.21	53	3	3190.82	3190.82	695	8323000	-1000	3198.72	1	sp|P41277|GPP1_YEAST	Glycerol-1-phosphate phosphohydrolase 1 OS=Saccharomyces cerevisiae (strain ATCC 204508 / S288c) OX=559292 GN=GPP1 PE=1 SV=3	2	32		M.PLTTKPLSLKINAALFDVDGTIIISQPAIAA.F	3190.82	NME	0	0	-	23	19	1.65575e-11	0	0
test_1.5.6/Yeast_3_ms2.msalign	3717	5482	HCD	7377	3208.52	48	3	3190.82	3190.92	2071	8323000	-1000	3198.72	2	sp|P06169|PDC1_YEAST	Pyruvate decarboxylase isozyme 1 OS=Saccharomyces cerevisiae (strain ATCC 204508 / S288c) OX=559292 GN=PDC1 PE=1 SV=7	75	107		F.GVGELSALNGIAGSYAEHVGVLHVVGVPSISA(Q)[4.2480].A	3190.92	NONE	1	0	-	9	9	0.0329657	0.000955566	0.00193424
test_1.5.6/Yeast_3_ms2.msalign	2512	3811	HCD	5372	2515.76	53	4	3193.57	3193.57	447	207800000	59.523	2506.59	1	sp|P00359|G3P3_YEAST	Glyceraldehyde-3-phosphate dehydrogenase 3 OS=Saccharomyces cerevisiae (strain ATCC 204508 / S288c) OX=559292 GN=TDH3 PE=1 SV=3	294	321		F.DASAGIQLSPKFVKLVSWYDNEYGYSTR.V	3193.57	NONE	0	0	-	18	17	2.07107e-14	0	0
test_1.5.6/Yeast_3_ms2.msalign	3935	5807	HCD	7767	3348.48	45	3	3197.48	3197.48	191	4491000	-1000	3355.95	1	sp|P32911|SUI1_YEAST	Eukaryotic translation initiation factor eIF-1 OS=Saccharomyces cerevisiae (strain ATCC 204508 / S288c) OX=559292 GN=SUI1 PE=1 SV=1	2	29		M.(S)[Acetyl]IENLKSFDPFADTGDDETATSNYIHIR.I	3197.48	NME_ACETYLATION	0	0	-	23	23	2.49831e-19	0	0
test_1.5.6/Yeast_3_ms2.msalign	3931	5802	HCD	7761	3346.33	38	3	3197.67	3197.67	1140	648500	-1000	3342.94	1	sp|P21264|PUR6_YEAST	Phosphoribosylaminoimidazole carboxylase OS=Saccharomyces cerevisiae (strain ATCC 204508 / S288c) OX=559292 GN=ADE2 PE=1 SV=1	391	421		S.VAQKLDLEAMVKPLVGIIMGSDSDLPVMSAA.C	3197.67	NONE	0	0	-	12	12	3.89164e-08	0	0
test_1.5.6/Yeast_3_ms2.msalign	3808	5612	HCD	7533	3264.44	53	3	3200.72	3200.72	623	1527000	-1000	3269.63	1	sp|P38009|PUR92_YEAST	Bifunctional purine biosynthesis protein ADE17 OS=Saccharomyces cerevisiae (strain ATCC 204508 / S288c) OX=559292 GN=ADE17 PE=1 SV=2	103	132		C.NLYPFKETVAKVGVTIPEAVEEIDIGGVTL.L	3200.72	NONE	0	0	-	20	18	3.09666e-12	0	0
test_1.5.6/Yeast_3_ms2.msalign	2262	3506	HCD	5006	2392.25	47	4	3211.56	3211.56	1504	2974000	-1000	2391.3	1	sp|P40442|CSS1_YEAST	Secreted protein CSS1 OS=Saccharomyces cerevisiae (strain ATCC 204508 / S288c) OX=559292 GN=CSS1 PE=2 SV=1	399	428		Y.SFTPSSFDNSGDISLSLSKSKKGEVTFSPY.S	3211.56	NONE	0	0	-	14	11	1.3559e-05	0	0
test_1.5.6/Yeast_3_ms2.msalign	2332	3606	HCD	5126	2432.5	53	5	3214.46	3214.45	1723	11030000	54.3534	2433.56	2	sp|P06367|RS14A_YEAST	40S ribosomal protein S14-A OS=Saccharomyces cerevisiae (strain ATCC 204508 / S288c) OX=559292 GN=RPS14A PE=1 SV=5	50	80		K.ADRDESSPYAAMLAAQD(VAAKCKEVGITAVH)[-2.1021].V	3214.45	NONE	1	0	-	17	15	0.000289976	0	0
test_1.5.6/Yeast_3_ms2.msalign	2333	3607	HCD	5127	2432.73	53	5	3214.46	3214.45	1600	11030000	54.3534	2433.56	2	sp|P39516|RS14B_YEAST	40S ribosomal protein S14-B OS=Saccharomyces cerevisiae (strain ATCC 204508 / S288c) OX=559292 GN=RPS14B PE=1 SV=2	51	81		K.ADRDESSPYAAMLAAQ(DVAAKCKEVGITAVH)[-2.1021].V	3214.45	NONE	1	0	-	19	16	5.92898e-05	0	0
test_1.5.6/Yeast_3_ms2.msalign	2232	3475	HCD	4969	2379.85	53	4	3215.72	3215.72	1024	28100000	46.4077	2385.23	2	sp|P10592|HSP72_YEAST	Heat shock protein SSA2 OS=Saccharomyces cerevisiae (strain ATCC 204508 / S288c) OX=559292 GN=SSA2 PE=1 SV=3	410	438		K.LIPRNSTIPTKKSEVFSTYADNQPGVLIQ.V	3215.72	NONE	0	0	-	19	14	9.49118e-09	0	0
test_1.5.6/Yeast_3_ms2.msalign	2231	3474	HCD	4968	2379.62	53	4	3222.67	3222.67	1241	8877000	-343.97	2379.13	1	sp|Q03690|CLU_YEAST	Clustered mitochondria protein 1 OS=Saccharomyces cerevisiae (strain ATCC 204508 / S288c) OX=559292 GN=CLU1 PE=1 SV=1	61	90		L.AMIPSSKYLTNVGLKTIEGDSQLSDE(MSIK)[-31.9737].E	3222.67	NONE	1	0	-	26	22	2.08223e-07	0	0
test_1.5.6/Yeast_3_ms2.msalign	440	1202	HCD	2241	1473.97	53	5	3227.88	3227.89	439	14390000	44.6241	1474.77	1	sp|P48836|VATG_YEAST	V-type proton ATPase subunit G OS=Saccharomyces cerevisiae (strain ATCC 204508 / S288c) OX=559292 GN=VMA10 PE=1 SV=1	85	113		K.KIAEKKKDDVVKILIETVIKPSAEVHINA.L	3227.89	NONE	0	0	-	26	24	1.5401e-14	0	0
test_1.5.6/Yeast_3_ms2.msalign	2297	3552	HCD	5061	2410.72	53	4	3228.61	3228.61	338	279800000	48.0083	2419.49	1	sp|Q08245|ZEO1_YEAST	Protein ZEO1 OS=Saccharomyces cerevisiae (strain ATCC 204508 / S288c) OX=559292 GN=ZEO1 PE=1 SV=3	2	29		M.(S)[Acetyl]EIQNKAETAAQDVQQKLEETKESLQNK.G	3228.61	NME_ACETYLATION	0	0	-	34	27	5.3116e-16	0	0
test_1.5.6/Yeast_3_ms2.msalign	3722	5487	HCD	7383	3210.71	45	3	3230.51	3230.52	1086	2401000	-1000	3207.34	1	sp|Q05979|KYNU_YEAST	Kynureninase OS=Saccharomyces cerevisiae (strain ATCC 204508 / S288c) OX=559292 GN=BNA5 PE=1 SV=1	1	27		.(M)[Acetyl]EKALELDGEYPESLRDEFNIPTFKSM.G	3230.52	M_ACETYLATION	0	0	-	13	13	1.79597e-08	0	0
test_1.5.6/Yeast_3_ms2.msalign	2286	3539	HCD	5046	2405.99	53	4	3233.47	3233.47	552	5040000	-1000	2407.5	1	sp|P42943|TCPH_YEAST	T-complex protein 1 subunit eta OS=Saccharomyces cerevisiae (strain ATCC 204508 / S288c) OX=559292 GN=CCT7 PE=1 SV=1	519	550		L.SVDETITNKGSESANAGMMPPQGAGRGRGMPM.	3233.47	NONE	0	0	-	20	19	5.02884e-13	0	0
test_1.5.6/Yeast_3_ms2.msalign	3753	5534	HCD	7440	3231.64	49	3	3236.67	3237.67	321	917700	-1000	3226.74	1	sp|P14832|CYPH_YEAST	Peptidyl-prolyl cis-trans isomerase OS=Saccharomyces cerevisiae (strain ATCC 204508 / S288c) OX=559292 GN=CPR1 PE=1 SV=3	2	29		M.(S)[Acetyl]QVYFDVEADGQPIGRVVFKLYNDIVPK.T	3237.67	NME_ACETYLATION	0	0	-	17	17	3.02589e-16	0	0
test_1.5.6/Yeast_3_ms2.msalign	28	468	HCD	1361	1180.7	53	5	3236.93	3237.94	1281	6765000	-332.164	1180.39	1	sp|P87262|RL34A_YEAST	60S ribosomal protein L34-A OS=Saccharomyces cerevisiae (strain ATCC 204508 / S288c) OX=559292 GN=RPL34A PE=1 SV=1	94	121		F.LIEEQKIVKKVVKEQTEAAKKSEKKAKK.	3237.94	NONE	0	0	-	10	9	3.81575e-07	0	0
test_1.5.6/Yeast_3_ms2.msalign	2615	3937	HCD	5523	2567.26	53	4	3239.61	3239.61	1530	6932000	-1000	2566.08	1	sp|P49723|RIR4_YEAST	Ribonucleoside-diphosphate reductase small chain 2 OS=Saccharomyces cerevisiae (strain ATCC 204508 / S288c) OX=559292 GN=RNR4 PE=1 SV=1	60	87		A.EEIELAKDTEDFQKLTDDQKTYIGNLLA.L	3239.61	NONE	0	0	-	11	10	2.05997e-05	0	0
test_1.5.6/Yeast_3_ms2.msalign	27	467	HCD	1359	1179.55	53	5	3239.93	3239.91	1748	24190000	-811.405	1178.38	1	sp|P87262|RL34A_YEAST	60S ribosomal protein L34-A OS=Saccharomyces cerevisiae (strain ATCC 204508 / S288c) OX=559292 GN=RPL34A PE=1 SV=1	93	121		A.FLIEEQKIVK(KVVKEQT)[-145.0972]EAAKKSEKKAKK.	3239.91	NONE	1	0	-	12	11	0.000396603	0	0
test_1.5.6/Yeast_3_ms2.msalign	3657	5405	HCD	7285	3175.8	42	3	3242.62	3242.62	1329	2054000	-1000	3175.08	1	sp|P50095|IMDH3_YEAST	Inosine-5'-monophosphate dehydrogenase 3 OS=Saccharomyces cerevisiae (strain ATCC 204508 / S288c) OX=559292 GN=IMD3 PE=1 SV=1	60	88		Q.TKLTRNITLNTPFVSSPMDTVTESEMAIF.M	3242.62	NONE	0	0	-	14	11	8.6932e-07	0	0
test_1.5.6/Yeast_3_ms2.msalign	2353	3628	HCD	5153	2441.9	54	4	3245.75	3245.74	617	4383000	-1000	2443.64	1	sp|P06169|PDC1_YEAST	Pyruvate decarboxylase isozyme 1 OS=Saccharomyces cerevisiae (strain ATCC 204508 / S288c) OX=559292 GN=PDC1 PE=1 SV=7	409	439		S.QVLWGSIGFTTGATLGAAFAAEEIDPKKRVI.L	3245.74	NONE	0	0	-	14	14	2.56276e-12	0	0
test_1.5.6/Yeast_3_ms2.msalign	1757	2896	HCD	4274	2145.94	54	5	3246.61	3246.61	1325	26580000	52.3693	2142.89	1	sp|P20449|DBP5_YEAST	ATP-dependent RNA helicase DBP5 OS=Saccharomyces cerevisiae (strain ATCC 204508 / S288c) OX=559292 GN=DBP5 PE=1 SV=2	2	30		M.(S)[Acetyl]DTKRDPADLLASLKIDNEKEDTSEVSTK.E	3246.61	NME_ACETYLATION	0	0	-	11	10	7.76854e-07	0	0
test_1.5.6/Yeast_3_ms2.msalign	2366	3642	HCD	5169	2446.87	54	4	3247.58	3247.58	2004	4329000	-1000	2445.7	1	sp|P32324|EF2_YEAST	Elongation factor 2 OS=Saccharomyces cerevisiae (strain ATCC 204508 / S288c) OX=559292 GN=EFT2 PE=1 SV=1	72	100		K.STAISLYSEMSDEDVKEIKQKTDGNSFLI.N	3247.58	NONE	0	0	-	10	8	0.0141724	0.000737282	0.0014985
test_1.5.6/Yeast_3_ms2.msalign	2365	3641	HCD	5168	2446.64	54	4	3247.58	3247.67	1758	4329000	-1000	2445.7	1	sp|P06169|PDC1_YEAST	Pyruvate decarboxylase isozyme 1 OS=Saccharomyces cerevisiae (strain ATCC 204508 / S288c) OX=559292 GN=PDC1 PE=1 SV=7	409	439		S.QVLWGSIG(F)[1.9300]TTGATLGAAFAAEEIDPKKRVI.L	3247.67	NONE	1	0	-	13	13	0.000426556	0	0
test_1.5.6/Yeast_3_ms2.msalign	2167	3394	HCD	4872	2347.27	54	4	3248.71	3248.71	1628	43740000	24.8985	2348.78	1	sp|P00560|PGK_YEAST	Phosphoglycerate kinase OS=Saccharomyces cerevisiae (strain ATCC 204508 / S288c) OX=559292 GN=PGK1 PE=1 SV=2	331	360		K.TIVWNGPPGVFEFEKFAAGTKALLDEVVKS.S	3248.71	NONE	0	0	-	15	11	8.6308e-05	0	0
test_1.5.6/Yeast_3_ms2.msalign	16	424	HCD	1308	1161.7	51	5	3253.93	3253.93	1274	104400000	53.3305	1178.38	1	sp|P40525|RL34B_YEAST	60S ribosomal protein L34-B OS=Saccharomyces cerevisiae (strain ATCC 204508 / S288c) OX=559292 GN=RPL34B PE=1 SV=1	94	121		F.LIEEQKIVKKVVKEQTEAAKKSEKKSKK.	3253.93	NONE	0	0	-	12	10	3.28278e-07	0	0
test_1.5.6/Yeast_3_ms2.msalign	2808	4202	HCD	5841	2675.9	54	4	3258.42	3258.42	875	10470000	-342.2	2672.65	1	sp|Q12349|ATP14_YEAST	ATP synthase subunit H, mitochondrial OS=Saccharomyces cerevisiae (strain ATCC 204508 / S288c) OX=559292 GN=ATP14 PE=1 SV=1	97	124		A.KESEEGESEPIEEDWLVLDDAEETKESH.	3258.42	NONE	0	0	-	18	16	6.4405e-10	0	0
test_1.5.6/Yeast_3_ms2.msalign	3792	5590	HCD	7507	3255.44	25	3	3258.66	3258.67	2044	5678000	-1000	3254.72	1	sp|P00950|PMG1_YEAST	Phosphoglycerate mutase 1 OS=Saccharomyces cerevisiae (strain ATCC 204508 / S288c) OX=559292 GN=GPM1 PE=1 SV=3	205	233		L.NIPTGIPLVFELDENLKPSKPSYYLDPEA.A	3258.67	NONE	0	0	-	7	6	0.0229968	0.000966651	0.00195982
test_1.5.6/Yeast_3_ms2.msalign	1623	2714	HCD	4056	2073.01	54	5	3260.87	3260.96	2073	172200000	54.6967	2072.53	1	sp|P00931|TRP_YEAST	Tryptophan synthase OS=Saccharomyces cerevisiae (strain ATCC 204508 / S288c) OX=559292 GN=TRP5 PE=1 SV=1	2	29		M.(S)[Acetyl]EQLRQTFANAKKENRNALVTF(MTAGYP)[34.3413].T	3260.96	NME_ACETYLATION	1	0	-	11	9	0.0341242	0.000954882	0.00193237
test_1.5.6/Yeast_3_ms2.msalign	4016	5986	HCD	7982	3425.44	54	3	3261.62	3261.63	529	34410000	53.5947	3424.44	1	sp|Q04947|RTN1_YEAST	Reticulon-like protein 1 OS=Saccharomyces cerevisiae (strain ATCC 204508 / S288c) OX=559292 GN=RTN1 PE=1 SV=1	219	251		K.TAPVSSTAGPQTASTSKLAADVPLEPESKAYTS.S	3261.63	NONE	0	0	-	24	22	2.43058e-13	0	0
test_1.5.6/Yeast_3_ms2.msalign	3801	5603	HCD	7523	3261.37	44	4	3263.53	3263.47	1144	6528000	-1000	3261.11	1	sp|Q12489|YD012_YEAST	Cysteine-rich and transmembrane domain-containing protein YDL012C OS=Saccharomyces cerevisiae (strain ATCC 204508 / S288c) OX=559292 GN=YDL012C PE=1 SV=1	2	31		M.(SA)[42.0086]QDYYGNSASKQSYSRPSAPPPGYETASR.G	3263.47	NME	1	0	-	15	15	4.12971e-08	0	0
test_1.5.6/Yeast_3_ms2.msalign	3816	5622	HCD	7545	3268.7	54	3	3263.53	3263.53	1239	6528000	-1000	3261.11	2	sp|P00358|G3P2_YEAST	Glyceraldehyde-3-phosphate dehydrogenase 2 OS=Saccharomyces cerevisiae (strain ATCC 204508 / S288c) OX=559292 GN=TDH2 PE=1 SV=3	146	179		V.(SNASCTTNC)[-274.1333]LAPLAKVINDAFGIEEGLMTTVHSM.T	3263.53	NONE	1	0	-	22	22	1.92746e-07	0	0
test_1.5.6/Yeast_3_ms2.msalign	3449	5087	HCD	6903	3041.41	31	3	3264.69	3264.69	2148	1371000	-1000	3042.3	1	sp|P32379|PSA5_YEAST	Proteasome subunit alpha type-5 OS=Saccharomyces cerevisiae (strain ATCC 204508 / S288c) OX=559292 GN=PUP2 PE=1 SV=2	171	201		K.AIGSGSEGAQAELLNEWHSSLTLKEAELLVL.K	3264.69	NONE	0	0	-	7	6	0.0880287	0.00418021	0.00797373
test_1.5.6/Yeast_3_ms2.msalign	2466	3758	HCD	5309	2494.61	54	4	3265.81	3265.81	1339	34970000	42.3052	2496.37	1	sp|P02994|EF1A_YEAST	Elongation factor 1-alpha OS=Saccharomyces cerevisiae (strain ATCC 204508 / S288c) OX=559292 GN=TEF2 PE=1 SV=1	256	288		G.GIGTVPVGRVETGVIKPGMVVTFAPAGVTTEVK.S	3265.81	NONE	0	0	-	22	16	1.033e-06	0	0
test_1.5.6/Yeast_3_ms2.msalign	2408	3692	HCD	5229	2467.2	54	4	3272.64	3272.64	916	5941000	51.1781	2463.96	1	sp|P00330|ADH1_YEAST	Alcohol dehydrogenase 1 OS=Saccharomyces cerevisiae (strain ATCC 204508 / S288c) OX=559292 GN=ADH1 PE=1 SV=5	235	267		K.ATDGGAHGVINVSVSEAAIEASTRYVRANGTTV.L	3272.64	NONE	0	0	-	20	18	1.47523e-09	0	0
test_1.5.6/Yeast_3_ms2.msalign	606	1428	HCD	2513	1562.33	54	5	3277.69	3277.69	1082	37090000	-341.516	1562.08	3	sp|P00359|G3P3_YEAST	Glyceraldehyde-3-phosphate dehydrogenase 3 OS=Saccharomyces cerevisiae (strain ATCC 204508 / S288c) OX=559292 GN=TDH3 PE=1 SV=3	185	217		K.TVDGPSHKDWRGGRTASGNIIPSSTGAAKAVGK.V	3277.69	NONE	0	0	-	24	16	1.72873e-08	0	0
test_1.5.6/Yeast_3_ms2.msalign	2691	4037	HCD	5643	2608.29	54	4	3279.58	3279.58	936	3368000	-1000	2613.28	1	sp|Q06103|RPN7_YEAST	26S proteasome regulatory subunit RPN7 OS=Saccharomyces cerevisiae (strain ATCC 204508 / S288c) OX=559292 GN=RPN7 PE=1 SV=3	2	29		M.VDVEEKSQEVEYVDPTVNRVPNYEVSEK.A	3279.58	NME	0	0	-	21	16	1.9955e-09	0	0
test_1.5.6/Yeast_3_ms2.msalign	2714	4070	HCD	5683	2622.23	42	4	3279.8	3279.8	1098	2730000	-1000	2625.62	1	sp|P38934|BFR1_YEAST	Nuclear segregation protein BFR1 OS=Saccharomyces cerevisiae (strain ATCC 204508 / S288c) OX=559292 GN=BFR1 PE=1 SV=1	288	317		Y.EIGAIENSLLVLDPTYVKPKKNILPDLSSN.A	3279.8	NONE	0	0	-	13	13	2.06577e-08	0	0
test_1.5.6/Yeast_3_ms2.msalign	2334	3608	HCD	5129	2433.82	54	4	3280.78	3280.78	1116	71590000	53.6594	2441.64	1	sp|P38616|YGP1_YEAST	Protein YGP1 OS=Saccharomyces cerevisiae (strain ATCC 204508 / S288c) OX=559292 GN=YGP1 PE=1 SV=2	304	334		Q.ANTPLNFIDNKDVPKNAVGAGYLSPIKAQIL.L	3280.78	NONE	0	0	-	18	15	2.48192e-08	0	0
test_1.5.6/Yeast_3_ms2.msalign	2372	3649	HCD	5178	2450.25	54	4	3280.78	3280.88	1903	71590000	53.6594	2441.64	1	sp|P07170|KAD2_YEAST	Adenylate kinase OS=Saccharomyces cerevisiae (strain ATCC 204508 / S288c) OX=559292 GN=ADK1 PE=1 SV=2	2	32		M.(S)[Acetyl]SSESIRM(V)[4.2089]LIGPPGAGKGTQAPNLQERFHA.A	3280.88	NME_ACETYLATION	1	0	-	11	9	0.00355715	0.000259067	0.000525486
test_1.5.6/Yeast_3_ms2.msalign	1521	2594	HCD	3912	2024.88	54	4	3283.66	3283.66	1414	25510000	52.1741	2022.41	1	sp|P00330|ADH1_YEAST	Alcohol dehydrogenase 1 OS=Saccharomyces cerevisiae (strain ATCC 204508 / S288c) OX=559292 GN=ADH1 PE=1 SV=5	200	229		L.GIDGGEGKEELFRSIGGEVFIDFTKEKDIV.G	3283.66	NONE	0	0	-	13	12	3.21143e-06	0	0
test_1.5.6/Yeast_3_ms2.msalign	2029	3224	HCD	4668	2278.49	54	4	3283.74	3283.75	1694	5300000	-1000	2275.94	1	sp|P32473|ODPB_YEAST	Pyruvate dehydrogenase E1 component subunit beta, mitochondrial OS=Saccharomyces cerevisiae (strain ATCC 204508 / S288c) OX=559292 GN=PDB1 PE=1 SV=2	246	274		V.TYTRNVQFSLEAAEILQKKYGVSAEVINL.R	3283.75	NONE	0	0	-	10	10	0.000212929	0	0
test_1.5.6/Yeast_3_ms2.msalign	210	910	HCD	1891	1359.72	54	5	3283.77	3283.78	1483	15790000	-344.401	1358.96	2	sp|P0CX23|RL20A_YEAST	60S ribosomal protein L20-A OS=Saccharomyces cerevisiae (strain ATCC 204508 / S288c) OX=559292 GN=RPL20A PE=1 SV=1	2	28		M.AHFKEYQVIGRRLPTESVPEPKLFRMR.I	3283.78	NME	0	0	-	8	8	8.12876e-06	0	0
test_1.5.6/Yeast_3_ms2.msalign	531	1328	HCD	2393	1523.24	54	5	3285.72	3285.72	1149	31640000	25.9805	1522.98	1	sp|P14540|ALF_YEAST	Fructose-bisphosphate aldolase OS=Saccharomyces cerevisiae (strain ATCC 204508 / S288c) OX=559292 GN=FBA1 PE=1 SV=3	299	327		T.GIRDYVLNKKDYIMSPVGNPEGPEKPNKK.F	3285.72	NONE	0	0	-	19	15	4.63018e-08	0	0
test_1.5.6/Yeast_3_ms2.msalign	3882	5734	HCD	7680	3317.68	21	3	3290.58	3290.58	1637	448700	-1000	3321.54	1	sp|P00358|G3P2_YEAST	Glyceraldehyde-3-phosphate dehydrogenase 2 OS=Saccharomyces cerevisiae (strain ATCC 204508 / S288c) OX=559292 GN=TDH2 PE=1 SV=3	264	295		A.AEGKLKGVLGYTEDAVVSSDFLGDSNSSIFDA.A	3290.58	NONE	0	0	-	8	8	9.70887e-05	0	0
test_1.5.6/Yeast_3_ms2.msalign	4254	6371	HCD	8444	3592.71	29	3	3291.75	3291.75	1714	2603000	-1000	3591.71	2	sp|P10664|RL4A_YEAST	60S ribosomal protein L4-A OS=Saccharomyces cerevisiae (strain ATCC 204508 / S288c) OX=559292 GN=RPL4A PE=1 SV=4	10	41		H.SLTGEATANALPLPAVFSAPIRPDIVHTVFTS.V	3291.75	NONE	0	0	-	10	10	0.000266078	0	0
test_1.5.6/Yeast_3_ms2.msalign	2183	3418	HCD	4901	2357.15	54	4	3295.49	3295.49	1969	14650000	-339.65	2354.84	1	sp|P32324|EF2_YEAST	Elongation factor 2 OS=Saccharomyces cerevisiae (strain ATCC 204508 / S288c) OX=559292 GN=EFT2 PE=1 SV=1	350	379		Q.AYRAEQLYEGPADD(ANCIAIKNCD)[-2.0220]PKADLM.L	3295.49	NONE	1	0	-	18	14	0.00842861	0.000752445	0.00152517
test_1.5.6/Yeast_3_ms2.msalign	1091	2042	HCD	3249	1804.53	54	5	3295.77	3295.77	129	31710000	-346.281	1805.33	1	sp|P00560|PGK_YEAST	Phosphoglycerate kinase OS=Saccharomyces cerevisiae (strain ATCC 204508 / S288c) OX=559292 GN=PGK1 PE=1 SV=2	385	416		T.DKISHVSTGGGASLELLEGKELPGVAFLSEKK.	3295.77	NONE	0	0	-	34	30	2.83871e-21	0	0
test_1.5.6/Yeast_3_ms2.msalign	3695	5458	HCD	7349	3198.98	28	3	3296.64	3296.65	605	1233000	-1000	3200.85	1	sp|P07274|PROF_YEAST	Profilin OS=Saccharomyces cerevisiae (strain ATCC 204508 / S288c) OX=559292 GN=PFY1 PE=1 SV=2	2	31		M.(S)[Acetyl]WQAYTDNLIGTGKVDKAVIYSRAGDAVWA.T	3296.65	NME_ACETYLATION	0	0	-	15	14	2.04786e-12	0	0
test_1.5.6/Yeast_3_ms2.msalign	2494	3792	HCD	5349	2507.82	54	4	3296.71	3296.71	944	7924000	21.7681	2508.66	1	sp|P00359|G3P3_YEAST	Glyceraldehyde-3-phosphate dehydrogenase 3 OS=Saccharomyces cerevisiae (strain ATCC 204508 / S288c) OX=559292 GN=TDH3 PE=1 SV=3	155	184		C.(L)[129.0223]APLAKVINDAFGIEEGLMTTVHSLTATQK.T	3296.71	NONE	1	0	-	21	18	2.38913e-09	0	0
test_1.5.6/Yeast_3_ms2.msalign	4061	6063	HCD	8075	3458.8	19	3	3299.54	3299.55	1460	1951000	-1000	3458.54	1	sp|P00359|G3P3_YEAST	Glyceraldehyde-3-phosphate dehydrogenase 3 OS=Saccharomyces cerevisiae (strain ATCC 204508 / S288c) OX=559292 GN=TDH3 PE=1 SV=3	273	304		L.GYTEDAVVSSDFLGDSHSSIFDASAGIQLSPK.F	3299.55	NONE	0	0	-	8	8	6.02521e-06	0	0
test_1.5.6/Yeast_3_ms2.msalign	1338	2343	HCD	3611	1924.06	55	5	3300.68	3300.67	465	78260000	55.4303	1925.79	2	sp|P00358|G3P2_YEAST	Glyceraldehyde-3-phosphate dehydrogenase 2 OS=Saccharomyces cerevisiae (strain ATCC 204508 / S288c) OX=559292 GN=TDH2 PE=1 SV=3	305	332		K.FVKLVSWYDNEYGYSTRVVDLVEH(VAKA)[14.0081].	3300.67	NONE	1	0	-	27	20	3.77286e-14	0	0
test_1.5.6/Yeast_3_ms2.msalign	2502	3801	HCD	5360	2511.61	55	4	3302.53	3302.53	495	11720000	-339.18	2508.66	1	sp|P04806|HXKA_YEAST	Hexokinase-1 OS=Saccharomyces cerevisiae (strain ATCC 204508 / S288c) OX=559292 GN=HXK1 PE=1 SV=2	345	372		T.SYPARIEDDPFENLEDTDDIFQKDFGVK.T	3302.53	NONE	0	0	-	21	18	9.00273e-14	0	0
test_1.5.6/Yeast_3_ms2.msalign	2498	3797	HCD	5355	2509.83	55	4	3302.52	3302.62	981	11720000	-339.18	2508.66	1	sp|P00359|G3P3_YEAST	Glyceraldehyde-3-phosphate dehydrogenase 3 OS=Saccharomyces cerevisiae (strain ATCC 204508 / S288c) OX=559292 GN=TDH3 PE=1 SV=3	154	184		N.(CL)[31.9199]APLAKVINDAFGIEEGLMTTVHSLTATQK.T	3302.62	NONE	1	0	-	19	15	3.70205e-09	0	0
test_1.5.6/Yeast_3_ms2.msalign	2440	3729	HCD	5274	2482.7	45	4	3306.62	3306.71	1816	5127000	-582.159	2482.21	1	sp|P49367|LYS4_YEAST	Homoaconitase, mitochondrial OS=Saccharomyces cerevisiae (strain ATCC 204508 / S288c) OX=559292 GN=LYS4 PE=1 SV=1	652	682		K.(VV)[3.8423]VTEGSLDGPVILEQKVGELGKNLQEIIVK.G	3306.71	NONE	1	0	-	12	9	0.00112957	0	0
test_1.5.6/Yeast_3_ms2.msalign	1393	2407	HCD	3687	1949.17	55	5	3307.86	3307.86	312	10750000	46.0912	1947.94	1	sp|P25372|TRX3_YEAST	Thioredoxin-3, mitochondrial OS=Saccharomyces cerevisiae (strain ATCC 204508 / S288c) OX=559292 GN=TRX3 PE=1 SV=1	96	127		T.AMPTFVLGKDGQLIGKIIGANPTALEKGIKDL.	3307.86	NONE	0	0	-	23	19	2.22642e-16	0	0
test_1.5.6/Yeast_3_ms2.msalign	3809	5613	HCD	7535	3265.62	20	3	3309.68	3309.68	1054	144600	-1000	3265.36	1	sp|Q3E841|YN034_YEAST	Uncharacterized protein YNR034W-A OS=Saccharomyces cerevisiae (strain ATCC 204508 / S288c) OX=559292 GN=YNR034W-A PE=1 SV=1	1	30		.MKSSIPITEVLPRAVGSLTFDENYNLLDTS.G	3309.68	NONE	0	0	-	10	9	1.27136e-08	0	0
test_1.5.6/Yeast_3_ms2.msalign	3962	5879	HCD	7854	3379.84	21	3	3311.64	3311.64	1052	15530000	-1000	3358.11	1	sp|P06169|PDC1_YEAST	Pyruvate decarboxylase isozyme 1 OS=Saccharomyces cerevisiae (strain ATCC 204508 / S288c) OX=559292 GN=PDC1 PE=1 SV=7	274	304		K.EAVESADLILSVGALLSDFNTGSFSYSYKTK.N	3311.64	NONE	0	0	-	13	13	1.25849e-08	0	0
test_1.5.6/Yeast_3_ms2.msalign	3798	5599	HCD	7518	3259.5	39	3	3316.61	3316.7	1744	6212000	-1000	3248.28	1	sp|P07149|FAS1_YEAST	Fatty acid synthase subunit beta OS=Saccharomyces cerevisiae (strain ATCC 204508 / S288c) OX=559292 GN=FAS1 PE=1 SV=2	1	30		.(M)[Acetyl]DAYSTRPLTLSHGSLEHVLLVPTASFFI(A)[2.0020].S	3316.7	M_ACETYLATION	1	0	-	11	9	0.00038731	0	0
test_1.5.6/Yeast_3_ms2.msalign	3995	5953	HCD	7943	3411.88	53	4	3317.57	3317.56	1803	62980000	56.1409	3405.19	3	sp|P00358|G3P2_YEAST	Glyceraldehyde-3-phosphate dehydrogenase 2 OS=Saccharomyces cerevisiae (strain ATCC 204508 / S288c) OX=559292 GN=TDH2 PE=1 SV=3	146	177		V.(SNASCTTNCLA)[-2.0246]PLAKVINDAFGIEEGLMTTVH.S	3317.56	NONE	1	0	-	19	17	0.000817284	0	0
test_1.5.6/Yeast_3_ms2.msalign	2345	3619	HCD	5142	2438.12	55	4	3317.71	3317.71	1001	12140000	-3.85407	2441.64	1	sp|Q12513|TMA17_YEAST	Translation machinery-associated protein 17 OS=Saccharomyces cerevisiae (strain ATCC 204508 / S288c) OX=559292 GN=TMA17 PE=1 SV=1	2	32		M.(CSAGGIRRPIQIEE)[-61.0019]FKTAISGMSDMELAQIK.T	3317.71	NME	1	0	-	19	19	6.42135e-09	0	0
test_1.5.6/Yeast_3_ms2.msalign	2934	4377	HCD	6051	2747.59	55	4	3318.55	3318.55	1544	496800	-1000	2746.41	1	sp|P07264|LEUC_YEAST	3-isopropylmalate dehydratase OS=Saccharomyces cerevisiae (strain ATCC 204508 / S288c) OX=559292 GN=LEU1 PE=1 SV=3	505	534		A.AYDHAEPVQPEDAPQDIANDELKDIPVKSD.D	3318.55	NONE	0	0	-	14	10	2.54397e-05	0	0
test_1.5.6/Yeast_3_ms2.msalign	2509	3808	HCD	5369	2515.07	55	4	3318.79	3318.79	1317	32720000	56.0342	2490.28	1	sp|P00560|PGK_YEAST	Phosphoglycerate kinase OS=Saccharomyces cerevisiae (strain ATCC 204508 / S288c) OX=559292 GN=PGK1 PE=1 SV=2	211	242		L.GGAKVADKIQLIDNLLDKVDSIIIGGGMAFTF.K	3318.79	NONE	0	0	-	20	16	6.83885e-07	0	0
test_1.5.6/Yeast_3_ms2.msalign	537	1336	HCD	2402	1525.93	55	5	3319.81	3319.81	604	51970000	-28.5405	1526.96	1	sp|P00950|PMG1_YEAST	Phosphoglycerate mutase 1 OS=Saccharomyces cerevisiae (strain ATCC 204508 / S288c) OX=559292 GN=GPM1 PE=1 SV=3	28	57		K.LSAKGQQEAARAGELLKEKKVYPDVLYTSK.L	3319.81	NONE	0	0	-	31	25	1.99246e-12	0	0
test_1.5.6/Yeast_3_ms2.msalign	1205	2175	HCD	3409	1857.88	55	5	3320.79	3320.8	699	29750000	-340.453	1859.14	3	sp|P00358|G3P2_YEAST	Glyceraldehyde-3-phosphate dehydrogenase 2 OS=Saccharomyces cerevisiae (strain ATCC 204508 / S288c) OX=559292 GN=TDH2 PE=1 SV=3	193	225		K.DWRGGRTASGNIIPSSTGAAKAVGKVLPELQGK.L	3320.8	NONE	0	0	-	21	19	1.697e-11	0	0
test_1.5.6/Yeast_3_ms2.msalign	2287	3542	HCD	5049	2406.67	55	4	3321.43	3321.43	977	11220000	34.9626	2409.55	1	sp|P54839|ERG13_YEAST	Hydroxymethylglutaryl-CoA synthase OS=Saccharomyces cerevisiae (strain ATCC 204508 / S288c) OX=559292 GN=ERG13 PE=1 SV=1	226	252		S.YMEHAYDFYKPDFTSEYPYVDGHFSLT.C	3321.43	NONE	0	0	-	14	13	3.58612e-09	0	0
test_1.5.6/Yeast_3_ms2.msalign	470	1242	HCD	2289	1489.86	55	5	3323.69	3323.68	272	26260000	48.8581	1486.71	1	sp|P39533|ACON2_YEAST	Homocitrate dehydratase, mitochondrial OS=Saccharomyces cerevisiae (strain ATCC 204508 / S288c) OX=559292 GN=ACO2 PE=1 SV=1	761	789		K.AKHTMSKDQIDFFKAGSAINYIGNIRRNE.	3323.68	NONE	0	0	-	20	19	3.07738e-17	0	0
test_1.5.6/Yeast_3_ms2.msalign	3892	5744	HCD	7692	3322.03	24	3	3323.7	3323.7	1585	1159000	-1000	3334.38	1	sp|P06208|LEU1_YEAST	2-isopropylmalate synthase OS=Saccharomyces cerevisiae (strain ATCC 204508 / S288c) OX=559292 GN=LEU4 PE=1 SV=1	586	619		R.AIFATINNIIHSGDVSIPSLAEVEGKNAAASGSA.	3323.7	NONE	0	0	-	7	6	5.16196e-05	0	0
test_1.5.6/Yeast_3_ms2.msalign	3973	5896	HCD	7874	3386.7	31	4	3326.7	3326.71	1999	73080	-1000	3385.69	1	sp|P40106|GPP2_YEAST	Glycerol-1-phosphate phosphohydrolase 2 OS=Saccharomyces cerevisiae (strain ATCC 204508 / S288c) OX=559292 GN=GPP2 PE=1 SV=1	221	250		S.IRVGGYNAETDEVE(FIFDDYLYAKDDL)[-270.0257]LKW.	3326.71	NONE	1	0	-	9	7	0.0135654	0.00073928	0.00150225
test_1.5.6/Yeast_3_ms2.msalign	890	1777	HCD	2931	1698.94	55	5	3326.81	3326.81	549	13610000	-340.301	1699.75	1	sp|P36060|MCR1_YEAST	NADH-cytochrome b5 reductase 2 OS=Saccharomyces cerevisiae (strain ATCC 204508 / S288c) OX=559292 GN=MCR1 PE=1 SV=1	94	123		K.FVTPKGSNVVRPYTPVSDLSQKGHFQLVVK.H	3326.81	NONE	0	0	-	28	21	4.65493e-13	0	0
test_1.5.6/Yeast_3_ms2.msalign	3826	5647	HCD	7575	3279.41	23	3	3328.7	3328.71	1103	2448000	-1000	3286.78	1	sp|P28707|SBA1_YEAST	Co-chaperone protein SBA1 OS=Saccharomyces cerevisiae (strain ATCC 204508 / S288c) OX=559292 GN=SBA1 PE=1 SV=3	2	30		M.(S)[Acetyl]DKVINPQVAWAQRSSTTDPERNYVLITV.S	3328.71	NME_ACETYLATION	0	0	-	11	10	2.19471e-08	0	0
test_1.5.6/Yeast_3_ms2.msalign	3844	5677	HCD	7611	3292.26	44	3	3329.71	3329.71	1986	12850000	-1000	3310.63	1	sp|P00950|PMG1_YEAST	Phosphoglycerate mutase 1 OS=Saccharomyces cerevisiae (strain ATCC 204508 / S288c) OX=559292 GN=GPM1 PE=1 SV=3	205	234		L.NIPTGIPLVFELDENLKPSKPSYYLDPEAA.A	3329.71	NONE	0	0	-	8	7	0.0109724	0.000745156	0.0015121
test_1.5.6/Yeast_3_ms2.msalign	1688	2800	HCD	4159	2107.48	55	5	3331.91	3331.91	698	28610000	52.4284	2106.71	1	sp|P00925|ENO2_YEAST	Enolase 2 OS=Saccharomyces cerevisiae (strain ATCC 204508 / S288c) OX=559292 GN=ENO2 PE=1 SV=2	315	346		A.GIQIVADDLTVTNPARIATAIEKKAADALLLK.V	3331.91	NONE	0	0	-	23	20	1.69337e-11	0	0
test_1.5.6/Yeast_3_ms2.msalign	3983	5929	HCD	7914	3401.38	45	3	3333.56	3333.61	2033	3388000	-1000	3403.02	1	sp|Q3E7Y9|YO097_YEAST	Uncharacterized protein YOL097W-A OS=Saccharomyces cerevisiae (strain ATCC 204508 / S288c) OX=559292 GN=YOL097W-A PE=1 SV=1	32	61		S.GTLMQKDGSLLYAVKNFSHIFEKKIF(HTNL)[-145.2317].	3333.61	NONE	1	0	-	7	7	0.0189661	0.000971345	0.00197044
test_1.5.6/Yeast_3_ms2.msalign	3864	5702	HCD	7641	3303.12	51	3	3334.57	3334.56	1289	670500	-1000	3299.71	2	sp|P00358|G3P2_YEAST	Glyceraldehyde-3-phosphate dehydrogenase 2 OS=Saccharomyces cerevisiae (strain ATCC 204508 / S288c) OX=559292 GN=TDH2 PE=1 SV=3	148	179		N.(ASCTTNCL)[-2.0231]APLAKVINDAFGIEEGLMTTVHSM.T	3334.56	NONE	1	0	-	21	21	4.23827e-07	0	0
test_1.5.6/Yeast_3_ms2.msalign	2381	3661	HCD	5192	2454.78	55	4	3334.61	3334.61	690	103700000	59.8423	2457.83	1	sp|P12709|G6PI_YEAST	Glucose-6-phosphate isomerase OS=Saccharomyces cerevisiae (strain ATCC 204508 / S288c) OX=559292 GN=PGI1 PE=1 SV=3	525	554		K.VIGKELDNSSTISTHDASTNGLINQFKEWM.	3334.61	NONE	0	0	-	25	20	1.54754e-11	0	0
test_1.5.6/Yeast_3_ms2.msalign	2888	4312	HCD	5973	2720.91	47	4	3334.68	3334.69	1358	823500	-1000	2717.66	1	sp|P35719|MRP8_YEAST	Uncharacterized protein MRP8 OS=Saccharomyces cerevisiae (strain ATCC 204508 / S288c) OX=559292 GN=MRP8 PE=1 SV=1	100	131		L.VNSLKKDDDDVIAPLPNADGDIPAISDGVFPK.S	3334.69	NONE	0	0	-	14	11	1.50572e-06	0	0
test_1.5.6/Yeast_3_ms2.msalign	2284	3537	HCD	5043	2404.67	55	4	3335.74	3335.74	1513	438900000	61.1848	2415.58	1	sp|P00560|PGK_YEAST	Phosphoglycerate kinase OS=Saccharomyces cerevisiae (strain ATCC 204508 / S288c) OX=559292 GN=PGK1 PE=1 SV=2	331	361		K.TIVWNGPPGVFEFEKFAAGTKALLDEVVKSS.A	3335.74	NONE	0	0	-	10	10	1.52427e-05	0	0
test_1.5.6/Yeast_3_ms2.msalign	3867	5708	HCD	7649	3306.6	43	3	3337.89	3337.89	1155	6127000	-1000	3321.54	1	sp|P41277|GPP1_YEAST	Glycerol-1-phosphate phosphohydrolase 1 OS=Saccharomyces cerevisiae (strain ATCC 204508 / S288c) OX=559292 GN=GPP1 PE=1 SV=3	2	33		M.PLTTKPLSLKINAALFDVDGTIIISQPAIAAF.W	3337.89	NME	0	0	-	15	15	4.92571e-08	0	0
test_1.5.6/Yeast_3_ms2.msalign	2437	3726	HCD	5270	2481.17	55	4	3338.7	3338.71	841	59430000	59.0703	2488.22	1	sp|P14540|ALF_YEAST	Fructose-bisphosphate aldolase OS=Saccharomyces cerevisiae (strain ATCC 204508 / S288c) OX=559292 GN=FBA1 PE=1 SV=3	40	73		T.SSSTAVAALEAARDSKSPIILQTSNGGAAYFAGK.G	3338.71	NONE	0	0	-	23	21	3.00996e-10	0	0
test_1.5.6/Yeast_3_ms2.msalign	3672	5428	HCD	7313	3186.01	44	3	3338.79	3338.8	345	7250000	-1000	3183.59	2	sp|P0CX55|RS18A_YEAST	40S ribosomal protein S18-A OS=Saccharomyces cerevisiae (strain ATCC 204508 / S288c) OX=559292 GN=RPS18A PE=1 SV=1	2	30		M.(S)[Acetyl]LVVQEQGSFQHILRLLNTNVDGNIKIVY.A	3338.8	NME_ACETYLATION	0	0	-	18	17	6.67968e-16	0	0
test_1.5.6/Yeast_3_ms2.msalign	3870	5715	HCD	7657	3309.21	39	3	3340.73	3340.74	1525	2826000	-1000	3330.11	1	sp|P40185|MMF1_YEAST	Protein MMF1, mitochondrial OS=Saccharomyces cerevisiae (strain ATCC 204508 / S288c) OX=559292 GN=MMF1 PE=1 SV=1	18	49		G.ITTLTPVSTKLAPPAAASYSQAMKANNFVYVS.G	3340.74	NONE	0	0	-	10	8	1.87298e-05	0	0
test_1.5.6/Yeast_3_ms2.msalign	3883	5735	HCD	7681	3317.91	52	4	3340.73	3340.83	1633	2826000	-1000	3330.11	1	sp|P41277|GPP1_YEAST	Glycerol-1-phosphate phosphohydrolase 1 OS=Saccharomyces cerevisiae (strain ATCC 204508 / S288c) OX=559292 GN=GPP1 PE=1 SV=3	2	33		M.PLTTKPLSLKINAALFDVDGTIII(SQ)[2.9434]PAIAAF.W	3340.83	NME	1	0	-	11	11	9.2935e-05	0	0
test_1.5.6/Yeast_3_ms2.msalign	1288	2273	HCD	3527	1896.26	55	4	3343.57	3343.56	271	322300000	56.5805	1891.97	2	sp|P00924|ENO1_YEAST	Enolase 1 OS=Saccharomyces cerevisiae (strain ATCC 204508 / S288c) OX=559292 GN=ENO1 PE=1 SV=3	287	313		L.MKRYPIVSIEDPFAEDDWEAWSHFFKT.A	3343.56	NONE	0	0	-	35	27	3.00951e-17	0	0
test_1.5.6/Yeast_3_ms2.msalign	4110	6140	HCD	8167	3491.4	18	3	3343.59	3343.59	1203	4135000	-1000	3479.88	1	sp|P06105|SC160_YEAST	Protein SCP160 OS=Saccharomyces cerevisiae (strain ATCC 204508 / S288c) OX=559292 GN=SCP160 PE=1 SV=3	264	292		K.LVVEDEKYLPYIDVSEFASDEGDEEVKVQ.F	3343.59	NONE	0	0	-	9	9	9.75396e-08	0	0
test_1.5.6/Yeast_3_ms2.msalign	3980	5923	HCD	7907	3399.02	55	3	3346.71	3346.72	1646	3541000	-1000	3396.56	2	sp|P10591|HSP71_YEAST	Heat shock protein SSA1 OS=Saccharomyces cerevisiae (strain ATCC 204508 / S288c) OX=559292 GN=SSA1 PE=1 SV=4	137	168		K.VNDAVVTVPAYFNDSQRQATKDAGTIAGLNVL.R	3346.72	NONE	0	0	-	14	14	0.000111948	0	0
test_1.5.6/Yeast_3_ms2.msalign	2426	3714	HCD	5256	2476.68	55	4	3347.7	3347.7	528	108700000	57.4248	2421.45	1	sp|P00360|G3P1_YEAST	Glyceraldehyde-3-phosphate dehydrogenase 1 OS=Saccharomyces cerevisiae (strain ATCC 204508 / S288c) OX=559292 GN=TDH1 PE=1 SV=3	74	103		A.TYQERDPANLPWGSLKIDVAVDSTGVFKEL.D	3347.7	NONE	0	0	-	26	22	2.17097e-13	0	0
test_1.5.6/Yeast_3_ms2.msalign	2322	3588	HCD	5105	2425.69	55	4	3347.7	3347.7	645	108700000	57.4248	2421.45	1	sp|P07170|KAD2_YEAST	Adenylate kinase OS=Saccharomyces cerevisiae (strain ATCC 204508 / S288c) OX=559292 GN=ADK1 PE=1 SV=2	2	33		M.(S)[Acetyl]SSESIRMVLIGPPGAGKGTQAPNLQERFHAA.H	3347.7	NME_ACETYLATION	0	0	-	28	20	7.5563e-12	0	0
test_1.5.6/Yeast_3_ms2.msalign	4108	6137	HCD	8163	3489.63	27	3	3348.66	3348.66	1425	4474000	-1000	3503.79	1	sp|Q04947|RTN1_YEAST	Reticulon-like protein 1 OS=Saccharomyces cerevisiae (strain ATCC 204508 / S288c) OX=559292 GN=RTN1 PE=1 SV=1	219	252		K.TAPVSSTAGPQTASTSKLAADVPLEPESKAYTSS.A	3348.66	NONE	0	0	-	11	10	3.57634e-06	0	0
test_1.5.6/Yeast_3_ms2.msalign	3992	5947	HCD	7935	3408.49	47	3	3348.81	3348.82	1328	1162000	-1000	3405.19	1	sp|P38009|PUR92_YEAST	Bifunctional purine biosynthesis protein ADE17 OS=Saccharomyces cerevisiae (strain ATCC 204508 / S288c) OX=559292 GN=ADE17 PE=1 SV=2	322	353		S.NIVDVPTAKIISREVSDGVIAPGYEPEALAIL.S	3348.82	NONE	0	0	-	18	16	8.28961e-07	0	0
test_1.5.6/Yeast_3_ms2.msalign	4107	6136	HCD	8162	3489.4	35	3	3351.4	3351.5	1655	123000	-1000	3488.45	1	sp|Q04947|RTN1_YEAST	Reticulon-like protein 1 OS=Saccharomyces cerevisiae (strain ATCC 204508 / S288c) OX=559292 GN=RTN1 PE=1 SV=1	219	252		K.(TA)[2.8401]PVSSTAGPQTASTSKLAADVPLEPESKAYTSS.A	3351.5	NONE	1	0	-	10	9	0.000121917	0	0
test_1.5.6/Yeast_3_ms2.msalign	3885	5737	HCD	7683	3318.37	37	4	3351.65	3351.65	1017	2939000	-1000	3321.54	1	sp|P38707|SYNC_YEAST	Asparagine--tRNA ligase, cytoplasmic OS=Saccharomyces cerevisiae (strain ATCC 204508 / S288c) OX=559292 GN=DED81 PE=1 SV=1	2	32		M.(S)[Acetyl]SLYIKEATGVDELTTAGSQDHPFKTPAYAL.F	3351.65	NME_ACETYLATION	0	0	-	13	12	7.84888e-09	0	0
test_1.5.6/Yeast_3_ms2.msalign	2424	3711	HCD	5252	2475.09	55	4	3353.67	3353.68	1324	4814000	-339.643	2474.09	1	sp|P40518|ARPC5_YEAST	Actin-related protein 2/3 complex subunit 5 OS=Saccharomyces cerevisiae (strain ATCC 204508 / S288c) OX=559292 GN=ARC15 PE=1 SV=1	62	91		L.TTDPPYSADAPTKEQYFKSVLEALTQVRQA.D	3353.68	NONE	0	0	-	13	12	7.74371e-07	0	0
test_1.5.6/Yeast_3_ms2.msalign	3951	5861	HCD	7832	3371.8	32	3	3356.69	3356.7	658	49530000	55.2756	3383.59	1	sp|P32471|EF1B_YEAST	Elongation factor 1-beta OS=Saccharomyces cerevisiae (strain ATCC 204508 / S288c) OX=559292 GN=EFB1 PE=1 SV=4	2	32		M.(A)[Acetyl]STDFSKIETLKQLNASLADKSYIEGTAVSQ.A	3356.7	NME_ACETYLATION	0	0	-	17	14	8.98214e-12	0	0
test_1.5.6/Yeast_3_ms2.msalign	2354	3630	HCD	5155	2442.36	55	4	3356.76	3356.77	653	5253000	-1000	2437.57	1	sp|P54115|ALDH6_YEAST	Magnesium-activated aldehyde dehydrogenase, cytosolic OS=Saccharomyces cerevisiae (strain ATCC 204508 / S288c) OX=559292 GN=ALD6 PE=1 SV=4	2	31		M.TKLHFDTAEPVKITLPNGLTYEQPTGLFIN.N	3356.77	NME	0	0	-	20	16	8.424e-12	0	0
test_1.5.6/Yeast_3_ms2.msalign	521	1309	HCD	2370	1515.78	55	5	3358.82	3358.82	443	44220000	44.0495	1515.27	1	sp|P34760|TSA1_YEAST	Peroxiredoxin TSA1 OS=Saccharomyces cerevisiae (strain ATCC 204508 / S288c) OX=559292 GN=TSA1 PE=1 SV=3	7	36		Q.KQAPTFKKTAVVDGVFDEVSLDKYKGKYVV.L	3358.82	NONE	0	0	-	29	23	1.8575e-14	0	0
test_1.5.6/Yeast_3_ms2.msalign	2421	3708	HCD	5249	2474.4	55	4	3358.83	3358.83	721	13190000	38.879	2476.13	1	sp|P06169|PDC1_YEAST	Pyruvate decarboxylase isozyme 1 OS=Saccharomyces cerevisiae (strain ATCC 204508 / S288c) OX=559292 GN=PDC1 PE=1 SV=7	409	440		S.QVLWGSIGFTTGATLGAAFAAEEIDPKKRVIL.F	3358.83	NONE	0	0	-	16	16	3.0785e-11	0	0
test_1.5.6/Yeast_3_ms2.msalign	2942	4386	HCD	6062	2751.47	55	4	3359.59	3359.6	1327	19600000	39.5108	2744.32	1	sp|P00549|KPYK1_YEAST	Pyruvate kinase 1 OS=Saccharomyces cerevisiae (strain ATCC 204508 / S288c) OX=559292 GN=CDC19 PE=1 SV=2	84	113		L.DTKGPEIRTGTTTNDVDYPIPPNHEMIFTT.D	3359.6	NONE	0	0	-	17	14	8.13223e-07	0	0
test_1.5.6/Yeast_3_ms2.msalign	2898	4326	HCD	5990	2726.81	53	4	3359.6	3359.7	2010	19600000	39.5108	2744.32	1	sp|P19414|ACON_YEAST	Aconitate hydratase, mitochondrial OS=Saccharomyces cerevisiae (strain ATCC 204508 / S288c) OX=559292 GN=ACO1 PE=1 SV=2	249	281		A.GITTVKGGTGKIVEYFGDGVDTFSA(TGMGTICN)[64.1241].M	3359.7	NONE	1	0	-	10	9	0.0151683	0.000735294	0.00149402
test_1.5.6/Yeast_3_ms2.msalign	4234	6344	HCD	8412	3581.04	56	4	3361.8	3361.8	332	29710000	54.3281	3582.75	1	sp|P38791|DHYS_YEAST	Deoxyhypusine synthase OS=Saccharomyces cerevisiae (strain ATCC 204508 / S288c) OX=559292 GN=DYS1 PE=1 SV=1	2	31		M.(S)[Acetyl]DINEKLPELLQDAVLKASVPIPDDFVKVQ.G	3361.8	NME_ACETYLATION	0	0	-	28	23	4.3826e-16	0	0
test_1.5.6/Yeast_3_ms2.msalign	1555	2639	HCD	3966	2043.06	56	4	3362.65	3362.65	1161	17300000	51.7264	2040.53	1	sp|P00890|CISY1_YEAST	Citrate synthase, mitochondrial OS=Saccharomyces cerevisiae (strain ATCC 204508 / S288c) OX=559292 GN=CIT1 PE=1 SV=2	269	300		L.YLTIHSDHEGGNVSAHTTHLVGSALSSPYLSL.A	3362.65	NONE	0	0	-	22	16	5.35444e-08	0	0
test_1.5.6/Yeast_3_ms2.msalign	949	1858	HCD	3029	1731.76	56	5	3366.8	3366.8	1092	25390000	39.6919	1729.53	1	sp|P04456|RL25_YEAST	60S ribosomal protein L25 OS=Saccharomyces cerevisiae (strain ATCC 204508 / S288c) OX=559292 GN=RPL25 PE=1 SV=4	112	141		N.TLVRPNGTKKAYVRLTADYDALDIANRIGY.I	3366.8	NONE	0	0	-	22	16	1.93596e-08	0	0
test_1.5.6/Yeast_3_ms2.msalign	2528	3830	HCD	5395	2523.74	56	4	3368.8	3368.8	869	31820000	-336.995	2527.12	1	sp|P04806|HXKA_YEAST	Hexokinase-1 OS=Saccharomyces cerevisiae (strain ATCC 204508 / S288c) OX=559292 GN=HXK1 PE=1 SV=2	177	206		K.GFDIPNVEGHDVVPLLQNEISKRELPIEIV.A	3368.8	NONE	0	0	-	17	15	5.85002e-10	0	0
test_1.5.6/Yeast_3_ms2.msalign	2591	3908	HCD	5489	2556.15	56	4	3370.53	3370.54	398	10060000	-1000	2557.91	1	sp|P36136|SHB17_YEAST	Sedoheptulose 1,7-bisphosphatase OS=Saccharomyces cerevisiae (strain ATCC 204508 / S288c) OX=559292 GN=SHB17 PE=1 SV=1	241	271		L.SYAHHNIDEPALELAGPFVSPPEEESQHGDV.	3370.54	NONE	0	0	-	31	18	4.56435e-15	0	0
test_1.5.6/Yeast_3_ms2.msalign	1048	1990	HCD	3187	1784.06	56	5	3376.68	3376.68	974	36620000	52.2452	1783.31	1	sp|P12695|ODP2_YEAST	Dihydrolipoyllysine-residue acetyltransferase component of pyruvate dehydrogenase complex, mitochondrial OS=Saccharomyces cerevisiae (strain ATCC 204508 / S288c) OX=559292 GN=LAT1 PE=1 SV=1	451	480		T.GTFDHRTIDGAKGAEFMKELKTVIENPLEM.L	3376.68	NONE	0	0	-	17	13	3.4672e-09	0	0
test_1.5.6/Yeast_3_ms2.msalign	3899	5757	HCD	7707	3327.05	40	3	3378.68	3378.69	1348	951200	-1000	3328	2	sp|P11484|SSB1_YEAST	Ribosome-associated molecular chaperone SSB1 OS=Saccharomyces cerevisiae (strain ATCC 204508 / S288c) OX=559292 GN=SSB1 PE=1 SV=3	95	124		F.KVIDVDGNPVIEVQYLEETKTFSPQEISAM.V	3378.69	NONE	0	0	-	14	13	1.21831e-06	0	0
test_1.5.6/Yeast_3_ms2.msalign	186	886	HCD	1862	1350.27	56	5	3382.74	3382.75	1308	294300000	60.6042	1347.4	1	sp|P00360|G3P1_YEAST	Glyceraldehyde-3-phosphate dehydrogenase 1 OS=Saccharomyces cerevisiae (strain ATCC 204508 / S288c) OX=559292 GN=TDH1 PE=1 SV=3	44	73		Y.MVKYDSTHGRYKGTVSHDDKHIIIDGVKIA.T	3382.75	NONE	0	0	-	22	18	5.89693e-07	0	0
test_1.5.6/Yeast_3_ms2.msalign	749	1616	HCD	2738	1636.03	56	5	3384.66	3384.66	2022	57420000	46.1584	1637.06	2	sp|P0CX55|RS18A_YEAST	40S ribosomal protein S18-A OS=Saccharomyces cerevisiae (strain ATCC 204508 / S288c) OX=559292 GN=RPS18A PE=1 SV=1	74	101		M.QNPTHYKIPAWFLNRQNDITDGKDYHTL.A	3384.66	NONE	0	0	-	8	7	0.0169043	0.00097561	0.00198118
test_1.5.6/Yeast_3_ms2.msalign	3773	5558	HCD	7469	3242.14	56	3	3384.71	3384.72	462	7513000	-1000	3237.59	1	sp|P23254|TKT1_YEAST	Transketolase 1 OS=Saccharomyces cerevisiae (strain ATCC 204508 / S288c) OX=559292 GN=TKL1 PE=1 SV=4	527	558		L.SRQNLPQLEGSSIESASKGGYVLQDVANPDII.L	3384.72	NONE	0	0	-	28	26	3.46383e-14	0	0
test_1.5.6/Yeast_3_ms2.msalign	2480	3774	HCD	5328	2501	55	4	3385.8	3385.8	747	57790000	53.9324	2510.67	2	sp|P06169|PDC1_YEAST	Pyruvate decarboxylase isozyme 1 OS=Saccharomyces cerevisiae (strain ATCC 204508 / S288c) OX=559292 GN=PDC1 PE=1 SV=7	75	109		F.GVGELSALNGIAGSYAEHVGVLHVVGVPSISAQAK.Q	3385.8	NONE	0	0	-	21	19	5.2194e-11	0	0
test_1.5.6/Yeast_3_ms2.msalign	2728	4084	HCD	5700	2628.2	51	4	3391.65	3391.66	1152	1591000	-1000	2627.65	1	sp|Q08412|CUE5_YEAST	Ubiquitin-binding protein CUE5 OS=Saccharomyces cerevisiae (strain ATCC 204508 / S288c) OX=559292 GN=CUE5 PE=1 SV=1	1	30		.(M)[Acetyl]EEKEGIKDSSLLEKSNVPESINEDISKTT.D	3391.66	M_ACETYLATION	0	0	-	18	14	4.79074e-08	0	0
test_1.5.6/Yeast_3_ms2.msalign	1713	2839	HCD	4206	2123.37	56	5	3395.7	3395.7	842	9270000	34.3823	2122.88	1	sp|P00359|G3P3_YEAST	Glyceraldehyde-3-phosphate dehydrogenase 3 OS=Saccharomyces cerevisiae (strain ATCC 204508 / S288c) OX=559292 GN=TDH3 PE=1 SV=3	161	192		K.VINDAFGIEEGLMTTVHSLTATQKTVDGPSHK.D	3395.7	NONE	0	0	-	24	22	3.05586e-10	0	0
test_1.5.6/Yeast_3_ms2.msalign	1220	2196	HCD	3434	1866.11	56	4	3397.79	3397.79	457	197600000	55.2439	1867.15	2	sp|P00358|G3P2_YEAST	Glyceraldehyde-3-phosphate dehydrogenase 2 OS=Saccharomyces cerevisiae (strain ATCC 204508 / S288c) OX=559292 GN=TDH2 PE=1 SV=3	96	128		D.STGVFKELDTAQKHIDAGAKKVVITAPSSTAPM.F	3397.79	NONE	0	0	-	23	20	3.14988e-14	0	0
test_1.5.6/Yeast_3_ms2.msalign	3818	5625	HCD	7549	3270.35	39	3	3398.63	3398.65	515	1320000	-1000	3267.47	1	sp|P40961|PHB1_YEAST	Prohibitin-1 OS=Saccharomyces cerevisiae (strain ATCC 204508 / S288c) OX=559292 GN=PHB1 PE=1 SV=2	254	287		L.ANSSNVVYLPSQHSGGGNSESSGSPNSLLLNIGR.	3398.65	NONE	0	0	-	16	16	1.46238e-13	0	0
test_1.5.6/Yeast_3_ms2.msalign	4021	5993	HCD	7991	3429.04	49	4	3404.6	3404.6	1865	85940000	55.5335	3437.28	3	sp|P00358|G3P2_YEAST	Glyceraldehyde-3-phosphate dehydrogenase 2 OS=Saccharomyces cerevisiae (strain ATCC 204508 / S288c) OX=559292 GN=TDH2 PE=1 SV=3	144	178		K.IVSNASC(TTNCLAPLAKVI)[-214.1773]NDAFGIEEGLMTTVHS.M	3404.6	NONE	1	0	-	12	13	0.00221674	0.00026455	0.000536193
test_1.5.6/Yeast_3_ms2.msalign	4023	5998	HCD	7997	3431.17	40	4	3406.6	3406.62	1750	985300	-1000	3430.91	3	sp|P00358|G3P2_YEAST	Glyceraldehyde-3-phosphate dehydrogenase 2 OS=Saccharomyces cerevisiae (strain ATCC 204508 / S288c) OX=559292 GN=TDH2 PE=1 SV=3	146	178		V.SNASCTTNCLAPLAKVINDAFGIEEGLMTTVHS.M	3406.62	NONE	0	0	-	10	10	0.000397643	0	0
test_1.5.6/Yeast_3_ms2.msalign	2248	3491	HCD	4988	2386.18	56	4	3408.58	3408.57	1735	8224000	-340.017	2383.18	1	sp|P32324|EF2_YEAST	Elongation factor 2 OS=Saccharomyces cerevisiae (strain ATCC 204508 / S288c) OX=559292 GN=EFT2 PE=1 SV=1	350	380		Q.AYRAEQLYEGPADD(ANCIAIKNCD)[-2.0231]PKADLML.Y	3408.57	NONE	1	0	-	20	16	0.000338018	0	0
test_1.5.6/Yeast_3_ms2.msalign	558	1366	HCD	2438	1537.76	56	5	3408.87	3409.88	1990	6531000	-996.357	1536.81	1	sp|P23254|TKT1_YEAST	Transketolase 1 OS=Saccharomyces cerevisiae (strain ATCC 204508 / S288c) OX=559292 GN=TKL1 PE=1 SV=4	650	680		F.GFTPEGVAERAQKTIAFYKGDKLISPLKKAF.	3409.88	NONE	0	0	-	6	5	0.0112736	0.000744048	0.00150905
test_1.5.6/Yeast_3_ms2.msalign	2201	3443	HCD	4931	2367.28	56	4	3412.59	3412.59	1610	4716000	-1000	2367.03	1	sp|P35997|RS27A_YEAST	40S ribosomal protein S27-A OS=Saccharomyces cerevisiae (strain ATCC 204508 / S288c) OX=559292 GN=RPS27A PE=1 SV=1	45	78		T.TVFSHAQTAVT(CESCSTILC)[-2.0226]TPTGGKAKLSEGTS.F	3412.59	NONE	1	0	-	16	15	7.15584e-05	0	0
test_1.5.6/Yeast_3_ms2.msalign	2371	3648	HCD	5177	2450.02	56	4	3412.7	3412.69	1891	5320000	-1000	2443.64	1	sp|P32340|NDI1_YEAST	Rotenone-insensitive NADH-ubiquinone oxidoreductase, mitochondrial OS=Saccharomyces cerevisiae (strain ATCC 204508 / S288c) OX=559292 GN=NDI1 PE=1 SV=1	143	174		K.SLSAVSQLYQ(PENHLGLHQAE)[-200.1212]PAEIKYDYLIS.A	3412.69	NONE	1	0	-	15	13	0.00301751	0.000261097	0.000528821
test_1.5.6/Yeast_3_ms2.msalign	1300	2294	HCD	3552	1904.53	56	4	3414.6	3414.6	293	1130000000	58.1624	1909.84	2	sp|P00924|ENO1_YEAST	Enolase 1 OS=Saccharomyces cerevisiae (strain ATCC 204508 / S288c) OX=559292 GN=ENO1 PE=1 SV=3	287	314		L.MKRYPIVSIEDPFAEDDWEAWSHFFKTA.G	3414.6	NONE	0	0	-	34	27	8.86437e-17	0	0
test_1.5.6/Yeast_3_ms2.msalign	1383	2397	HCD	3675	1945.14	56	4	3414.6	3414.7	2123	1130000000	58.1624	1909.84	1	sp|P02994|EF1A_YEAST	Elongation factor 1-alpha OS=Saccharomyces cerevisiae (strain ATCC 204508 / S288c) OX=559292 GN=TEF2 PE=1 SV=1	254	288		K.(I)[-21.2152]GGIGTVPVGRVETGVIKPGMVVTFAPAGVTTEVK.S	3414.7	NONE	1	0	-	10	9	0.0665163	0.00281228	0.00568182
test_1.5.6/Yeast_3_ms2.msalign	181	875	HCD	1849	1346.13	56	5	3416.69	3416.69	509	17510000	-342.974	1345.42	1	sp|P00359|G3P3_YEAST	Glyceraldehyde-3-phosphate dehydrogenase 3 OS=Saccharomyces cerevisiae (strain ATCC 204508 / S288c) OX=559292 GN=TDH3 PE=1 SV=3	44	73		Y.MFKYDSTHGRYAGEVSHDDKHIIVDGKKIA.T	3416.69	NONE	0	0	-	27	22	1.31793e-13	0	0
test_1.5.6/Yeast_3_ms2.msalign	1514	2587	HCD	3903	2021.6	56	5	3419.72	3419.72	979	24070000	46.3232	2020.37	2	sp|P0C0V8|RS21A_YEAST	40S ribosomal protein S21-A OS=Saccharomyces cerevisiae (strain ATCC 204508 / S288c) OX=559292 GN=RPS21A PE=1 SV=1	54	84		Y.ALSGYVRSRGESDDSLNRLAQNDGLLKNVWS.Y	3419.72	NONE	0	0	-	20	20	3.64975e-09	0	0
test_1.5.6/Yeast_3_ms2.msalign	3971	5893	HCD	7871	3386.01	57	4	3427.73	3427.74	548	29030000	54.625	3379.35	1	sp|P32471|EF1B_YEAST	Elongation factor 1-beta OS=Saccharomyces cerevisiae (strain ATCC 204508 / S288c) OX=559292 GN=EFB1 PE=1 SV=4	2	33		M.(A)[Acetyl]STDFSKIETLKQLNASLADKSYIEGTAVSQA.D	3427.74	NME_ACETYLATION	0	0	-	19	18	4.38426e-13	0	0
test_1.5.6/Yeast_3_ms2.msalign	1333	2337	HCD	3603	1920.95	57	5	3430.6	3430.59	1199	90710000	44.3302	1909.84	2	sp|P00924|ENO1_YEAST	Enolase 1 OS=Saccharomyces cerevisiae (strain ATCC 204508 / S288c) OX=559292 GN=ENO1 PE=1 SV=3	287	314		L.(MKRYPIVSIE)[15.9906]DPFAEDDWEAWSHFFKTA.G	3430.59	NONE	1	0	-	18	15	8.78076e-08	0	0
test_1.5.6/Yeast_3_ms2.msalign	3874	5725	HCD	7669	3313.56	48	3	3430.65	3430.65	596	2734000	-1000	3310.63	1	sp|P00359|G3P3_YEAST	Glyceraldehyde-3-phosphate dehydrogenase 3 OS=Saccharomyces cerevisiae (strain ATCC 204508 / S288c) OX=559292 GN=TDH3 PE=1 SV=3	147	179		S.NAS(CTTNCL)[-2.0222]APLAKVINDAFGIEEGLMTTVHSL.T	3430.65	NONE	1	0	-	26	26	1.79814e-12	0	0
test_1.5.6/Yeast_3_ms2.msalign	4087	6106	HCD	8126	3476.54	36	4	3430.87	3430.89	2174	2402000	-1000	3475.59	1	sp|P00360|G3P1_YEAST	Glyceraldehyde-3-phosphate dehydrogenase 1 OS=Saccharomyces cerevisiae (strain ATCC 204508 / S288c) OX=559292 GN=TDH1 PE=1 SV=3	230	258		M.AFRVPTVDVSVVDLTVKLEKEATY(DQIKK)[140.0728].A	3430.89	NONE	1	0	-	11	9	0.122107	0.0048376	0.00928074
test_1.5.6/Yeast_3_ms2.msalign	905	1797	HCD	2955	1706.88	57	5	3430.93	3430.93	766	188500000	56.9756	1705.74	1	sp|P00330|ADH1_YEAST	Alcohol dehydrogenase 1 OS=Saccharomyces cerevisiae (strain ATCC 204508 / S288c) OX=559292 GN=ADH1 PE=1 SV=5	312	342		R.GLVKSPIKVVGLSTLPEIYEKMEKGQIVGRY.V	3430.93	NONE	0	0	-	20	16	7.58309e-11	0	0
test_1.5.6/Yeast_3_ms2.msalign	4117	6148	HCD	8177	3495.35	40	4	3432.85	3432.85	1705	9001000	-1000	3505.94	1	sp|P00830|ATPB_YEAST	ATP synthase subunit beta, mitochondrial OS=Saccharomyces cerevisiae (strain ATCC 204508 / S288c) OX=559292 GN=ATP2 PE=1 SV=2	34	67		M.ASAAQSTPITGKVTAVIGAIVDVHFEQSELPAIL.N	3432.85	NONE	0	0	-	9	9	0.000241464	0	0
test_1.5.6/Yeast_3_ms2.msalign	3923	5789	HCD	7746	3341.29	55	3	3434.78	3434.78	597	8288000	-1000	3347.31	2	sp|P06169|PDC1_YEAST	Pyruvate decarboxylase isozyme 1 OS=Saccharomyces cerevisiae (strain ATCC 204508 / S288c) OX=559292 GN=PDC1 PE=1 SV=7	73	107		T.TFGVGELSALNGIAGSYAEHVGVLHVVGVPSISAQ.A	3434.78	NONE	0	0	-	21	21	1.80661e-12	0	0
test_1.5.6/Yeast_3_ms2.msalign	621	1452	HCD	2541	1570.87	57	5	3435.89	3435.9	886	43660000	-347.019	1569.7	1	sp|P19414|ACON_YEAST	Aconitate hydratase, mitochondrial OS=Saccharomyces cerevisiae (strain ATCC 204508 / S288c) OX=559292 GN=ACO1 PE=1 SV=2	555	584		K.VSPTSDRLQLLKPFKPWDGKDAKDMPILIK.A	3435.9	NONE	0	0	-	21	17	9.67711e-10	0	0
test_1.5.6/Yeast_3_ms2.msalign	1596	2685	HCD	4021	2061.41	57	4	3438.84	3438.84	1228	36970000	46.2499	2058.65	1	sp|P10591|HSP71_YEAST	Heat shock protein SSA1 OS=Saccharomyces cerevisiae (strain ATCC 204508 / S288c) OX=559292 GN=SSA1 PE=1 SV=4	397	428		L.SLGIETAGGVMTKLIPRNSTIPTKKSEIFSTY.A	3438.84	NONE	0	0	-	15	13	1.59692e-07	0	0
test_1.5.6/Yeast_3_ms2.msalign	3673	5429	HCD	7314	3186.24	29	3	3439.74	3439.74	1734	1307000	-1000	3177.18	1	sp|Q02642|NACB1_YEAST	Nascent polypeptide-associated complex subunit beta-1 OS=Saccharomyces cerevisiae (strain ATCC 204508 / S288c) OX=559292 GN=EGD1 PE=1 SV=2	83	113		A.AQHNTSVFYGLPQEKNLQDLFPGIISQLGPE.A	3439.74	NONE	0	0	-	8	8	0.000334424	0	0
test_1.5.6/Yeast_3_ms2.msalign	2958	4404	HCD	6084	2759.16	57	4	3440.52	3440.52	1005	17080000	40.5285	2752.55	1	sp|P23301|IF5A1_YEAST	Eukaryotic translation initiation factor 5A-1 OS=Saccharomyces cerevisiae (strain ATCC 204508 / S288c) OX=559292 GN=HYP2 PE=1 SV=3	104	135		M.NMDGDTKDDVKAPEGELGDSLQTAFDEGKDLM.V	3440.52	NONE	0	0	-	12	12	6.71563e-09	0	0
test_1.5.6/Yeast_3_ms2.msalign	3012	4484	HCD	6180	2792.17	57	4	3441.67	3441.67	460	5279000	-1000	2791.68	1	sp|P17967|PDI_YEAST	Protein disulfide-isomerase OS=Saccharomyces cerevisiae (strain ATCC 204508 / S288c) OX=559292 GN=PDI1 PE=1 SV=2	318	347		H.DMTEDLKYGLPQLSEEAFDELSDKIVLESK.A	3441.67	NONE	0	0	-	24	22	3.43208e-14	0	0
test_1.5.6/Yeast_3_ms2.msalign	2537	3840	HCD	5407	2527.83	57	4	3441.59	3441.69	1817	4007000	-1000	2527.12	1	sp|P10591|HSP71_YEAST	Heat shock protein SSA1 OS=Saccharomyces cerevisiae (strain ATCC 204508 / S288c) OX=559292 GN=SSA1 PE=1 SV=4	30	65		N.DQGNRTTPSFVAFTDTERLIGDAAKNQAAMN(PSNTV)[-395.1469].F	3441.69	NONE	1	0	-	14	13	0.00115125	0	0
test_1.5.6/Yeast_3_ms2.msalign	1536	2612	HCD	3933	2031.64	57	5	3445.93	3445.93	2070	41670000	49.0568	2030.41	1	sp|P0CS90|HSP77_YEAST	Import motor subunit, mitochondrial OS=Saccharomyces cerevisiae (strain ATCC 204508 / S288c) OX=559292 GN=SSC1 PE=1 SV=1	421	452		L.SLGIETLGGVFTRLIPRNTTIPTKKSQIFSTA.A	3445.93	NONE	0	0	-	13	8	0.0326457	0.000956251	0.00193517
test_1.5.6/Yeast_3_ms2.msalign	1588	2676	HCD	4010	2057.61	57	4	3446.88	3446.88	1059	39710000	46.6464	2056.61	1	sp|P00560|PGK_YEAST	Phosphoglycerate kinase OS=Saccharomyces cerevisiae (strain ATCC 204508 / S288c) OX=559292 GN=PGK1 PE=1 SV=2	211	243		L.GGAKVADKIQLIDNLLDKVDSIIIGGGMAFTFK.K	3446.88	NONE	0	0	-	24	19	1.34064e-08	0	0
test_1.5.6/Yeast_3_ms2.msalign	2866	4279	HCD	5934	2707.91	57	4	3447.89	3447.89	782	17800000	-325.218	2711.53	1	sp|P16603|NCPR_YEAST	NADPH--cytochrome P450 reductase OS=Saccharomyces cerevisiae (strain ATCC 204508 / S288c) OX=559292 GN=NCP1 PE=1 SV=3	326	357		F.NLDPETIFDLKPLDPTVKVPFPTPTTIGAAIK.H	3447.89	NONE	0	0	-	25	17	9.1351e-11	0	0
test_1.5.6/Yeast_3_ms2.msalign	4003	5962	HCD	7953	3414.91	29	3	3448.88	3448.89	160	2376000	-1000	3415.85	1	sp|P40961|PHB1_YEAST	Prohibitin-1 OS=Saccharomyces cerevisiae (strain ATCC 204508 / S288c) OX=559292 GN=PHB1 PE=1 SV=2	2	33		M.(S)[Acetyl]NSAKLIDVITKVALPIGIIASGIQYSMYDVK.G	3448.89	NME_ACETYLATION	0	0	-	23	22	2.60385e-20	0	0
test_1.5.6/Yeast_3_ms2.msalign	1478	2541	HCD	3848	2003.24	57	4	3454.71	3454.71	2054	20670000	56.2269	2002.29	2	sp|P16467|PDC5_YEAST	Pyruvate decarboxylase isozyme 2 OS=Saccharomyces cerevisiae (strain ATCC 204508 / S288c) OX=559292 GN=PDC5 PE=1 SV=4	110	140		K.QLLLHHTLGNGDFTVFHRMSANISETTAMIT.D	3454.71	NONE	0	0	-	8	7	0.0265143	0.000962464	0.00195027
test_1.5.6/Yeast_3_ms2.msalign	997	1916	HCD	3098	1754.42	57	5	3454.82	3454.82	688	36340000	38.539	1755.45	1	sp|P00560|PGK_YEAST	Phosphoglycerate kinase OS=Saccharomyces cerevisiae (strain ATCC 204508 / S288c) OX=559292 GN=PGK1 PE=1 SV=2	298	330		K.TVTDKEGIPAGWQGLDNGPESRKLFAATVAKAK.T	3454.82	NONE	0	0	-	27	22	1.52827e-11	0	0
test_1.5.6/Yeast_3_ms2.msalign	1232	2209	HCD	3450	1871.65	57	5	3455.85	3455.85	1190	5993000	18.5017	1871.17	2	sp|P00358|G3P2_YEAST	Glyceraldehyde-3-phosphate dehydrogenase 2 OS=Saccharomyces cerevisiae (strain ATCC 204508 / S288c) OX=559292 GN=TDH2 PE=1 SV=3	98	130		T.GVFKELDTAQKHIDAGAKKVVITAPSSTAPMFV.M	3455.85	NONE	0	0	-	15	12	7.98357e-08	0	0
test_1.5.6/Yeast_3_ms2.msalign	2820	4224	HCD	5868	2685.41	56	4	3463.75	3463.76	1654	625300	-1000	2684.87	1	sp|P07259|PYR1_YEAST	Protein URA2 OS=Saccharomyces cerevisiae (strain ATCC 204508 / S288c) OX=559292 GN=URA2 PE=1 SV=5	1199	1231		V.SEHVENAGVHSGDATLIVPPQDLAPETVDRIVV.A	3463.76	NONE	0	0	-	15	11	0.000121832	0	0
test_1.5.6/Yeast_3_ms2.msalign	4304	6465	HCD	8558	3634.48	33	3	3464.6	3464.61	1122	2371000	-1000	3631.64	1	sp|P06103|EIF3B_YEAST	Eukaryotic translation initiation factor 3 subunit B OS=Saccharomyces cerevisiae (strain ATCC 204508 / S288c) OX=559292 GN=PRT1 PE=1 SV=1	734	763		F.DVQPEDASDDFTTIEEIVEEVLEETKEKVE.	3464.61	NONE	0	0	-	11	10	2.55612e-08	0	0
test_1.5.6/Yeast_3_ms2.msalign	554	1360	HCD	2431	1535.55	57	5	3471.9	3471.9	945	23600000	-348.657	1534.81	1	sp|P34760|TSA1_YEAST	Peroxiredoxin TSA1 OS=Saccharomyces cerevisiae (strain ATCC 204508 / S288c) OX=559292 GN=TSA1 PE=1 SV=3	7	37		Q.KQAPTFKKTAVVDGVFDEVSLDKYKGKYVVL.A	3471.9	NONE	0	0	-	21	17	2.42559e-09	0	0
test_1.5.6/Yeast_3_ms2.msalign	2535	3838	HCD	5405	2527.37	57	4	3473.74	3473.84	2068	2727000	-1000	2525.04	2	sp|P11076|ARF1_YEAST	ADP-ribosylation factor 1 OS=Saccharomyces cerevisiae (strain ATCC 204508 / S288c) OX=559292 GN=ARF1 PE=1 SV=3	22	54		L.MVGLDGAGKTTVLYKLKLGEVITTIPTIGFNV(E)[-3.0767].T	3473.84	NONE	1	0	-	16	10	0.0313896	0.000956938	0.00193705
test_1.5.6/Yeast_3_ms2.msalign	3523	5202	HCD	7041	3089.7	46	3	3476.7	3476.7	1406	2686000	-1000	3090.58	1	sp|P06169|PDC1_YEAST	Pyruvate decarboxylase isozyme 1 OS=Saccharomyces cerevisiae (strain ATCC 204508 / S288c) OX=559292 GN=PDC1 PE=1 SV=7	24	55		F.GLPGDFNLSLLDKIYEVEGMRWAGNANELNAA.Y	3476.7	NONE	0	0	-	15	14	2.96909e-06	0	0
test_1.5.6/Yeast_3_ms2.msalign	2534	3837	HCD	5403	2526.28	57	4	3476.92	3476.92	978	2636000	-1000	2527.12	2	sp|P11076|ARF1_YEAST	ADP-ribosylation factor 1 OS=Saccharomyces cerevisiae (strain ATCC 204508 / S288c) OX=559292 GN=ARF1 PE=1 SV=3	22	54		L.MVGLDGAGKTTVLYKLKLGEVITTIPTIGFNVE.T	3476.92	NONE	0	0	-	20	14	3.62981e-09	0	0
test_1.5.6/Yeast_3_ms2.msalign	4059	6059	HCD	8070	3456.93	40	3	3477.69	3477.7	685	9090000	-1000	3464.89	1	sp|P04806|HXKA_YEAST	Hexokinase-1 OS=Saccharomyces cerevisiae (strain ATCC 204508 / S288c) OX=559292 GN=HXK1 PE=1 SV=2	235	267		T.GVNGAFYDVVSDIEKLEGKLADDIPSNSPMAIN.C	3477.7	NONE	0	0	-	19	18	1.48745e-11	0	0
test_1.5.6/Yeast_3_ms2.msalign	4262	6383	HCD	8459	3598.62	43	4	3479.62	3479.72	907	10680000	53.0177	3610.75	2	sp|P10591|HSP71_YEAST	Heat shock protein SSA1 OS=Saccharomyces cerevisiae (strain ATCC 204508 / S288c) OX=559292 GN=SSA1 PE=1 SV=4	376	409		A.ILTGDESSKTQDLLLLD(V)[-5.1365]APLSLGIETAGGVMTK.L	3479.72	NONE	1	0	-	18	15	1.27852e-09	0	0
test_1.5.6/Yeast_3_ms2.msalign	3998	5957	HCD	7947	3412.8	41	4	3479.81	3479.85	2009	332700	-1000	3411.62	1	sp|P05694|METE_YEAST	5-methyltetrahydropteroyltriglutamate--homocysteine methyltransferase OS=Saccharomyces cerevisiae (strain ATCC 204508 / S288c) OX=559292 GN=MET6 PE=1 SV=4	589	620		M.QLALALRDEVNDLEAA(GIKVIQVDEPAL)[21.9742]REGL.P	3479.85	NONE	1	0	-	13	11	0.0149981	0.000735474	0.00149477
test_1.5.6/Yeast_3_ms2.msalign	3871	5719	HCD	7662	3311.18	27	3	3480.68	3480.69	1260	802900	-1000	3314.99	1	sp|P15108|HSC82_YEAST	ATP-dependent molecular chaperone HSC82 OS=Saccharomyces cerevisiae (strain ATCC 204508 / S288c) OX=559292 GN=HSC82 PE=1 SV=4	651	681		S.GFSLEEPTSFASRINRLISLGLNIDEDEETE.T	3480.69	NONE	0	0	-	13	13	2.83195e-07	0	0
test_1.5.6/Yeast_3_ms2.msalign	4050	6035	HCD	8041	3446.52	46	4	3482.77	3482.73	1825	14990000	47.0166	3437.28	1	sp|P0CS90|HSP77_YEAST	Import motor subunit, mitochondrial OS=Saccharomyces cerevisiae (strain ATCC 204508 / S288c) OX=559292 GN=SSC1 PE=1 SV=1	243	273		K.STNGDTHLGGEDFDIYLLREIVSRFKTETGI.D	3482.73	NONE	0	0	-	10	8	0.00126461	0	0
test_1.5.6/Yeast_3_ms2.msalign	4032	6010	HCD	8011	3435.91	58	3	3482.77	3482.78	994	14990000	47.0166	3437.28	1	sp|P38248|ECM33_YEAST	Cell wall protein ECM33 OS=Saccharomyces cerevisiae (strain ATCC 204508 / S288c) OX=559292 GN=ECM33 PE=1 SV=3	135	166		F.STDLQNANNIIVSDTTLESVEGFSTLKKVNVF.N	3482.78	NONE	0	0	-	21	19	5.19623e-09	0	0
test_1.5.6/Yeast_3_ms2.msalign	4261	6382	HCD	8457	3597.36	32	4	3484.86	3484.86	599	2494000	-1000	3610.75	2	sp|P10591|HSP71_YEAST	Heat shock protein SSA1 OS=Saccharomyces cerevisiae (strain ATCC 204508 / S288c) OX=559292 GN=SSA1 PE=1 SV=4	376	409		A.ILTGDESSKTQDLLLLDVAPLSLGIETAGGVMTK.L	3484.86	NONE	0	0	-	17	15	1.91864e-12	0	0
test_1.5.6/Yeast_3_ms2.msalign	1838	2991	HCD	4388	2184.17	58	5	3486.73	3486.74	1911	36280000	39.6373	2185.21	1	sp|P00560|PGK_YEAST	Phosphoglycerate kinase OS=Saccharomyces cerevisiae (strain ATCC 204508 / S288c) OX=559292 GN=PGK1 PE=1 SV=2	293	325		A.DANTKTVTDKEGIPAGWQGLDNGPESRKLFAAT.V	3486.74	NONE	0	0	-	10	9	0.00392684	0.000516929	0.00104712
test_1.5.6/Yeast_3_ms2.msalign	2708	4060	HCD	5671	2618.12	43	4	3486.91	3486.91	892	2343000	-1000	2621.51	1	sp|Q06252|YL179_YEAST	Uncharacterized protein YLR179C OS=Saccharomyces cerevisiae (strain ATCC 204508 / S288c) OX=559292 GN=YLR179C PE=1 SV=1	2	33		M.(S)[Acetyl]SAIVAKLNKEDIIKDTVKDLAFEILGELSVS.Y	3486.91	NME_ACETYLATION	0	0	-	16	12	1.0173e-09	0	0
test_1.5.6/Yeast_3_ms2.msalign	4210	6304	HCD	8364	3563.38	33	4	3487.66	3487.76	2143	967800	-1000	3562.83	1	sp|P32324|EF2_YEAST	Elongation factor 2 OS=Saccharomyces cerevisiae (strain ATCC 204508 / S288c) OX=559292 GN=EFT2 PE=1 SV=1	102	136		N.LIDSPGHVDFSSEVTAA(LRVTDGALV)[-96.0499]VVDTIEGVC.V	3487.76	NONE	1	0	-	10	9	0.0815002	0.00418799	0.00799248
test_1.5.6/Yeast_3_ms2.msalign	1169	2130	HCD	3355	1839.94	58	5	3488.04	3488.03	1117	148000000	56.2041	1843.22	1	sp|P00924|ENO1_YEAST	Enolase 1 OS=Saccharomyces cerevisiae (strain ATCC 204508 / S288c) OX=559292 GN=ENO1 PE=1 SV=3	315	347		A.GIQIVADDLTVTNPKRIATAIEKKAADALLLKV.N	3488.03	NONE	0	0	-	22	16	2.49207e-08	0	0
test_1.5.6/Yeast_3_ms2.msalign	2612	3933	HCD	5519	2566.34	53	4	3498.6	3498.6	1023	2439000	-1000	2566.08	1	sp|P00924|ENO1_YEAST	Enolase 1 OS=Saccharomyces cerevisiae (strain ATCC 204508 / S288c) OX=559292 GN=ENO1 PE=1 SV=3	354	386		L.SESIKAAQDSFAAGWGVMVSHRSGETEDTFIAD.L	3498.6	NONE	0	0	-	14	14	9.48963e-09	0	0
test_1.5.6/Yeast_3_ms2.msalign	1619	2709	HCD	4050	2071.12	58	4	3502.71	3502.72	811	1909000000	55.6852	2076.48	1	sp|P02994|EF1A_YEAST	Elongation factor 1-alpha OS=Saccharomyces cerevisiae (strain ATCC 204508 / S288c) OX=559292 GN=TEF2 PE=1 SV=1	279	311		F.APAGVTTEVKSVEMHHEQLEQGVPGDNVGFNVK.N	3502.72	NONE	0	0	-	25	19	1.85487e-10	0	0
test_1.5.6/Yeast_3_ms2.msalign	3663	5411	HCD	7292	3178.18	17	4	3505.8	3505.8	1664	1600000	-1000	3179.34	1	sp|P47079|TCPQ_YEAST	T-complex protein 1 subunit theta OS=Saccharomyces cerevisiae (strain ATCC 204508 / S288c) OX=559292 GN=CCT8 PE=1 SV=1	2	33		M.(S)[Acetyl]LRLPQNPNAGLFKQGYNSYSNADGQIIKSIA.A	3505.8	NME_ACETYLATION	0	0	-	5	5	0.000135697	0	0
test_1.5.6/Yeast_3_ms2.msalign	401	1154	HCD	2184	1455.46	58	5	3508.76	3508.77	1407	29020000	42.2029	1452.96	1	sp|P15108|HSC82_YEAST	ATP-dependent molecular chaperone HSC82 OS=Saccharomyces cerevisiae (strain ATCC 204508 / S288c) OX=559292 GN=HSC82 PE=1 SV=4	212	240		K.EVEKEVPIPEEEKKDEEKKDEDDKKPKLE.E	3508.77	NONE	0	0	-	17	14	2.97599e-06	0	0
test_1.5.6/Yeast_3_ms2.msalign	523	1316	HCD	2378	1518.2	58	5	3508.85	3508.85	348	80990000	-201.491	1519.19	2	sp|P06169|PDC1_YEAST	Pyruvate decarboxylase isozyme 1 OS=Saccharomyces cerevisiae (strain ATCC 204508 / S288c) OX=559292 GN=PDC1 PE=1 SV=7	97	128		L.HVVGVPSISAQAKQLLLHHTLGNGDFTVFHRM.S	3508.85	NONE	0	0	-	27	19	7.53512e-16	0	0
test_1.5.6/Yeast_3_ms2.msalign	2443	3732	HCD	5277	2483.39	58	4	3509.78	3509.78	1620	8462000	-1000	2478.18	1	sp|P32340|NDI1_YEAST	Rotenone-insensitive NADH-ubiquinone oxidoreductase, mitochondrial OS=Saccharomyces cerevisiae (strain ATCC 204508 / S288c) OX=559292 GN=NDI1 PE=1 SV=1	143	173		K.SLSAVSQLYQPENHLGLHQAEPAEI(KYDYL)[-15.9978]I.S	3509.78	NONE	1	0	-	18	16	7.91909e-05	0	0
test_1.5.6/Yeast_3_ms2.msalign	3358	4955	HCD	6745	2986.85	58	4	3514.62	3514.63	414	9166000	-1000	2981.97	1	sp|P32471|EF1B_YEAST	Elongation factor 1-beta OS=Saccharomyces cerevisiae (strain ATCC 204508 / S288c) OX=559292 GN=EFB1 PE=1 SV=4	176	206		E.DDKVSLDDLQQSIEEDEDHVQSTDIAAMQKL.	3514.63	NONE	0	0	-	26	25	7.6428e-15	0	0
test_1.5.6/Yeast_3_ms2.msalign	2299	3554	HCD	5064	2412.08	58	4	3515.56	3515.56	219	11950000	-342.114	2415.58	1	sp|P0CS90|HSP77_YEAST	Import motor subunit, mitochondrial OS=Saccharomyces cerevisiae (strain ATCC 204508 / S288c) OX=559292 GN=SSC1 PE=1 SV=1	624	654		S.SMKLFEQLYKNDSNNNNNNNGNNAESGETKQ.	3515.56	NONE	0	0	-	31	28	1.96455e-18	0	0
test_1.5.6/Yeast_3_ms2.msalign	3058	4556	HCD	6266	2821.52	58	4	3516.59	3516.7	1890	4921000	-794.608	2820.57	1	sp|P04806|HXKA_YEAST	Hexokinase-1 OS=Saccharomyces cerevisiae (strain ATCC 204508 / S288c) OX=559292 GN=HXK1 PE=1 SV=2	343	372		M.DTSYPARIED(D)[-1.9009]PFENLEDTDDIFQKDFGVK.T	3516.7	NONE	1	0	-	11	10	0.00300252	0.000261165	0.000529101
test_1.5.6/Yeast_3_ms2.msalign	1067	2011	HCD	3212	1792.23	58	5	3516.83	3516.83	1077	50430000	50.6204	1793.27	1	sp|P04076|ARLY_YEAST	Argininosuccinate lyase OS=Saccharomyces cerevisiae (strain ATCC 204508 / S288c) OX=559292 GN=ARG4 PE=1 SV=2	432	463		F.NFEQSVERRDATGGTAKSAVLKQLDNLKSQLN.	3516.83	NONE	0	0	-	16	13	1.65495e-08	0	0
test_1.5.6/Yeast_3_ms2.msalign	3965	5882	HCD	7857	3380.53	58	3	3517.68	3517.68	614	188300000	54.6351	3366.6	1	sp|P00359|G3P3_YEAST	Glyceraldehyde-3-phosphate dehydrogenase 3 OS=Saccharomyces cerevisiae (strain ATCC 204508 / S288c) OX=559292 GN=TDH3 PE=1 SV=3	146	179		V.SNAS(CTTNCL)[-2.0272]APLAKVINDAFGIEEGLMTTVHSL.T	3517.68	NONE	1	0	-	29	29	2.4328e-12	0	0
test_1.5.6/Yeast_3_ms2.msalign	3061	4563	HCD	6275	2824.96	58	4	3517.59	3518.6	487	10610000	-436.46	2824.7	1	sp|P04806|HXKA_YEAST	Hexokinase-1 OS=Saccharomyces cerevisiae (strain ATCC 204508 / S288c) OX=559292 GN=HXK1 PE=1 SV=2	343	372		M.DTSYPARIEDDPFENLEDTDDIFQKDFGVK.T	3518.6	NONE	0	0	-	23	18	7.42546e-14	0	0
test_1.5.6/Yeast_3_ms2.msalign	3976	5905	HCD	7885	3390.75	53	3	3519.38	3519.49	1471	1225000	-1000	3385.69	1	sp|P00359|G3P3_YEAST	Glyceraldehyde-3-phosphate dehydrogenase 3 OS=Saccharomyces cerevisiae (strain ATCC 204508 / S288c) OX=559292 GN=TDH3 PE=1 SV=3	146	179		V.(SNASCTTNCL)[-0.2167]APLAKVINDAFGIEEGLMTTVHSL.T	3519.49	NONE	1	0	-	12	12	6.89754e-06	0	0
test_1.5.6/Yeast_3_ms2.msalign	3806	5610	HCD	7531	3263.98	35	4	3522.91	3522.92	894	12420000	-1000	3258.95	2	sp|P0CX55|RS18A_YEAST	40S ribosomal protein S18-A OS=Saccharomyces cerevisiae (strain ATCC 204508 / S288c) OX=559292 GN=RPS18A PE=1 SV=1	2	32		M.(S)[Acetyl]LVVQEQGSFQHILRLLNTNVDGNIKIVYAL.T	3522.92	NME_ACETYLATION	0	0	-	16	15	1.02733e-09	0	0
test_1.5.6/Yeast_3_ms2.msalign	4176	6254	HCD	8304	3541.81	44	4	3523.83	3523.84	1172	10480000	-1000	3547.84	1	sp|P18239|ADT2_YEAST	ADP,ATP carrier protein 2 OS=Saccharomyces cerevisiae (strain ATCC 204508 / S288c) OX=559292 GN=PET9 PE=1 SV=2	2	35		M.(S)[Acetyl]SNAQVKTPLPPAPAPKKESNFLIDFLMGGVSAA.V	3523.84	NME_ACETYLATION	0	0	-	12	11	6.12871e-08	0	0
test_1.5.6/Yeast_3_ms2.msalign	2445	3734	HCD	5280	2484.75	57	4	3524.77	3525.78	1113	644100	-1000	2484.21	1	sp|P32340|NDI1_YEAST	Rotenone-insensitive NADH-ubiquinone oxidoreductase, mitochondrial OS=Saccharomyces cerevisiae (strain ATCC 204508 / S288c) OX=559292 GN=NDI1 PE=1 SV=1	143	173		K.SLSAVSQLYQPENHLGLHQAEPAEIKYDYLI.S	3525.78	NONE	0	0	-	14	12	2.44275e-08	0	0
test_1.5.6/Yeast_3_ms2.msalign	2812	4212	HCD	5853	2680	58	4	3526.8	3526.79	755	29450000	-336.609	2672.65	1	sp|P32454|APE2_YEAST	Aminopeptidase 2, mitochondrial OS=Saccharomyces cerevisiae (strain ATCC 204508 / S288c) OX=559292 GN=APE2 PE=1 SV=4	93	122		L.LN(K)[2.9590]TPNREILPDNVVPLHYDLTVEPDFKTF.K	3526.79	NONE	1	0	-	23	21	6.41013e-11	0	0
test_1.5.6/Yeast_3_ms2.msalign	1396	2410	HCD	3691	1950.7	58	4	3527.69	3527.69	273	69770000	54.6321	1954.02	2	sp|P00924|ENO1_YEAST	Enolase 1 OS=Saccharomyces cerevisiae (strain ATCC 204508 / S288c) OX=559292 GN=ENO1 PE=1 SV=3	286	314		S.LMKRYPIVSIEDPFAEDDWEAWSHFFKTA.G	3527.69	NONE	0	0	-	32	26	3.18615e-17	0	0
test_1.5.6/Yeast_3_ms2.msalign	1769	2910	HCD	4291	2151.74	58	5	3527.81	3527.81	521	74840000	57.5297	2154.9	1	sp|P00890|CISY1_YEAST	Citrate synthase, mitochondrial OS=Saccharomyces cerevisiae (strain ATCC 204508 / S288c) OX=559292 GN=CIT1 PE=1 SV=2	150	181		L.SADLAARSEIPEHVIQLLDSLPKDLHPMAQFS.I	3527.81	NONE	0	0	-	22	20	1.79264e-13	0	0
test_1.5.6/Yeast_3_ms2.msalign	1772	2913	HCD	4295	2153.26	58	5	3527.81	3527.83	1798	74840000	57.5297	2154.9	1	sp|P00330|ADH1_YEAST	Alcohol dehydrogenase 1 OS=Saccharomyces cerevisiae (strain ATCC 204508 / S288c) OX=559292 GN=ADH1 PE=1 SV=5	164	204		L.KSANLMAGHWVAISGAAGGLGSLAVQY(AKAMGYRVLGID)[-489.2409]GG.E	3527.83	NONE	1	0	-	17	14	0.00076544	0	0
test_1.5.6/Yeast_3_ms2.msalign	486	1259	HCD	2310	1497.02	58	5	3533.81	3533.81	299	110500000	56.94	1496.57	1	sp|P0CT04|IPB2_YEAST	Protease B inhibitor 2 OS=Saccharomyces cerevisiae (strain ATCC 204508 / S288c) OX=559292 GN=PBI2 PE=1 SV=1	46	75		K.VPDVLHLNKLKEKHNDVIENVEEDKEVHTN.	3533.81	NONE	0	0	-	25	22	1.08431e-16	0	0
test_1.5.6/Yeast_3_ms2.msalign	2885	4308	HCD	5969	2720	58	4	3534.8	3534.8	816	4188000	-1000	2719.68	1	sp|P07259|PYR1_YEAST	Protein URA2 OS=Saccharomyces cerevisiae (strain ATCC 204508 / S288c) OX=559292 GN=URA2 PE=1 SV=5	1199	1232		V.SEHVENAGVHSGDATLIVPPQDLAPETVDRIVVA.T	3534.8	NONE	0	0	-	20	15	1.97757e-10	0	0
test_1.5.6/Yeast_3_ms2.msalign	4029	6005	HCD	8005	3433.75	22	4	3535.64	3535.64	1941	40660000	54.5798	3422.33	2	sp|P00358|G3P2_YEAST	Glyceraldehyde-3-phosphate dehydrogenase 2 OS=Saccharomyces cerevisiae (strain ATCC 204508 / S288c) OX=559292 GN=TDH2 PE=1 SV=3	144	179		K.IVSNASC(TTNCLA)[-214.1732]PLAKVINDAFGIEEGLMTTVHSM.T	3535.64	NONE	1	0	-	10	10	0.00577815	0.000508776	0.00103093
test_1.5.6/Yeast_3_ms2.msalign	3909	5770	HCD	7723	3332.99	46	4	3535.84	3535.84	354	2809000	-1000	3336.49	1	sp|P26786|RS7A_YEAST	40S ribosomal protein S7-A OS=Saccharomyces cerevisiae (strain ATCC 204508 / S288c) OX=559292 GN=RPS7A PE=1 SV=4	10	41		L.SQAPTELELQVAQAFVELENSSPELKAELRPL.Q	3535.84	NONE	0	0	-	27	25	8.77414e-16	0	0
test_1.5.6/Yeast_3_ms2.msalign	4075	6089	HCD	8106	3469.69	23	4	3537.82	3537.83	1202	1015000	-1000	3464.89	1	sp|P32590|HSP79_YEAST	Heat shock protein homolog SSE2 OS=Saccharomyces cerevisiae (strain ATCC 204508 / S288c) OX=559292 GN=SSE2 PE=1 SV=3	2	34		M.(S)[Acetyl]TPFGLDLGNNNSVLAVARNRGIDVVVNEVSNR.S	3537.83	NME_ACETYLATION	0	0	-	11	11	9.55756e-08	0	0
test_1.5.6/Yeast_3_ms2.msalign	1624	2715	HCD	4057	2073.24	58	4	3537.92	3537.92	1025	55140000	54.8033	2072.53	1	sp|P00925|ENO2_YEAST	Enolase 2 OS=Saccharomyces cerevisiae (strain ATCC 204508 / S288c) OX=559292 GN=ENO2 PE=1 SV=2	123	154		A.AAEKNVPLYQHLADLSKSKTSPYVLPVPFLNV.L	3537.92	NONE	0	0	-	21	17	9.51424e-09	0	0
test_1.5.6/Yeast_3_ms2.msalign	1801	2950	HCD	4339	2167.79	59	5	3540.84	3540.85	1520	2994000	-347.954	2167.02	1	sp|P32454|APE2_YEAST	Aminopeptidase 2, mitochondrial OS=Saccharomyces cerevisiae (strain ATCC 204508 / S288c) OX=559292 GN=APE2 PE=1 SV=4	95	122		N.(KTPNREIL)[244.1371]PDNVVPLHYDLTVEPDFKTF.K	3540.85	NONE	1	0	-	21	18	1.75397e-05	0	0
test_1.5.6/Yeast_3_ms2.msalign	1630	2722	HCD	4065	2075.68	59	5	3543.75	3543.76	1088	63520000	49.5582	2078.49	1	sp|P00560|PGK_YEAST	Phosphoglycerate kinase OS=Saccharomyces cerevisiae (strain ATCC 204508 / S288c) OX=559292 GN=PGK1 PE=1 SV=2	291	324		F.SADANTKTVTDKEGIPAGWQGLDNGPESRKLFAA.T	3543.76	NONE	0	0	-	22	19	1.83992e-08	0	0
test_1.5.6/Yeast_3_ms2.msalign	287	1008	HCD	2009	1398.5	59	5	3543.93	3543.93	1629	14510000	-341.954	1396.22	2	sp|P0CX23|RL20A_YEAST	60S ribosomal protein L20-A OS=Saccharomyces cerevisiae (strain ATCC 204508 / S288c) OX=559292 GN=RPL20A PE=1 SV=1	2	30		M.AHFKEYQVIGRRLPTESVPEPKLFRMRIF.A	3543.93	NME	0	0	-	8	7	8.88248e-05	0	0
test_1.5.6/Yeast_3_ms2.msalign	2653	3982	HCD	5577	2585.67	55	4	3543.96	3543.96	1468	3115000	-1000	2586.51	1	sp|P27616|PUR7_YEAST	Phosphoribosylaminoimidazole-succinocarboxamide synthase OS=Saccharomyces cerevisiae (strain ATCC 204508 / S288c) OX=559292 GN=ADE1 PE=1 SV=2	2	33		M.(S)[Acetyl]ITKTELDGILPLVARGKVRDIYEVDAGTLLF.V	3543.96	NME_ACETYLATION	0	0	-	12	9	6.52795e-06	0	0
test_1.5.6/Yeast_3_ms2.msalign	4022	5995	HCD	7993	3429.5	36	4	3543.9	3544	2041	976500	-1000	3428.73	1	sp|P17423|KHSE_YEAST	Homoserine kinase OS=Saccharomyces cerevisiae (strain ATCC 204508 / S288c) OX=559292 GN=THR1 PE=1 SV=4	221	252		I.PQFELSTADSRGVLPKAYPTQDLVFNLQ(RLAV)[-28.8978].L	3544	NONE	1	0	-	14	10	0.020712	0.000968289	0.00196271
test_1.5.6/Yeast_3_ms2.msalign	2933	4376	HCD	6050	2747.36	35	4	3544.71	3544.71	1074	77170000	58.7668	2713.55	1	sp|P23301|IF5A1_YEAST	Eukaryotic translation initiation factor 5A-1 OS=Saccharomyces cerevisiae (strain ATCC 204508 / S288c) OX=559292 GN=HYP2 PE=1 SV=3	125	157		L.QTAFDEGKDLMVTIISAMGEEAAISFKEAARTD.	3544.71	NONE	0	0	-	10	10	1.58288e-08	0	0
test_1.5.6/Yeast_3_ms2.msalign	1321	2322	HCD	3585	1914.94	59	5	3544.86	3544.96	1336	66340000	47.7315	1909.84	1	sp|P53834|HCH1_YEAST	Hsp90 co-chaperone HCH1 OS=Saccharomyces cerevisiae (strain ATCC 204508 / S288c) OX=559292 GN=HCH1 PE=1 SV=1	2	31		M.(V)[-5.8727]VLNPNNWHWVDKNTLPWSKDYLNGKLTSL.S	3544.96	NME	1	0	-	14	12	9.99379e-07	0	0
test_1.5.6/Yeast_3_ms2.msalign	1800	2949	HCD	4338	2167.57	59	5	3545.02	3545.02	1828	3039000000	55.8307	2189.2	1	sp|P00925|ENO2_YEAST	Enolase 2 OS=Saccharomyces cerevisiae (strain ATCC 204508 / S288c) OX=559292 GN=ENO2 PE=1 SV=2	315	348		A.GIQIVADDLTVTNPARIATAIEKKAADALLLKVN.Q	3545.02	NONE	0	0	-	12	10	0.0012792	0	0
test_1.5.6/Yeast_3_ms2.msalign	1826	2977	HCD	4371	2178.32	53	4	3545.02	3545.12	1360	3039000000	55.8307	2189.2	1	sp|P00549|KPYK1_YEAST	Pyruvate kinase 1 OS=Saccharomyces cerevisiae (strain ATCC 204508 / S288c) OX=559292 GN=CDC19 PE=1 SV=2	122	152		C.DDKIMYVDYKNITKVISAGRIIYVDDGVLS(F)[-4.7193].Q	3545.12	NONE	1	0	-	18	12	1.51629e-06	0	0
test_1.5.6/Yeast_3_ms2.msalign	1975	3159	HCD	4590	2252.19	56	5	3548.8	3548.8	1625	20150000	35.374	2245.75	1	sp|P26783|RS5_YEAST	40S ribosomal protein S5 OS=Saccharomyces cerevisiae (strain ATCC 204508 / S288c) OX=559292 GN=RPS5 PE=1 SV=3	125	158		L.TDQNPIQVVVDAITNTGPREDTTRVGGGGAARRQ.A	3548.8	NONE	0	0	-	15	10	8.26215e-05	0	0
test_1.5.6/Yeast_3_ms2.msalign	1822	2973	HCD	4367	2177.4	57	4	3549.85	3549.84	1032	3089000	-340.903	2177.09	1	sp|P00549|KPYK1_YEAST	Pyruvate kinase 1 OS=Saccharomyces cerevisiae (strain ATCC 204508 / S288c) OX=559292 GN=CDC19 PE=1 SV=2	122	152		C.DDKIMYVDYKNITKVISAGRIIYVDDGVLSF.Q	3549.84	NONE	0	0	-	20	13	1.00239e-08	0	0
test_1.5.6/Yeast_3_ms2.msalign	4091	6110	HCD	8131	3478.48	26	4	3551.84	3551.84	1216	21650000	53.0106	3464.89	1	sp|P32589|HSP7F_YEAST	Heat shock protein homolog SSE1 OS=Saccharomyces cerevisiae (strain ATCC 204508 / S288c) OX=559292 GN=SSE1 PE=1 SV=4	2	34		M.(S)[Acetyl]TPFGLDLGNNNSVLAVARNRGIDIVVNEVSNR.S	3551.84	NME_ACETYLATION	0	0	-	11	11	1.21321e-07	0	0
test_1.5.6/Yeast_3_ms2.msalign	2646	3975	HCD	5569	2583.19	46	4	3555.62	3555.62	1424	4318000	-1000	2580.41	1	sp|P00925|ENO2_YEAST	Enolase 2 OS=Saccharomyces cerevisiae (strain ATCC 204508 / S288c) OX=559292 GN=ENO2 PE=1 SV=2	354	386		L.SESIKAAQDSFAANWGVMVSHRSGETEDTFIAD.L	3555.62	NONE	0	0	-	12	12	3.52545e-06	0	0
test_1.5.6/Yeast_3_ms2.msalign	1915	3089	HCD	4506	2224.03	59	5	3555.9	3556.01	1551	2110000	-1000	2221.43	1	sp|P41939|IDHC_YEAST	Isocitrate dehydrogenase [NADP] cytoplasmic OS=Saccharomyces cerevisiae (strain ATCC 204508 / S288c) OX=559292 GN=IDP2 PE=1 SV=2	258	291		Q.MLKSKGGYIIAMKNYDGDVESDIVA(QGFGSLGLM)[-50.7695].T	3556.01	NONE	1	0	-	18	16	2.99244e-05	0	0
test_1.5.6/Yeast_3_ms2.msalign	1554	2636	HCD	3962	2041.53	59	4	3557.6	3557.59	923	48150000	52.0401	2042.58	1	sp|P54115|ALDH6_YEAST	Magnesium-activated aldehyde dehydrogenase, cytosolic OS=Saccharomyces cerevisiae (strain ATCC 204508 / S288c) OX=559292 GN=ALD6 PE=1 SV=4	460	490		N.TYNDFDSRVPFGGVKQSGYGREMGEEVYHAY.T	3557.59	NONE	0	0	-	17	15	1.68279e-09	0	0
test_1.5.6/Yeast_3_ms2.msalign	2717	4073	HCD	5687	2623.86	44	4	3560.51	3560.51	1137	6204000	-1000	2607.05	1	sp|P00427|COX6_YEAST	Cytochrome c oxidase subunit 6, mitochondrial OS=Saccharomyces cerevisiae (strain ATCC 204508 / S288c) OX=559292 GN=COX6 PE=1 SV=1	41	69		Y.SDAHDEETFEEFTARYEKEFDEAYDLFEV.Q	3560.51	NONE	0	0	-	13	12	3.71215e-08	0	0
test_1.5.6/Yeast_3_ms2.msalign	4183	6266	HCD	8318	3546.64	20	4	3564.82	3564.82	1869	2594000	-1000	3545.64	1	sp|P00445|SODC_YEAST	Superoxide dismutase [Cu-Zn] OS=Saccharomyces cerevisiae (strain ATCC 204508 / S288c) OX=559292 GN=SOD1 PE=1 SV=2	2	36		M.VQAVAVLKGDAGVSGVVKFEQASESEPTTVSYEIA.G	3564.82	NME	0	0	-	5	5	0.00232608	0.000263992	0.000535045
test_1.5.6/Yeast_3_ms2.msalign	1925	3099	HCD	4518	2228.08	58	5	3565.59	3565.59	245	13230000	-1000	2229.59	1	sp|Q12349|ATP14_YEAST	ATP synthase subunit H, mitochondrial OS=Saccharomyces cerevisiae (strain ATCC 204508 / S288c) OX=559292 GN=ATP14 PE=1 SV=1	94	124		A.HVAKESEEGESEPIEEDWLVLDDAEETKESH.	3565.59	NONE	0	0	-	31	24	1.00591e-17	0	0
test_1.5.6/Yeast_3_ms2.msalign	1407	2427	HCD	3711	1957.24	48	4	3565.79	3565.79	1962	67350000	57.3542	1954.02	2	sp|P06367|RS14A_YEAST	40S ribosomal protein S14-A OS=Saccharomyces cerevisiae (strain ATCC 204508 / S288c) OX=559292 GN=RPS14A PE=1 SV=5	32	65		T.DLSGKETIARVTGGMKVKADRDESSPYAAMLAAQ.D	3565.79	NONE	0	0	-	13	8	0.00774335	0.000503778	0.00101989
test_1.5.6/Yeast_3_ms2.msalign	2723	4079	HCD	5694	2626.12	19	4	3567.75	3567.76	1711	247100	-1000	2625.62	1	sp|P46367|ALDH4_YEAST	Potassium-activated aldehyde dehydrogenase, mitochondrial OS=Saccharomyces cerevisiae (strain ATCC 204508 / S288c) OX=559292 GN=ALD4 PE=1 SV=2	423	456		I.FGPVVTVTKFKSADEVINMANDSEYGLAAGIHTS.N	3567.76	NONE	0	0	-	9	9	0.000258286	0	0
test_1.5.6/Yeast_3_ms2.msalign	3553	5250	HCD	7099	3110.45	27	3	3566.75	3567.77	1777	275400	-1000	3109.73	1	sp|P06169|PDC1_YEAST	Pyruvate decarboxylase isozyme 1 OS=Saccharomyces cerevisiae (strain ATCC 204508 / S288c) OX=559292 GN=PDC1 PE=1 SV=7	21	52		N.TVFGLPGDFNLSLLDKIYEVEGMRWAGNANEL.N	3567.77	NONE	0	0	-	7	7	0.000520919	0	0
test_1.5.6/Yeast_3_ms2.msalign	4219	6318	HCD	8381	3569.69	37	4	3572.94	3572.95	1696	3594000	-1000	3578.31	1	sp|P00830|ATPB_YEAST	ATP synthase subunit beta, mitochondrial OS=Saccharomyces cerevisiae (strain ATCC 204508 / S288c) OX=559292 GN=ATP2 PE=1 SV=2	36	70		S.AAQSTPITGKVTAVIGAIVDVHFEQSELPAILNAL.E	3572.95	NONE	0	0	-	10	10	0.00021651	0	0
test_1.5.6/Yeast_3_ms2.msalign	1607	2697	HCD	4035	2065.9	59	4	3573.84	3573.84	327	57360000	52.0551	2068.69	1	sp|P38077|ATPG_YEAST	ATP synthase subunit gamma, mitochondrial OS=Saccharomyces cerevisiae (strain ATCC 204508 / S288c) OX=559292 GN=ATP3 PE=1 SV=1	188	219		M.KAGTYPKISIFYNDPVSSLSFEPSEKPIFNAK.T	3573.84	NONE	0	0	-	38	30	3.55339e-16	0	0
test_1.5.6/Yeast_3_ms2.msalign	4393	6746	HCD	8895	3753.19	23	4	3578.7	3578.7	1187	1247000	-1000	3752.18	1	sp|P19882|HSP60_YEAST	Heat shock protein 60, mitochondrial OS=Saccharomyces cerevisiae (strain ATCC 204508 / S288c) OX=559292 GN=HSP60 PE=1 SV=1	534	572		S.GVASLLATTEVAIVDAPEPPAAAGAGGMPGGMPGMPGMM.	3578.7	NONE	0	0	-	7	6	7.71276e-08	0	0
test_1.5.6/Yeast_3_ms2.msalign	1103	2057	HCD	3267	1810.5	59	5	3578.72	3578.72	1279	7650000	-353.807	1809.33	1	sp|P22943|HSP12_YEAST	12 kDa heat shock protein OS=Saccharomyces cerevisiae (strain ATCC 204508 / S288c) OX=559292 GN=HSP12 PE=1 SV=1	69	102		E.GQGESLADQARDYMGAAKSKLNDAVEYVSGRVHG.E	3578.72	NONE	0	0	-	16	14	3.66717e-07	0	0
test_1.5.6/Yeast_3_ms2.msalign	1647	2743	HCD	4091	2084.82	59	5	3580.81	3580.81	1130	29840000	51.4511	2080.47	1	sp|P00549|KPYK1_YEAST	Pyruvate kinase 1 OS=Saccharomyces cerevisiae (strain ATCC 204508 / S288c) OX=559292 GN=CDC19 PE=1 SV=2	443	473		F.VFEKEPVSDWTDDVEARINFGIEKAKEFGIL.K	3580.81	NONE	0	0	-	24	20	3.1611e-08	0	0
test_1.5.6/Yeast_3_ms2.msalign	2215	3458	HCD	4949	2373.35	59	4	3584.85	3584.85	531	43510000	-338.679	2367.03	1	sp|P12709|G6PI_YEAST	Glucose-6-phosphate isomerase OS=Saccharomyces cerevisiae (strain ATCC 204508 / S288c) OX=559292 GN=PGI1 PE=1 SV=3	2	32		M.(S)[Acetyl]NNSFTNFKLATELPAWSKLQKIYESQGKTL.S	3584.85	NME_ACETYLATION	0	0	-	23	22	2.55376e-13	0	0
test_1.5.6/Yeast_3_ms2.msalign	2203	3445	HCD	4933	2367.74	59	4	3585.85	3585.96	1508	7362000	-618.557	2367.03	1	sp|P00359|G3P3_YEAST	Glyceraldehyde-3-phosphate dehydrogenase 3 OS=Saccharomyces cerevisiae (strain ATCC 204508 / S288c) OX=559292 GN=TDH3 PE=1 SV=3	290	321		H.(SSI)[-41.8317]FDASAGIQLSPKFVKLVSWYDNEYGYSTR.V	3585.96	NONE	1	0	-	15	15	1.4116e-05	0	0
test_1.5.6/Yeast_3_ms2.msalign	1105	2059	HCD	3270	1811.8	59	5	3590.85	3590.85	1923	16860000	40.2275	1811.31	1	sp|P00830|ATPB_YEAST	ATP synthase subunit beta, mitochondrial OS=Saccharomyces cerevisiae (strain ATCC 204508 / S288c) OX=559292 GN=ATP2 PE=1 SV=2	425	455		L.GMDELSEQDKLTVERARKIQRFLSQPFAVAE.V	3590.85	NONE	0	0	-	12	8	0.00467802	0.000513347	0.00104058
test_1.5.6/Yeast_3_ms2.msalign	2573	3887	HCD	5463	2546.82	55	4	3590.92	3590.92	1347	3004000	-1000	2547.67	1	sp|P19262|ODO2_YEAST	Dihydrolipoyllysine-residue succinyltransferase component of 2-oxoglutarate dehydrogenase complex, mitochondrial OS=Saccharomyces cerevisiae (strain ATCC 204508 / S288c) OX=559292 GN=KGD2 PE=1 SV=2	384	418		S.NGGVFGSLYGTPIINSPQTAVLGLHGVKERPVTVN.G	3590.92	NONE	0	0	-	15	12	1.19539e-06	0	0
test_1.5.6/Yeast_3_ms2.msalign	2813	4213	HCD	5855	2681.11	59	4	3594.69	3594.8	1781	25890000	29.4934	2680.85	1	sp|P00830|ATPB_YEAST	ATP synthase subunit beta, mitochondrial OS=Saccharomyces cerevisiae (strain ATCC 204508 / S288c) OX=559292 GN=ATP2 PE=1 SV=2	371	404		R.(GISE)[-2.0383]LGIYPAVDPLDSKSRLLDAAVVGQEHYDVA.S	3594.8	NONE	1	0	-	14	13	0.000540481	0	0
test_1.5.6/Yeast_3_ms2.msalign	2823	4227	HCD	5871	2686.1	59	4	3596.83	3596.84	714	27320000	54.4185	2684.87	1	sp|P00830|ATPB_YEAST	ATP synthase subunit beta, mitochondrial OS=Saccharomyces cerevisiae (strain ATCC 204508 / S288c) OX=559292 GN=ATP2 PE=1 SV=2	371	404		R.GISELGIYPAVDPLDSKSRLLDAAVVGQEHYDVA.S	3596.84	NONE	0	0	-	23	21	2.4085e-11	0	0
test_1.5.6/Yeast_3_ms2.msalign	3863	5701	HCD	7640	3302.89	33	3	3599.69	3599.69	993	2194000	-1000	3299.71	1	sp|P32324|EF2_YEAST	Elongation factor 2 OS=Saccharomyces cerevisiae (strain ATCC 204508 / S288c) OX=559292 GN=EFT2 PE=1 SV=1	770	801		K.AYLPVNESFGFTGELRQATGGQAFPQMVFDHW.S	3599.69	NONE	0	0	-	15	14	5.10288e-09	0	0
test_1.5.6/Yeast_3_ms2.msalign	1258	2236	HCD	3482	1881.5	60	5	3602.07	3602.08	508	5711000000	51.9533	1882.43	1	sp|P00924|ENO1_YEAST	Enolase 1 OS=Saccharomyces cerevisiae (strain ATCC 204508 / S288c) OX=559292 GN=ENO1 PE=1 SV=3	315	348		A.GIQIVADDLTVTNPKRIATAIEKKAADALLLKVN.Q	3602.08	NONE	0	0	-	24	20	1.29547e-13	0	0
test_1.5.6/Yeast_3_ms2.msalign	1191	2154	HCD	3384	1849.62	60	5	3604.91	3604.91	1427	129200000	54.8454	1845.14	1	sp|P00924|ENO1_YEAST	Enolase 1 OS=Saccharomyces cerevisiae (strain ATCC 204508 / S288c) OX=559292 GN=ENO1 PE=1 SV=3	76	109		P.AFVKANIDVKDQKAVDDFLISLDGTANKSKLGAN.A	3604.91	NONE	0	0	-	14	12	3.60391e-06	0	0
test_1.5.6/Yeast_3_ms2.msalign	2473	3767	HCD	5319	2497.6	56	4	3606.81	3606.8	807	22330000	29.0157	2498.44	1	sp|P05694|METE_YEAST	5-methyltetrahydropteroyltriglutamate--homocysteine methyltransferase OS=Saccharomyces cerevisiae (strain ATCC 204508 / S288c) OX=559292 GN=MET6 PE=1 SV=4	608	639		K.VIQVDEPALREGL(PLREGTE)[-30.0197]RSAYYTWAAEAF.R	3606.8	NONE	1	0	-	23	19	1.66077e-10	0	0
test_1.5.6/Yeast_3_ms2.msalign	1077	2023	HCD	3227	1797.63	60	6	3609.96	3609.96	1234	25860000	41.3027	1797.32	1	sp|P38788|SSZ1_YEAST	Ribosome-associated complex subunit SSZ1 OS=Saccharomyces cerevisiae (strain ATCC 204508 / S288c) OX=559292 GN=SSZ1 PE=1 SV=2	505	538		K.NANGVEIIFNINKDGALRVTARDLKTGNAVKGEL.	3609.96	NONE	0	0	-	20	13	1.73564e-07	0	0
test_1.5.6/Yeast_3_ms2.msalign	143	790	HCD	1747	1312.49	60	6	3614.93	3615.93	1738	7035000	44.7005	1311.72	1	sp|P05694|METE_YEAST	5-methyltetrahydropteroyltriglutamate--homocysteine methyltransferase OS=Saccharomyces cerevisiae (strain ATCC 204508 / S288c) OX=559292 GN=MET6 PE=1 SV=4	387	419		A.NAKSVESRGKSKFIHDAAVKARVASIDEKMSTR.A	3615.93	NONE	0	0	-	10	9	0.000357965	0	0
test_1.5.6/Yeast_3_ms2.msalign	1659	2758	HCD	4109	2090.84	60	5	3616.01	3616.01	1719	15670000	-337.109	2088.54	1	sp|P40581|GPX3_YEAST	Glutathione peroxidase-like peroxiredoxin HYR1 OS=Saccharomyces cerevisiae (strain ATCC 204508 / S288c) OX=559292 GN=HYR1 PE=1 SV=1	2	33		M.(S)[Acetyl]EFYKLAPVDKKGQPFPFDQLKGKVVLIVNVA.S	3616.01	NME_ACETYLATION	0	0	-	7	7	0.000275257	0	0
test_1.5.6/Yeast_3_ms2.msalign	1657	2756	HCD	4106	2089.54	60	5	3616.01	3616.11	901	15670000	-337.109	2088.54	1	sp|P14540|ALF_YEAST	Fructose-bisphosphate aldolase OS=Saccharomyces cerevisiae (strain ATCC 204508 / S288c) OX=559292 GN=FBA1 PE=1 SV=3	50	85		E.AARDSKSPIILQTSNGG(A)[-4.7417]AYFAGKGISNEGQNASIK.G	3616.11	NONE	1	0	-	16	16	1.16877e-09	0	0
test_1.5.6/Yeast_3_ms2.msalign	1149	2107	HCD	3327	1830.46	60	5	3616.76	3616.76	798	82990000	54.7572	1825.26	1	sp|P22943|HSP12_YEAST	12 kDa heat shock protein OS=Saccharomyces cerevisiae (strain ATCC 204508 / S288c) OX=559292 GN=HSP12 PE=1 SV=1	2	34		M.(S)[Acetyl]DAGRKGFGEKASEALKPDSQKSYAEQGKEYIT.D	3616.76	NME_ACETYLATION	0	0	-	17	14	1.40926e-10	0	0
test_1.5.6/Yeast_3_ms2.msalign	2785	4166	HCD	5798	2661.34	60	4	3616.86	3616.86	511	34830000	32.2338	2654.23	1	sp|P25443|RS2_YEAST	40S ribosomal protein S2 OS=Saccharomyces cerevisiae (strain ATCC 204508 / S288c) OX=559292 GN=RPS2 PE=1 SV=3	223	254		Y.GFLTPNLWAEQPLPVSPLDIYSDEASAQKKRF.	3616.86	NONE	0	0	-	29	20	1.38264e-13	0	0
test_1.5.6/Yeast_3_ms2.msalign	1058	2002	HCD	3201	1788.5	60	6	3616.93	3616.93	282	32820000	-303.081	1787.3	1	sp|P16861|PFKA1_YEAST	ATP-dependent 6-phosphofructokinase subunit alpha OS=Saccharomyces cerevisiae (strain ATCC 204508 / S288c) OX=559292 GN=PFK1 PE=1 SV=1	68	100		E.SFKLSEVDASGFRIPQQEATNKAQSQGALLKIR.L	3616.93	NONE	0	0	-	33	24	5.00783e-17	0	0
test_1.5.6/Yeast_3_ms2.msalign	2836	4242	HCD	5889	2692.17	59	4	3618.78	3618.78	824	8823000	33.3785	2688.93	1	sp|P50945|MIC27_YEAST	MICOS complex subunit MIC27 OS=Saccharomyces cerevisiae (strain ATCC 204508 / S288c) OX=559292 GN=MIC27 PE=1 SV=1	2	33		M.VNFYDDVDESKSHGEFPLIPVVLQNSSELSVR.T	3618.78	NME	0	0	-	24	21	2.32792e-10	0	0
test_1.5.6/Yeast_3_ms2.msalign	1662	2763	HCD	4115	2092.88	60	5	3618.74	3618.84	2181	3087000	-351.211	2092.57	1	sp|P14540|ALF_YEAST	Fructose-bisphosphate aldolase OS=Saccharomyces cerevisiae (strain ATCC 204508 / S288c) OX=559292 GN=FBA1 PE=1 SV=3	50	85		E.AARDSKSPIILQTSNGG(A)[-2.0097]AYFAGKGISNEGQNASIK.G	3618.84	NONE	1	0	-	11	11	0.131705	0.00505631	0.00925069
test_1.5.6/Yeast_3_ms2.msalign	4118	6149	HCD	8178	3495.58	32	4	3620.94	3620.94	1689	1841000	-1000	3486.31	1	sp|P41338|ERG10_YEAST	Acetyl-CoA acetyltransferase OS=Saccharomyces cerevisiae (strain ATCC 204508 / S288c) OX=559292 GN=ERG10 PE=1 SV=3	2	36		M.(S)[Acetyl]QNVYIVSTARTPIGSFQGSLSSKTAVELGAVALK.G	3620.94	NME_ACETYLATION	0	0	-	8	8	0.000202826	0	0
test_1.5.6/Yeast_3_ms2.msalign	2794	4179	HCD	5814	2667.03	60	4	3622.68	3621.66	1950	36510000	-339.894	2664.48	1	sp|P39923|NPR2_YEAST	Nitrogen permease regulator 2 OS=Saccharomyces cerevisiae (strain ATCC 204508 / S288c) OX=559292 GN=NPR2 PE=1 SV=2	149	182		S.TAGPSSTPNPSSNTTPTHPTSEKDTKDMRSSRYS.D	3621.66	NONE	0	0	-	9	8	0.006488	0.000506714	0.00102617
test_1.5.6/Yeast_3_ms2.msalign	2788	4169	HCD	5802	2662.95	60	4	3622.68	3622.79	1599	36510000	-339.894	2664.48	1	sp|P25443|RS2_YEAST	40S ribosomal protein S2 OS=Saccharomyces cerevisiae (strain ATCC 204508 / S288c) OX=559292 GN=RPS2 PE=1 SV=3	223	254		Y.GFLTPNLWAEQP(L)[5.9318]PVSPLDIYSDEASAQKKRF.	3622.79	NONE	1	0	-	12	11	5.91805e-05	0	0
test_1.5.6/Yeast_3_ms2.msalign	267	986	HCD	1982	1389.59	60	6	3623.82	3623.82	1541	9523000	40.6155	1388.71	1	sp|P28240|ACEA_YEAST	Isocitrate lyase OS=Saccharomyces cerevisiae (strain ATCC 204508 / S288c) OX=559292 GN=ICL1 PE=1 SV=1	16	45		L.QAKLDAD(A)[28.0255]AEIEKWWSDSRWSKTKRNYSAR.D	3623.82	NONE	1	0	-	28	17	2.48763e-05	0	0
test_1.5.6/Yeast_3_ms2.msalign	1732	2864	HCD	4236	2133.37	60	5	3625.77	3625.77	1555	9620000	32.8453	2134.87	1	sp|P00330|ADH1_YEAST	Alcohol dehydrogenase 1 OS=Saccharomyces cerevisiae (strain ATCC 204508 / S288c) OX=559292 GN=ADH1 PE=1 SV=5	269	303		L.VGMPAGAK(CCSDV)[-2.0271]FNQVVKSISIVGSYVGNRADTR.E	3625.77	NONE	1	0	-	18	16	3.15176e-05	0	0
test_1.5.6/Yeast_3_ms2.msalign	1441	2488	HCD	3785	1982.48	60	4	3625.9	3625.9	880	391800000	55.813	1984.2	2	sp|P00358|G3P2_YEAST	Glyceraldehyde-3-phosphate dehydrogenase 2 OS=Saccharomyces cerevisiae (strain ATCC 204508 / S288c) OX=559292 GN=TDH2 PE=1 SV=3	94	128		A.IDSTGVFKELDTAQKHIDAGAKKVVITAPSSTAPM.F	3625.9	NONE	0	0	-	22	18	8.5973e-10	0	0
test_1.5.6/Yeast_3_ms2.msalign	4078	6094	HCD	8112	3471.8	36	4	3626.91	3627.02	1761	688800	-1000	3475.59	1	sp|P05317|RLA0_YEAST	60S acidic ribosomal protein P0 OS=Saccharomyces cerevisiae (strain ATCC 204508 / S288c) OX=559292 GN=RPP0 PE=1 SV=2	158	191		K.VVDAGNKVGQSEASLLNL(LNISPFTFGLTVVQVY)[35.0963].D	3627.02	NONE	1	0	-	13	12	0.000441284	0	0
test_1.5.6/Yeast_3_ms2.msalign	1872	3036	HCD	4442	2202.22	60	5	3628.93	3628.93	1421	37330000	42.0618	2199.23	1	sp|P00924|ENO1_YEAST	Enolase 1 OS=Saccharomyces cerevisiae (strain ATCC 204508 / S288c) OX=559292 GN=ENO1 PE=1 SV=3	81	115		A.NIDVKDQKAVDDFLISLDGTANKSKLGANAILGVS.L	3628.93	NONE	0	0	-	13	13	3.40809e-06	0	0
test_1.5.6/Yeast_3_ms2.msalign	232	936	HCD	1922	1369.92	60	6	3628.93	3628.94	68	39950000	54.9957	1370.95	1	sp|P0CT04|IPB2_YEAST	Protease B inhibitor 2 OS=Saccharomyces cerevisiae (strain ATCC 204508 / S288c) OX=559292 GN=PBI2 PE=1 SV=1	9	41		T.LKKNTPDVEAKKFLDSVHHAGGSIVHEFDIIKG.Y	3628.94	NONE	0	0	-	36	31	1.41983e-24	0	0
test_1.5.6/Yeast_3_ms2.msalign	3570	5277	HCD	7131	3121.58	51	4	3629.71	3629.71	1012	5576000	-1000	3113.97	1	sp|P32324|EF2_YEAST	Elongation factor 2 OS=Saccharomyces cerevisiae (strain ATCC 204508 / S288c) OX=559292 GN=EFT2 PE=1 SV=1	338	371		M.IVLHLPSPVTAQAYRAEQLYEGPA(DDANCIAIKN)[-50.1549].C	3629.71	NONE	1	0	-	19	15	7.24611e-09	0	0
test_1.5.6/Yeast_3_ms2.msalign	3567	5273	HCD	7127	3120.66	42	4	3629.71	3629.82	1797	5576000	-1000	3113.97	1	sp|P26263|PDC6_YEAST	Pyruvate decarboxylase isozyme 3 OS=Saccharomyces cerevisiae (strain ATCC 204508 / S288c) OX=559292 GN=PDC6 PE=1 SV=3	271	304		Q.(DVKQAVESADLI)[-23.0343]LSVGALLSDFNTGSFSYSYKTK.N	3629.82	NONE	1	0	-	11	11	0.000751012	0	0
test_1.5.6/Yeast_3_ms2.msalign	817	1691	HCD	2828	1665.1	60	6	3634.02	3634.01	1970	33800000	46.8924	1666.13	2	sp|P00358|G3P2_YEAST	Glyceraldehyde-3-phosphate dehydrogenase 2 OS=Saccharomyces cerevisiae (strain ATCC 204508 / S288c) OX=559292 GN=TDH2 PE=1 SV=3	230	261		M.AFRVPTVDVSVVDLTVK(LNKETTYDEIKKVVK)[0.9732].A	3634.01	NONE	1	0	-	24	14	0.00854117	0.000752257	0.00152439
test_1.5.6/Yeast_3_ms2.msalign	4054	6053	HCD	8063	3454.6	18	4	3634.78	3634.78	2175	1012000	-1000	3454.29	1	sp|P07245|C1TC_YEAST	C-1-tetrahydrofolate synthase, cytoplasmic OS=Saccharomyces cerevisiae (strain ATCC 204508 / S288c) OX=559292 GN=ADE3 PE=1 SV=1	426	462		K.GGAAGGGYSQVIPMDEFNLHLTGDIHAIGAANNLLAA.A	3634.78	NONE	0	0	-	7	5	0.12447	0.00483648	0.00927644
test_1.5.6/Yeast_3_ms2.msalign	3041	4528	HCD	6233	2810.54	52	4	3635.84	3635.84	1076	3700000	-1000	2804.07	1	sp|P07259|PYR1_YEAST	Protein URA2 OS=Saccharomyces cerevisiae (strain ATCC 204508 / S288c) OX=559292 GN=URA2 PE=1 SV=5	1199	1233		V.SEHVENAGVHSGDATLIVPPQDLAPETVDRIVVAT.A	3635.84	NONE	0	0	-	16	12	1.63885e-08	0	0
test_1.5.6/Yeast_3_ms2.msalign	1819	2969	HCD	4362	2175.58	60	5	3640.89	3640.89	879	93260000	52.1967	2179.14	1	sp|P00890|CISY1_YEAST	Citrate synthase, mitochondrial OS=Saccharomyces cerevisiae (strain ATCC 204508 / S288c) OX=559292 GN=CIT1 PE=1 SV=2	150	182		L.SADLAARSEIPEHVIQLLDSLPKDLHPMAQFSI.A	3640.89	NONE	0	0	-	20	16	8.41637e-10	0	0
test_1.5.6/Yeast_3_ms2.msalign	1040	1981	HCD	3176	1780.3	60	5	3641.79	3641.79	579	86510000	49.7908	1781.34	2	sp|P0C0V8|RS21A_YEAST	40S ribosomal protein S21-A OS=Saccharomyces cerevisiae (strain ATCC 204508 / S288c) OX=559292 GN=RPS21A PE=1 SV=1	56	87		L.SGYVRSRGESDDSLNRLAQNDGLLKNVWSYSR.	3641.79	NONE	0	0	-	23	21	9.52816e-13	0	0
test_1.5.6/Yeast_3_ms2.msalign	2918	4358	HCD	6029	2740.51	60	4	3641.87	3641.87	1147	19760000	49.6456	2740.25	2	sp|P07280|RS19A_YEAST	40S ribosomal protein S19-A OS=Saccharomyces cerevisiae (strain ATCC 204508 / S288c) OX=559292 GN=RPS19A PE=1 SV=2	8	40		R.DVAAQDFINAYASFLQRQGKLEVPGYVDIVKTS.S	3641.87	NONE	0	0	-	18	14	4.56579e-08	0	0
test_1.5.6/Yeast_3_ms2.msalign	2912	4346	HCD	6014	2735.05	60	4	3641.87	3641.98	959	19760000	49.6456	2740.25	1	sp|P46683|YAR1_YEAST	Ankyrin repeat-containing protein YAR1 OS=Saccharomyces cerevisiae (strain ATCC 204508 / S288c) OX=559292 GN=YAR1 PE=1 SV=1	2	34		M.GLHSEPLDQEDQDTIILDARAGDLDSLKDIFT(T)[1.2029].L	3641.98	NME	1	0	-	18	16	2.78387e-09	0	0
test_1.5.6/Yeast_3_ms2.msalign	4203	6292	HCD	8349	3557.58	34	4	3642.9	3643.9	2109	203000	-1000	3556.41	1	sp|P12612|TCPA_YEAST	T-complex protein 1 subunit alpha OS=Saccharomyces cerevisiae (strain ATCC 204508 / S288c) OX=559292 GN=TCP1 PE=1 SV=2	35	70		M.AVANVVKSSLGPVGLDKMLVDDIGDFTVTNDGATIL.S	3643.9	NONE	0	0	-	6	6	0.0545309	0.00212064	0.00428367
test_1.5.6/Yeast_3_ms2.msalign	1352	2362	HCD	3633	1931.05	60	5	3643.93	3643.93	710	75780000	52.8896	1929.82	2	sp|P00358|G3P2_YEAST	Glyceraldehyde-3-phosphate dehydrogenase 2 OS=Saccharomyces cerevisiae (strain ATCC 204508 / S288c) OX=559292 GN=TDH2 PE=1 SV=3	96	130		D.STGVFKELDTAQKHIDAGAKKVVITAPSSTAPMFV.M	3643.93	NONE	0	0	-	19	16	2.29588e-11	0	0
test_1.5.6/Yeast_3_ms2.msalign	1343	2352	HCD	3621	1927.02	60	5	3643.93	3644.04	1626	75780000	52.8896	1929.82	1	sp|P00549|KPYK1_YEAST	Pyruvate kinase 1 OS=Saccharomyces cerevisiae (strain ATCC 204508 / S288c) OX=559292 GN=CDC19 PE=1 SV=2	171	204		A.(GKICSHKGVN)[-20.8881]LPGTDVDLPALSEKDKEDLRFGVK.N	3644.04	NONE	1	0	-	19	13	8.56827e-05	0	0
test_1.5.6/Yeast_3_ms2.msalign	4201	6288	HCD	8345	3556.67	33	4	3645.97	3646.08	2104	137700	-1000	3556.41	1	sp|P00549|KPYK1_YEAST	Pyruvate kinase 1 OS=Saccharomyces cerevisiae (strain ATCC 204508 / S288c) OX=559292 GN=CDC19 PE=1 SV=2	136	168		K.VISAGRIIYVDDGVLS(FQVLEVVDDKTLKVKAL)[44.0459].N	3646.08	NONE	1	0	-	11	9	0.0507407	0.00212565	0.00429389
test_1.5.6/Yeast_3_ms2.msalign	1748	2886	HCD	4262	2141.84	60	4	3649.78	3649.78	1590	152200000	57.1301	2136.92	1	sp|P02994|EF1A_YEAST	Elongation factor 1-alpha OS=Saccharomyces cerevisiae (strain ATCC 204508 / S288c) OX=559292 GN=TEF2 PE=1 SV=1	278	311		T.FAPAGVTTEVKSVEMHHEQLEQGVPGDNVGFNVK.N	3649.78	NONE	0	0	-	14	12	5.32907e-05	0	0
test_1.5.6/Yeast_3_ms2.msalign	329	1055	HCD	2065	1415.95	60	6	3652.01	3652.01	578	18180000	1501.64	1415.23	1	sp|P32589|HSP7F_YEAST	Heat shock protein homolog SSE1 OS=Saccharomyces cerevisiae (strain ATCC 204508 / S288c) OX=559292 GN=SSE1 PE=1 SV=4	624	654		K.YIAKYEELASLGNIIRGRYLAKEEEKKQAIR.S	3652.01	NONE	0	0	-	29	23	9.4816e-13	0	0
test_1.5.6/Yeast_3_ms2.msalign	2664	4000	HCD	5599	2593.4	56	4	3654.84	3654.84	1210	5568000	-1000	2592.63	1	sp|P46367|ALDH4_YEAST	Potassium-activated aldehyde dehydrogenase, mitochondrial OS=Saccharomyces cerevisiae (strain ATCC 204508 / S288c) OX=559292 GN=ALD4 PE=1 SV=2	442	476		M.ANDSEYGLAAGIHTSNINTALKVADRVNAGTVWIN.T	3654.84	NONE	0	0	-	15	14	1.07301e-07	0	0
test_1.5.6/Yeast_3_ms2.msalign	4197	6283	HCD	8339	3554.55	45	4	3656.78	3656.79	2049	1534000	-1000	3556.41	1	sp|P38707|SYNC_YEAST	Asparagine--tRNA ligase, cytoplasmic OS=Saccharomyces cerevisiae (strain ATCC 204508 / S288c) OX=559292 GN=DED81 PE=1 SV=1	2	35		M.(S)[Acetyl]SLYIKEATGVDELTTAGSQDHPFKTPAYALFAS.Q	3656.79	NME_ACETYLATION	0	0	-	7	5	0.0247878	0.000964553	0.00195503
test_1.5.6/Yeast_3_ms2.msalign	657	1496	HCD	2594	1588.58	60	6	3659.77	3659.77	1373	17350000	32.779	1587.6	1	sp|P40303|PSA4_YEAST	Proteasome subunit alpha type-4 OS=Saccharomyces cerevisiae (strain ATCC 204508 / S288c) OX=559292 GN=PRE6 PE=1 SV=1	225	254		L.SSEEINQYVTQIEQEKQEQQEQDKKKKSNH.	3659.77	NONE	0	0	-	9	9	1.70711e-06	0	0
test_1.5.6/Yeast_3_ms2.msalign	2692	4038	HCD	5645	2609.41	61	4	3665.02	3665.02	1040	36590000	59.4623	2619.43	1	sp|P38616|YGP1_YEAST	Protein YGP1 OS=Saccharomyces cerevisiae (strain ATCC 204508 / S288c) OX=559292 GN=YGP1 PE=1 SV=2	304	338		Q.ANTPLNFIDNKDVPKNAVGAGYLSPIKAQILLSIA.A	3665.02	NONE	0	0	-	16	13	1.10416e-08	0	0
test_1.5.6/Yeast_3_ms2.msalign	2629	3955	HCD	5545	2574.99	55	4	3668.7	3668.71	969	4157000	-1000	2570.17	1	sp|P00925|ENO2_YEAST	Enolase 2 OS=Saccharomyces cerevisiae (strain ATCC 204508 / S288c) OX=559292 GN=ENO2 PE=1 SV=2	354	387		L.SESIKAAQDSFAANWGVMVSHRSGETEDTFIADL.V	3668.71	NONE	0	0	-	15	14	3.13747e-09	0	0
test_1.5.6/Yeast_3_ms2.msalign	1673	2778	HCD	4133	2098.9	61	4	3669.82	3669.81	1501	50700000	52.1541	2092.57	2	sp|P0C0V8|RS21A_YEAST	40S ribosomal protein S21-A OS=Saccharomyces cerevisiae (strain ATCC 204508 / S288c) OX=559292 GN=RPS21A PE=1 SV=1	54	86		Y.ALSGYVRSRGESDDSLNRLAQNDGLLKNVWSYS.R	3669.81	NONE	0	0	-	10	10	1.3095e-05	0	0
test_1.5.6/Yeast_3_ms2.msalign	1032	1966	HCD	3158	1774.28	61	5	3671.73	3671.73	1932	19380000	-342.8	1773.34	1	sp|P08067|UCRI_YEAST	Cytochrome b-c1 complex subunit Rieske, mitochondrial OS=Saccharomyces cerevisiae (strain ATCC 204508 / S288c) OX=559292 GN=RIP1 PE=1 SV=1	31	62		S.KSTYRTPNFDDVLKENNDADKGRSYAYFMVGA.M	3671.73	NONE	0	0	-	14	8	0.00520158	0.000510595	0.00103573
test_1.5.6/Yeast_3_ms2.msalign	273	994	HCD	1992	1393.03	61	6	3673.77	3673.77	389	245300000	-340.536	1392.6	1	sp|P00358|G3P2_YEAST	Glyceraldehyde-3-phosphate dehydrogenase 2 OS=Saccharomyces cerevisiae (strain ATCC 204508 / S288c) OX=559292 GN=TDH2 PE=1 SV=3	44	75		Y.MFKYDSTHGRYAGEVSHDDKHIIVDGHKIATF.Q	3673.77	NONE	0	0	-	29	22	3.37866e-15	0	0
test_1.5.6/Yeast_3_ms2.msalign	432	1191	HCD	2228	1469.76	61	6	3673.8	3673.8	337	29880000	42.2506	1468.81	1	sp|P14832|CYPH_YEAST	Peptidyl-prolyl cis-trans isomerase OS=Saccharomyces cerevisiae (strain ATCC 204508 / S288c) OX=559292 GN=CPR1 PE=1 SV=3	62	96		Q.GGDFTAGNGTGGKSIYGGKFPDENFKKHHDRPGLL.S	3673.8	NONE	0	0	-	31	22	5.2464e-16	0	0
test_1.5.6/Yeast_3_ms2.msalign	3033	4512	HCD	6213	2803.22	58	4	3673.89	3673.88	1108	11370000	-1000	2808.19	1	sp|P34227|PRX1_YEAST	Peroxiredoxin PRX1, mitochondrial OS=Saccharomyces cerevisiae (strain ATCC 204508 / S288c) OX=559292 GN=PRX1 PE=1 SV=1	211	244		L.QLTDKEGVVTPINWQPADDVIIPPSVSNDEAKAK.F	3673.88	NONE	0	0	-	20	16	2.29197e-08	0	0
test_1.5.6/Yeast_3_ms2.msalign	4221	6320	HCD	8383	3570.15	61	4	3678.94	3678.94	445	1418000	-1000	3569.43	1	sp|P53912|YNN4_YEAST	Uncharacterized protein YNL134C OS=Saccharomyces cerevisiae (strain ATCC 204508 / S288c) OX=559292 GN=YNL134C PE=1 SV=1	2	35		M.(S)[Acetyl]ASIPETMKAVVIENGKAVVKQDIPIPELEEGFV.L	3678.94	NME_ACETYLATION	0	0	-	22	18	2.00458e-14	0	0
test_1.5.6/Yeast_3_ms2.msalign	1718	2844	HCD	4212	2125.36	61	4	3680	3680	522	56770000	1607.97	2126.86	1	sp|P00925|ENO2_YEAST	Enolase 2 OS=Saccharomyces cerevisiae (strain ATCC 204508 / S288c) OX=559292 GN=ENO2 PE=1 SV=2	121	154		R.AAAAEKNVPLYQHLADLSKSKTSPYVLPVPFLNV.L	3680	NONE	0	0	-	26	22	1.80732e-13	0	0
test_1.5.6/Yeast_3_ms2.msalign	269	990	HCD	1987	1391.34	61	6	3680.8	3680.8	352	169500000	54.8999	1392.6	1	sp|P00359|G3P3_YEAST	Glyceraldehyde-3-phosphate dehydrogenase 3 OS=Saccharomyces cerevisiae (strain ATCC 204508 / S288c) OX=559292 GN=TDH3 PE=1 SV=3	44	75		Y.MFKYDSTHGRYAGEVSHDDKHIIVDGKKIATY.Q	3680.8	NONE	0	0	-	35	24	8.18303e-16	0	0
test_1.5.6/Yeast_3_ms2.msalign	2817	4220	HCD	5863	2683.58	61	4	3680.83	3680.84	478	16120000	56.914	2678.77	1	sp|P46367|ALDH4_YEAST	Potassium-activated aldehyde dehydrogenase, mitochondrial OS=Saccharomyces cerevisiae (strain ATCC 204508 / S288c) OX=559292 GN=ALD4 PE=1 SV=2	422	456		E.IFGPVVTVTKFKSADEVINMANDSEYGLAAGIHTS.N	3680.84	NONE	0	0	-	28	27	5.61475e-14	0	0
test_1.5.6/Yeast_3_ms2.msalign	2765	4136	HCD	5762	2649.08	61	4	3682.87	3682.88	703	2293000	-1000	2648.07	2	sp|P00924|ENO1_YEAST	Enolase 1 OS=Saccharomyces cerevisiae (strain ATCC 204508 / S288c) OX=559292 GN=ENO1 PE=1 SV=3	200	236		K.KRYGASAGNVGDEGGVAPNIQTAEEALDLIVDAIKAA.G	3682.88	NONE	0	0	-	30	22	1.84149e-11	0	0
test_1.5.6/Yeast_3_ms2.msalign	1025	1958	HCD	3149	1771.62	61	6	3682.93	3682.92	564	67770000	55.2084	1773.34	1	sp|P00330|ADH1_YEAST	Alcohol dehydrogenase 1 OS=Saccharomyces cerevisiae (strain ATCC 204508 / S288c) OX=559292 GN=ADH1 PE=1 SV=5	2	33		M.(S)[Acetyl]IPETQKGVIFYESHGKLEYKDIPVPKPKANE.L	3682.92	NME_ACETYLATION	0	0	-	27	17	7.16407e-13	0	0
test_1.5.6/Yeast_3_ms2.msalign	2801	4191	HCD	5828	2671.58	61	4	3688.56	3688.56	194	32430000	27.0502	2672.65	1	sp|P00427|COX6_YEAST	Cytochrome c oxidase subunit 6, mitochondrial OS=Saccharomyces cerevisiae (strain ATCC 204508 / S288c) OX=559292 GN=COX6 PE=1 SV=1	41	70		Y.SDAHDEETFEEFTARYEKEFDEAYDLFEVQ.R	3688.56	NONE	0	0	-	25	22	3.61968e-19	0	0
test_1.5.6/Yeast_3_ms2.msalign	2973	4420	HCD	6103	2765.64	61	4	3688.91	3688.91	986	6935000	-1000	2758.68	1	sp|P32473|ODPB_YEAST	Pyruvate dehydrogenase E1 component subunit beta, mitochondrial OS=Saccharomyces cerevisiae (strain ATCC 204508 / S288c) OX=559292 GN=PDB1 PE=1 SV=2	333	366		T.GADVPTPYAKELEDFAFPDTPTIVKAVKEVLSIE.	3688.91	NONE	0	0	-	13	12	4.12324e-09	0	0
test_1.5.6/Yeast_3_ms2.msalign	2966	4413	HCD	6095	2763.1	56	4	3688.91	3689.02	590	6935000	-1000	2758.68	2	sp|P00358|G3P2_YEAST	Glyceraldehyde-3-phosphate dehydrogenase 2 OS=Saccharomyces cerevisiae (strain ATCC 204508 / S288c) OX=559292 GN=TDH2 PE=1 SV=3	297	332		A.AGIQLSPKFVKLVSWYDNEYGYST(RVVDLVEHVAKA)[-392.1092].	3689.02	NONE	1	0	-	18	15	1.44891e-12	0	0
test_1.5.6/Yeast_3_ms2.msalign	4358	6547	HCD	8656	3668.38	32	4	3695.91	3695.91	1905	1082000	-1000	3671.66	1	sp|P06106|CYSD_YEAST	Homocysteine/cysteine synthase OS=Saccharomyces cerevisiae (strain ATCC 204508 / S288c) OX=559292 GN=MET17 PE=1 SV=3	59	95		R.FQNPTSNVLEERIAALEGGAAALAVSSGQAAQTLAIQ.G	3695.91	NONE	0	0	-	11	7	0.00366384	0.000258866	0.000524934
test_1.5.6/Yeast_3_ms2.msalign	2696	4042	HCD	5649	2610.33	48	4	3696.87	3696.87	602	2471000	-1000	2607.05	1	sp|Q04493|PFD5_YEAST	Prefoldin subunit 5 OS=Saccharomyces cerevisiae (strain ATCC 204508 / S288c) OX=559292 GN=GIM5 PE=1 SV=1	2	32		M.(S)[Acetyl]SQKIDLTKLNPEQLNAVKQQFDQELQHFTQ.S	3696.87	NME_ACETYLATION	0	0	-	20	17	1.97461e-12	0	0
test_1.5.6/Yeast_3_ms2.msalign	2544	3849	HCD	5418	2531.71	61	4	3697.79	3697.78	679	1005000	-1000	2531.22	1	sp|P00424|COX5A_YEAST	Cytochrome c oxidase subunit 5A, mitochondrial OS=Saccharomyces cerevisiae (strain ATCC 204508 / S288c) OX=559292 GN=COX5A PE=1 SV=1	21	53		F.AQTHALSNAAVMDLQSRWENMPSTEQQDIVSKL.S	3697.78	NONE	0	0	-	21	19	1.2755e-11	0	0
test_1.5.6/Yeast_3_ms2.msalign	2873	4290	HCD	5947	2712.25	56	4	3699.96	3699.96	1196	2832000	-1000	2713.55	1	sp|P07251|ATPA_YEAST	ATP synthase subunit alpha, mitochondrial OS=Saccharomyces cerevisiae (strain ATCC 204508 / S288c) OX=559292 GN=ATP1 PE=1 SV=5	342	377		R.LLERAAKLSEKEGSGSLTALPVIETQGGDVSAYIPT.N	3699.96	NONE	0	0	-	14	13	8.5401e-08	0	0
test_1.5.6/Yeast_3_ms2.msalign	1884	3054	HCD	4464	2209.84	61	5	3699.97	3699.97	213	97210000	53.9176	2211.34	1	sp|P00924|ENO1_YEAST	Enolase 1 OS=Saccharomyces cerevisiae (strain ATCC 204508 / S288c) OX=559292 GN=ENO1 PE=1 SV=3	80	115		K.ANIDVKDQKAVDDFLISLDGTANKSKLGANAILGVS.L	3699.97	NONE	0	0	-	25	22	1.03463e-18	0	0
test_1.5.6/Yeast_3_ms2.msalign	851	1731	HCD	2876	1680.99	61	6	3705.06	3705.05	956	34330000	55.918	1682.02	2	sp|P00358|G3P2_YEAST	Glyceraldehyde-3-phosphate dehydrogenase 2 OS=Saccharomyces cerevisiae (strain ATCC 204508 / S288c) OX=559292 GN=TDH2 PE=1 SV=3	230	262		M.AFRVPTVDVSVVDLTV(KLN)[0.9752]KETTYDEIKKVVKA.A	3705.05	NONE	1	0	-	33	22	2.75813e-09	0	0
test_1.5.6/Yeast_3_ms2.msalign	2767	4138	HCD	5765	2650.45	61	4	3708.8	3708.81	561	52350000	59.198	2658.32	1	sp|P04840|VDAC1_YEAST	Mitochondrial outer membrane protein porin 1 OS=Saccharomyces cerevisiae (strain ATCC 204508 / S288c) OX=559292 GN=POR1 PE=1 SV=4	2	34		M.SPPVYSDISRNINDLLNKDFYHATPAAFDVQTT.T	3708.81	NME	0	0	-	19	16	6.93143e-13	0	0
test_1.5.6/Yeast_3_ms2.msalign	1196	2161	HCD	3392	1852.12	61	6	3710.99	3711	1724	301000000	58.1533	1853.15	2	sp|P02293|H2B1_YEAST	Histone H2B.1 OS=Saccharomyces cerevisiae (strain ATCC 204508 / S288c) OX=559292 GN=HTB1 PE=1 SV=2	97	131		R.EIQTAVRLILPGELAKHAVSEGTRAVTKYSSSTQA.	3711	NONE	0	0	-	9	7	0.000293015	0	0
test_1.5.6/Yeast_3_ms2.msalign	1868	3031	HCD	4436	2200.23	61	5	3711.93	3711.93	1096	103000000	54.0522	2201.28	1	sp|P00890|CISY1_YEAST	Citrate synthase, mitochondrial OS=Saccharomyces cerevisiae (strain ATCC 204508 / S288c) OX=559292 GN=CIT1 PE=1 SV=2	150	183		L.SADLAARSEIPEHVIQLLDSLPKDLHPMAQFSIA.V	3711.93	NONE	0	0	-	16	14	2.04307e-08	0	0
test_1.5.6/Yeast_3_ms2.msalign	1866	3028	HCD	4433	2199.55	61	5	3711.93	3712.04	1171	103000000	54.0522	2201.28	1	sp|P10081|IF4A_YEAST	ATP-dependent RNA helicase eIF4A OS=Saccharomyces cerevisiae (strain ATCC 204508 / S288c) OX=559292 GN=TIF2 PE=1 SV=3	80	113		A.ALQRIDTSVKAPQALMLAPTRELALQIQKVV(MAL)[-4.0824].A	3712.04	NONE	1	0	-	20	16	6.00976e-08	0	0
test_1.5.6/Yeast_3_ms2.msalign	382	1131	HCD	2156	1446.07	61	6	3713.11	3713.11	360	83380000	50.8837	1445.11	2	sp|P0CX84|RL35A_YEAST	60S ribosomal protein L35-A OS=Saccharomyces cerevisiae (strain ATCC 204508 / S288c) OX=559292 GN=RPL35A PE=1 SV=1	2	34		M.AGVKAYELRTKSKEQLASQLVDLKKELAELKVQ.K	3713.11	NME	0	0	-	32	25	1.18762e-15	0	0
test_1.5.6/Yeast_3_ms2.msalign	2464	3756	HCD	5306	2493.24	47	4	3715.61	3715.61	762	6361000	-1000	2494.3	1	sp|P14540|ALF_YEAST	Fructose-bisphosphate aldolase OS=Saccharomyces cerevisiae (strain ATCC 204508 / S288c) OX=559292 GN=FBA1 PE=1 SV=3	265	296		F.HGGSGSTVQEFHTGIDNGVVKVNLDTDCQY(A)[305.0662]Y.L	3715.61	NONE	1	0	-	18	18	7.36326e-11	0	0
test_1.5.6/Yeast_3_ms2.msalign	1870	3033	HCD	4439	2201.54	61	5	3716.12	3716.12	612	12370000	-341.967	2199.23	1	sp|P10081|IF4A_YEAST	ATP-dependent RNA helicase eIF4A OS=Saccharomyces cerevisiae (strain ATCC 204508 / S288c) OX=559292 GN=TIF2 PE=1 SV=3	80	113		A.ALQRIDTSVKAPQALMLAPTRELALQIQKVVMAL.A	3716.12	NONE	0	0	-	21	17	2.15739e-12	0	0
test_1.5.6/Yeast_3_ms2.msalign	2703	4053	HCD	5663	2615.63	55	4	3717.83	3717.94	2141	3855000	-1000	2619.43	1	sp|P27616|PUR7_YEAST	Phosphoribosylaminoimidazole-succinocarboxamide synthase OS=Saccharomyces cerevisiae (strain ATCC 204508 / S288c) OX=559292 GN=ADE1 PE=1 SV=2	2	35		M.(S)[Acetyl]ITKTELDGILPLVARGKVRDIYEVDAGTLLFV(A)[3.8752].T	3717.94	NME_ACETYLATION	1	0	-	10	8	0.0798203	0.00395993	0.00752587
test_1.5.6/Yeast_3_ms2.msalign	200	900	HCD	1879	1355.72	61	6	3719.89	3719.9	1186	27070000	46.5815	1354.96	1	sp|P23724|PSB6_YEAST	Proteasome subunit beta type-6 OS=Saccharomyces cerevisiae (strain ATCC 204508 / S288c) OX=559292 GN=PRE7 PE=1 SV=1	75	106		N.GFAADGDALVKRFKNSVKWYHFDHNDKKLSIN.S	3719.9	NONE	0	0	-	19	13	7.54518e-08	0	0
test_1.5.6/Yeast_3_ms2.msalign	1431	2471	HCD	3764	1975.12	62	6	3722.98	3722.99	502	326400000	59.8247	1976.16	3	sp|P00358|G3P2_YEAST	Glyceraldehyde-3-phosphate dehydrogenase 2 OS=Saccharomyces cerevisiae (strain ATCC 204508 / S288c) OX=559292 GN=TDH2 PE=1 SV=3	193	229		K.DWRGGRTASGNIIPSSTGAAKAVGKVLPELQGKLTGM.A	3722.99	NONE	0	0	-	28	20	1.13811e-13	0	0
test_1.5.6/Yeast_3_ms2.msalign	1721	2847	HCD	4215	2126.05	62	5	3727.01	3727.01	366	52260000	54.6643	2130.84	1	sp|P38911|FKBP3_YEAST	Peptidyl-prolyl cis-trans isomerase OS=Saccharomyces cerevisiae (strain ATCC 204508 / S288c) OX=559292 GN=FPR3 PE=1 SV=2	371	405		M.SVGGERRIIIPAPYAYGKQALPGIPANSELTFDVK.L	3727.01	NONE	0	0	-	24	22	1.46435e-15	0	0
test_1.5.6/Yeast_3_ms2.msalign	4067	6072	HCD	8085	3461.88	38	4	3728.82	3728.83	1813	3795000	-1000	3464.89	1	sp|P28777|AROC_YEAST	Chorismate synthase OS=Saccharomyces cerevisiae (strain ATCC 204508 / S288c) OX=559292 GN=ARO2 PE=1 SV=1	288	323		K.TNNSGGVQGGISNGENIYFSVPFKSVATISQEQKTA.T	3728.83	NONE	0	0	-	8	8	0.00109326	0	0
test_1.5.6/Yeast_3_ms2.msalign	395	1145	HCD	2173	1451.7	62	6	3729.92	3729.92	793	28050000	44.0693	1450.99	1	sp|P02994|EF1A_YEAST	Elongation factor 1-alpha OS=Saccharomyces cerevisiae (strain ATCC 204508 / S288c) OX=559292 GN=TEF2 PE=1 SV=1	154	184		N.KMDSVKWDESRFQEIVKETSNFIKKVGYNPK.T	3729.92	NONE	0	0	-	19	19	1.34451e-10	0	0
test_1.5.6/Yeast_3_ms2.msalign	4086	6105	HCD	8125	3476.31	38	4	3732.9	3732.9	1618	3268000	-1000	3467.04	1	sp|P40069|IMB4_YEAST	Importin subunit beta-4 OS=Saccharomyces cerevisiae (strain ATCC 204508 / S288c) OX=559292 GN=KAP123 PE=1 SV=1	1	33		.(M)[Acetyl]DQQFLSQLEQTLHAITSGVGLKEATKTLQTQF.Y	3732.9	M_ACETYLATION	0	0	-	13	12	7.58394e-05	0	0
test_1.5.6/Yeast_3_ms2.msalign	1303	2299	HCD	3558	1906.51	62	4	3737.96	3738.07	2140	74850000	55.1931	1902	2	sp|P00924|ENO1_YEAST	Enolase 1 OS=Saccharomyces cerevisiae (strain ATCC 204508 / S288c) OX=559292 GN=ENO1 PE=1 SV=3	287	317		L.MKRYPIVSIEDPFAEDDWEAWSHFFKTA(GIQ)[25.3044].I	3738.07	NONE	1	0	-	14	10	0.078967	0.00396086	0.00752941
test_1.5.6/Yeast_3_ms2.msalign	1315	2313	HCD	3575	1912.08	62	4	3740.79	3740.9	1126	11350000	-344.224	1909.84	2	sp|P00924|ENO1_YEAST	Enolase 1 OS=Saccharomyces cerevisiae (strain ATCC 204508 / S288c) OX=559292 GN=ENO1 PE=1 SV=3	286	314		S.(L)[213.2175]MKRYPIVSIEDPFAEDDWEAWSHFFKTA.G	3740.9	NONE	1	0	-	19	16	2.82583e-08	0	0
test_1.5.6/Yeast_3_ms2.msalign	4349	6534	HCD	8641	3663.28	56	4	3743.68	3743.67	1917	1146000	-1000	3662.79	3	sp|P00358|G3P2_YEAST	Glyceraldehyde-3-phosphate dehydrogenase 2 OS=Saccharomyces cerevisiae (strain ATCC 204508 / S288c) OX=559292 GN=TDH2 PE=1 SV=3	144	178		K.IVSNASC(TTNCLA)[124.8980]PLAKVINDAFGIEEGLMTTVHS.M	3743.67	NONE	1	0	-	13	13	0.00422936	0.000515464	0.00104384
test_1.5.6/Yeast_3_ms2.msalign	357	1096	HCD	2114	1432.21	62	6	3746.99	3746.99	1472	24610000	53.4732	1433.25	1	sp|P00950|PMG1_YEAST	Phosphoglycerate mutase 1 OS=Saccharomyces cerevisiae (strain ATCC 204508 / S288c) OX=559292 GN=GPM1 PE=1 SV=3	66	96		A.NIALEKADRLWIPVNRSWRLNERHYGDLQGK.D	3746.99	NONE	0	0	-	19	13	7.11629e-06	0	0
test_1.5.6/Yeast_3_ms2.msalign	1799	2948	HCD	4337	2167.34	62	4	3749.89	3749.9	319	625700000	55.4433	2169.06	1	sp|P14540|ALF_YEAST	Fructose-bisphosphate aldolase OS=Saccharomyces cerevisiae (strain ATCC 204508 / S288c) OX=559292 GN=FBA1 PE=1 SV=3	49	85		L.EAARDSKSPIILQTSNGGAAYFAGKGISNEGQNASIK.G	3749.9	NONE	0	0	-	35	34	2.956e-16	0	0
test_1.5.6/Yeast_3_ms2.msalign	4245	6359	HCD	8430	3587.76	21	3	3749.92	3749.93	1437	3112000	-1000	3585.02	1	sp|P00549|KPYK1_YEAST	Pyruvate kinase 1 OS=Saccharomyces cerevisiae (strain ATCC 204508 / S288c) OX=559292 GN=CDC19 PE=1 SV=2	243	277		E.NQQGVNNFDEILKVTDGVMVARGDLGIEIPAPEVL.A	3749.93	NONE	0	0	-	13	13	4.2727e-06	0	0
test_1.5.6/Yeast_3_ms2.msalign	1262	2240	HCD	3487	1883.16	62	6	3751.96	3751.97	298	310400000	54.499	1884.33	1	sp|P00330|ADH1_YEAST	Alcohol dehydrogenase 1 OS=Saccharomyces cerevisiae (strain ATCC 204508 / S288c) OX=559292 GN=ADH1 PE=1 SV=5	200	234		L.GIDGGEGKEELFRSIGGEVFIDFTKEKDIVGAVLK.A	3751.97	NONE	0	0	-	26	22	1.05651e-16	0	0
test_1.5.6/Yeast_3_ms2.msalign	1223	2199	HCD	3438	1867.63	62	5	3752.11	3752.11	1238	21270000	45.4128	1865.12	1	sp|P34760|TSA1_YEAST	Peroxiredoxin TSA1 OS=Saccharomyces cerevisiae (strain ATCC 204508 / S288c) OX=559292 GN=TSA1 PE=1 SV=3	125	158		R.GLFIIDPKGVIRHITINDLPVGRNVDEALRLVEA.F	3752.11	NONE	0	0	-	21	17	1.92125e-07	0	0
test_1.5.6/Yeast_3_ms2.msalign	3776	5561	HCD	7472	3242.83	28	4	3752.85	3752.8	2087	5223000	-1000	3233.29	1	sp|P06169|PDC1_YEAST	Pyruvate decarboxylase isozyme 1 OS=Saccharomyces cerevisiae (strain ATCC 204508 / S288c) OX=559292 GN=PDC1 PE=1 SV=7	26	59		L.PGDFNLSLLDKIYEVEGMRWAGNANELNA(AYAAD)[26.0360].G	3752.8	NONE	1	0	-	11	8	0.0428178	0.00118596	0.00240038
test_1.5.6/Yeast_3_ms2.msalign	542	1341	HCD	2408	1527.88	62	6	3752.83	3752.84	613	15250000	44.0318	1526.96	1	sp|P49089|ASNS1_YEAST	Asparagine synthetase [glutamine-hydrolyzing] 1 OS=Saccharomyces cerevisiae (strain ATCC 204508 / S288c) OX=559292 GN=ASN1 PE=1 SV=2	248	282		A.ARETAKATNDVEPSTYDSKARHLAGIDDDGKLHTA.G	3752.84	NONE	0	0	-	24	22	2.3174e-12	0	0
test_1.5.6/Yeast_3_ms2.msalign	4131	6179	HCD	8214	3508.62	27	4	3755.85	3755.85	1989	890500	-1000	3508.14	1	sp|P38011|GBLP_YEAST	Guanine nucleotide-binding protein subunit beta-like protein OS=Saccharomyces cerevisiae (strain ATCC 204508 / S288c) OX=559292 GN=ASC1 PE=1 SV=4	190	225		E.ADFIGHNSNINTLTASPDGTLIASAGKDGEIMLWNL.A	3755.85	NONE	0	0	-	6	6	0.011187	0.000744417	0.00150981
test_1.5.6/Yeast_3_ms2.msalign	1949	3126	HCD	4550	2238.62	62	5	3758.88	3758.89	1295	9869000	52.6085	2237.67	1	sp|P31373|CYS3_YEAST	Cystathionine gamma-lyase OS=Saccharomyces cerevisiae (strain ATCC 204508 / S288c) OX=559292 GN=CYS3 PE=1 SV=2	13	48		K.AIHAGEHVDVHGSVIEPISLSTTFKQSSPANPIGTY.E	3758.89	NONE	0	0	-	17	14	4.76688e-07	0	0
test_1.5.6/Yeast_3_ms2.msalign	720	1580	HCD	2695	1621.97	62	6	3761.04	3761.05	1440	291800000	56.1995	1623.2	1	sp|P00950|PMG1_YEAST	Phosphoglycerate mutase 1 OS=Saccharomyces cerevisiae (strain ATCC 204508 / S288c) OX=559292 GN=GPM1 PE=1 SV=3	32	65		K.GQQEAARAGELLKEKKVYPDVLYTSKLSRAIQTA.N	3761.05	NONE	0	0	-	16	13	4.56847e-06	0	0
test_1.5.6/Yeast_3_ms2.msalign	1887	3057	HCD	4467	2210.52	62	5	3761.04	3761.08	1527	23370000	44.2801	2209.35	1	sp|P00359|G3P3_YEAST	Glyceraldehyde-3-phosphate dehydrogenase 3 OS=Saccharomyces cerevisiae (strain ATCC 204508 / S288c) OX=559292 GN=TDH3 PE=1 SV=3	296	332		A.SAGIQLSPKFVKLVSWYDNEYG(YSTRVVD)[-407.0787]LVEHVAKA.	3761.08	NONE	1	0	-	15	12	1.98305e-05	0	0
test_1.5.6/Yeast_3_ms2.msalign	88	660	HCD	1591	1259.83	62	6	3763.06	3763.08	1034	28060000	53.7567	1261.11	2	sp|P05744|RL33A_YEAST	60S ribosomal protein L33-A OS=Saccharomyces cerevisiae (strain ATCC 204508 / S288c) OX=559292 GN=RPL33A PE=1 SV=3	2	33		M.AESHRLYVKGKHLSYQRSKRVNNPNVSLIKIE.G	3763.08	NME	0	0	-	28	19	1.04255e-08	0	0
test_1.5.6/Yeast_3_ms2.msalign	3405	5023	HCD	6827	3015.37	49	4	3764.76	3764.76	1215	985200	-1000	3010.94	1	sp|P33297|PRS6A_YEAST	26S proteasome regulatory subunit 6A OS=Saccharomyces cerevisiae (strain ATCC 204508 / S288c) OX=559292 GN=RPT5 PE=1 SV=3	87	122		M.DMNEIEDKENSESTTQGGNVNLDNTAVGKAAVVKTS.S	3764.76	NONE	0	0	-	11	10	1.17769e-07	0	0
test_1.5.6/Yeast_3_ms2.msalign	2926	4368	HCD	6041	2744.64	62	4	3769.83	3769.83	162	14320000	44.002	2740.25	1	sp|P00359|G3P3_YEAST	Glyceraldehyde-3-phosphate dehydrogenase 3 OS=Saccharomyces cerevisiae (strain ATCC 204508 / S288c) OX=559292 GN=TDH3 PE=1 SV=3	264	300		A.AEGKLKGVLGYTEDAVVSSDFLGDSHSSIFDASAGIQ.L	3769.83	NONE	0	0	-	30	25	3.71113e-20	0	0
test_1.5.6/Yeast_3_ms2.msalign	1750	2888	HCD	4265	2143.2	59	5	3769.9	3769.9	1225	2709000	-1000	2142.89	1	sp|Q08245|ZEO1_YEAST	Protein ZEO1 OS=Saccharomyces cerevisiae (strain ATCC 204508 / S288c) OX=559292 GN=ZEO1 PE=1 SV=3	2	34		M.(S)[Acetyl]EIQNKAETAAQDVQQKLEETKESLQNKGQEVK.E	3769.9	NME_ACETYLATION	0	0	-	17	15	1.48744e-07	0	0
test_1.5.6/Yeast_3_ms2.msalign	2586	3901	HCD	5480	2552.69	62	4	3770.06	3770.05	1866	25690000	55.4509	2549.68	1	sp|P00924|ENO1_YEAST	Enolase 1 OS=Saccharomyces cerevisiae (strain ATCC 204508 / S288c) OX=559292 GN=ENO1 PE=1 SV=3	315	351		A.GIQIVADDLTVTNPKRIATAIEKKAADALLL(KVN)[-130.1906]QIG.T	3770.05	NONE	1	0	-	16	16	0.00223869	0.00026448	0.000535906
test_1.5.6/Yeast_3_ms2.msalign	3135	4663	HCD	6395	2866.1	58	4	3771.68	3771.68	1224	2408000	-1000	2865.79	1	sp|P23301|IF5A1_YEAST	Eukaryotic translation initiation factor 5A-1 OS=Saccharomyces cerevisiae (strain ATCC 204508 / S288c) OX=559292 GN=HYP2 PE=1 SV=3	103	137		L.MNMDGDTKDDVKAPEGELGDSLQTAFDEGKDLMVT.I	3771.68	NONE	0	0	-	14	14	1.4831e-07	0	0
test_1.5.6/Yeast_3_ms2.msalign	1527	2601	HCD	3920	2027.38	62	6	3772.97	3772.97	1760	81900000	54.2304	2026.39	2	sp|P00358|G3P2_YEAST	Glyceraldehyde-3-phosphate dehydrogenase 2 OS=Saccharomyces cerevisiae (strain ATCC 204508 / S288c) OX=559292 GN=TDH2 PE=1 SV=3	94	129		A.IDSTGVFKELDTAQKHIDAGAKKVVITAPSSTAPMF.V	3772.97	NONE	0	0	-	12	9	0.00043461	0	0
test_1.5.6/Yeast_3_ms2.msalign	850	1730	HCD	2875	1680.76	62	6	3775.11	3775.11	726	34170000	30.0102	1682.02	2	sp|P00358|G3P2_YEAST	Glyceraldehyde-3-phosphate dehydrogenase 2 OS=Saccharomyces cerevisiae (strain ATCC 204508 / S288c) OX=559292 GN=TDH2 PE=1 SV=3	230	263		M.AFRVPTVDVSVVDLTVKLNKETTYDEIKKVVKAA.A	3775.11	NONE	0	0	-	33	23	3.54442e-11	0	0
test_1.5.6/Yeast_3_ms2.msalign	659	1499	HCD	2598	1590.09	63	5	3784.96	3784.96	611	44870000	50.5247	1589.61	2	sp|P00924|ENO1_YEAST	Enolase 1 OS=Saccharomyces cerevisiae (strain ATCC 204508 / S288c) OX=559292 GN=ENO1 PE=1 SV=3	185	220		L.RIGSEVYHNLKSLTKKRYGASAGNVGDEGGVAPNIQ.T	3784.96	NONE	0	0	-	31	23	2.1491e-12	0	0
test_1.5.6/Yeast_3_ms2.msalign	758	1628	HCD	2753	1641.31	63	6	3785.04	3785.04	215	73000000	54.6831	1641.05	1	sp|P34760|TSA1_YEAST	Peroxiredoxin TSA1 OS=Saccharomyces cerevisiae (strain ATCC 204508 / S288c) OX=559292 GN=TSA1 PE=1 SV=3	2	35		M.VAQVQKQAPTFKKTAVVDGVFDEVSLDKYKGKYV.V	3785.04	NME	0	0	-	35	26	1.50379e-18	0	0
test_1.5.6/Yeast_3_ms2.msalign	1902	3074	HCD	4488	2217.87	63	5	3786.87	3786.86	799	20230000	52.8391	2217.38	1	sp|P17536|TPM1_YEAST	Tropomyosin-1 OS=Saccharomyces cerevisiae (strain ATCC 204508 / S288c) OX=559292 GN=TPM1 PE=1 SV=1	52	84		Q.QLEDEIEKLEAGLSDSKQTEQDNVEKENQIKSL.T	3786.86	NONE	0	0	-	15	15	1.41846e-10	0	0
test_1.5.6/Yeast_3_ms2.msalign	405	1158	HCD	2189	1457.18	63	6	3790.19	3790.19	1244	28300000	-341.018	1454.97	1	sp|P0C0W1|RS22A_YEAST	40S ribosomal protein S22-A OS=Saccharomyces cerevisiae (strain ATCC 204508 / S288c) OX=559292 GN=RPS22A PE=1 SV=2	2	36		M.TRSSVLADALNAINNAEKTGKRQVLIRPSSKVIIK.F	3790.19	NME	0	0	-	22	15	2.32215e-07	0	0
test_1.5.6/Yeast_3_ms2.msalign	3132	4654	HCD	6384	2862.18	51	4	3790.69	3790.69	1268	1848000	-1000	2859.6	1	sp|P25694|CDC48_YEAST	Cell division control protein 48 OS=Saccharomyces cerevisiae (strain ATCC 204508 / S288c) OX=559292 GN=CDC48 PE=1 SV=3	729	762		E.GEDVEMTDEGAKAEQEPEVDPVPYITKEHFAEAM.K	3790.69	NONE	0	0	-	13	11	3.15611e-07	0	0
test_1.5.6/Yeast_3_ms2.msalign	1733	2866	HCD	4238	2133.83	63	5	3790.85	3791.86	1230	7868000	25.3982	2132.89	1	sp|P19097|FAS2_YEAST	Fatty acid synthase subunit alpha OS=Saccharomyces cerevisiae (strain ATCC 204508 / S288c) OX=559292 GN=FAS2 PE=1 SV=2	1643	1676		T.SFGFGQKGGQAIVVHPDYLYGAITEDRYNEYVAK.V	3791.86	NONE	0	0	-	14	13	1.65502e-07	0	0
test_1.5.6/Yeast_3_ms2.msalign	1745	2879	HCD	4254	2139.4	63	5	3792.74	3792.74	1165	16120000	-339.525	2138.91	1	sp|P38216|YBM6_YEAST	Uncharacterized protein YBR016W OS=Saccharomyces cerevisiae (strain ATCC 204508 / S288c) OX=559292 GN=YBR016W PE=1 SV=1	2	36		M.(S)[Acetyl]ANDYYGGTA(GE)[-58.0134]KSQYSRPSNPPPSSAHQNKTQER.G	3792.74	NME_ACETYLATION	1	0	-	21	17	5.6074e-08	0	0
test_1.5.6/Yeast_3_ms2.msalign	2986	4436	HCD	6122	2772.03	58	4	3792.8	3792.91	1706	5768000	-765.393	2771.03	1	sp|P06169|PDC1_YEAST	Pyruvate decarboxylase isozyme 1 OS=Saccharomyces cerevisiae (strain ATCC 204508 / S288c) OX=559292 GN=PDC1 PE=1 SV=7	453	485		Q.EISTMIRWGLKPYLFVLNNDGYTI(EKLIHGPKA)[-23.1299].Q	3792.91	NONE	1	0	-	11	11	0.000246029	0	0
test_1.5.6/Yeast_3_ms2.msalign	474	1246	HCD	2294	1491.64	63	6	3794.02	3794.02	316	29560000	50.6058	1492.67	1	sp|P05694|METE_YEAST	5-methyltetrahydropteroyltriglutamate--homocysteine methyltransferase OS=Saccharomyces cerevisiae (strain ATCC 204508 / S288c) OX=559292 GN=MET6 PE=1 SV=4	374	410		K.NVSGQDVAAALEANAKSVESRGKSKFIHDAAVKARVA.S	3794.02	NONE	0	0	-	33	23	2.68537e-16	0	0
test_1.5.6/Yeast_3_ms2.msalign	1044	1985	HCD	3181	1782.05	63	6	3796.01	3796.01	313	179000000	54.2289	1785.32	1	sp|P00330|ADH1_YEAST	Alcohol dehydrogenase 1 OS=Saccharomyces cerevisiae (strain ATCC 204508 / S288c) OX=559292 GN=ADH1 PE=1 SV=5	2	34		M.(S)[Acetyl]IPETQKGVIFYESHGKLEYKDIPVPKPKANEL.L	3796.01	NME_ACETYLATION	0	0	-	33	21	2.32264e-16	0	0
test_1.5.6/Yeast_3_ms2.msalign	169	834	HCD	1800	1330.2	63	6	3796.16	3796.27	1509	24540000	32.2685	1327.79	1	sp|P02994|EF1A_YEAST	Elongation factor 1-alpha OS=Saccharomyces cerevisiae (strain ATCC 204508 / S288c) OX=559292 GN=TEF2 PE=1 SV=1	423	458		F.(AVR)[-27.9447]DMRQTVAVGVIKSVDKTEKAAKVTKAAQKAAKK.	3796.27	NONE	1	0	-	16	11	1.42674e-05	0	0
test_1.5.6/Yeast_3_ms2.msalign	753	1623	HCD	2747	1639.34	63	6	3798.93	3798.93	687	31540000	49.1683	1639.08	1	sp|P32324|EF2_YEAST	Elongation factor 2 OS=Saccharomyces cerevisiae (strain ATCC 204508 / S288c) OX=559292 GN=EFT2 PE=1 SV=1	2	35		M.VAFTVDQMRSLMDKVTNVRNMSVIAHVDHGKSTL.T	3798.93	NME	0	0	-	22	14	1.51431e-11	0	0
test_1.5.6/Yeast_3_ms2.msalign	2994	4450	HCD	6139	2777.95	63	4	3801.91	3801.91	519	6569000	44.4573	2779.26	1	sp|P54839|ERG13_YEAST	Hydroxymethylglutaryl-CoA synthase OS=Saccharomyces cerevisiae (strain ATCC 204508 / S288c) OX=559292 GN=ERG13 PE=1 SV=1	188	225		C.GDIAIYDKGAARPTGGAGTVAMWIGPDAPIVFDSVRAS.Y	3801.91	NONE	0	0	-	35	26	1.63355e-13	0	0
test_1.5.6/Yeast_3_ms2.msalign	895	1782	HCD	2937	1700.96	63	6	3803.05	3803.05	161	45840000	53.2161	1701.76	1	sp|P53184|PNC1_YEAST	Nicotinamidase OS=Saccharomyces cerevisiae (strain ATCC 204508 / S288c) OX=559292 GN=PNC1 PE=1 SV=1	184	216		T.VLLDYTRPISDDPEVINKVKEELKAHNINVVDK.	3803.05	NONE	0	0	-	28	23	3.2868e-20	0	0
test_1.5.6/Yeast_3_ms2.msalign	3180	4722	HCD	6465	2889.58	52	4	3804.03	3804.03	594	5058000	-1000	2886.32	2	sp|P10664|RL4A_YEAST	60S ribosomal protein L4-A OS=Saccharomyces cerevisiae (strain ATCC 204508 / S288c) OX=559292 GN=RPL4A PE=1 SV=4	2	37		M.(S)[Acetyl]RPQVTVHSLTGEATANALPLPAVFSAPIRPDIVHT.V	3804.03	NME_ACETYLATION	0	0	-	20	20	1.63567e-12	0	0
test_1.5.6/Yeast_3_ms2.msalign	2062	3266	HCD	4718	2295.12	63	5	3805.86	3805.85	242	89450000	56.0746	2300.29	1	sp|P00560|PGK_YEAST	Phosphoglycerate kinase OS=Saccharomyces cerevisiae (strain ATCC 204508 / S288c) OX=559292 GN=PGK1 PE=1 SV=2	288	323		A.DAFSADANTKTVTDKEGIPAGWQGLDNGPESRKLFA.A	3805.85	NONE	0	0	-	33	26	8.56233e-18	0	0
test_1.5.6/Yeast_3_ms2.msalign	781	1653	HCD	2783	1651.29	63	5	3806.03	3806.03	526	102500000	52.4317	1653.01	1	sp|P32471|EF1B_YEAST	Elongation factor 1-beta OS=Saccharomyces cerevisiae (strain ATCC 204508 / S288c) OX=559292 GN=EFB1 PE=1 SV=4	110	144		K.KAAKPAKPAAKSIVTLDVKPWDDETNLEEMVANVK.A	3806.03	NONE	0	0	-	36	25	2.00478e-13	0	0
test_1.5.6/Yeast_3_ms2.msalign	529	1325	HCD	2389	1521.72	63	6	3806.98	3806.98	917	129400000	47.0552	1522.98	3	sp|P00358|G3P2_YEAST	Glyceraldehyde-3-phosphate dehydrogenase 2 OS=Saccharomyces cerevisiae (strain ATCC 204508 / S288c) OX=559292 GN=TDH2 PE=1 SV=3	180	217		M.TATQKTVDGPSHKDWRGGRTASGNIIPSSTGAAKAVGK.V	3806.98	NONE	0	0	-	24	17	1.48711e-09	0	0
test_1.5.6/Yeast_3_ms2.msalign	414	1169	HCD	2202	1461.43	63	6	3807.09	3807.08	1410	33460000	52.1406	1460.91	1	sp|P14540|ALF_YEAST	Fructose-bisphosphate aldolase OS=Saccharomyces cerevisiae (strain ATCC 204508 / S288c) OX=559292 GN=FBA1 PE=1 SV=3	2	35		M.GVEQILKRKTGVIVGEDVHNLFTYAKEHKFAIPA.I	3807.08	NME	0	0	-	11	11	3.08136e-06	0	0
test_1.5.6/Yeast_3_ms2.msalign	2878	4301	HCD	5960	2716.58	39	5	3809.84	3809.86	1679	8598000	-59.8962	2717.66	2	sp|P00925|ENO2_YEAST	Enolase 2 OS=Saccharomyces cerevisiae (strain ATCC 204508 / S288c) OX=559292 GN=ENO2 PE=1 SV=2	135	171		L.ADLSKSKTSPYVLPVPFLNVL(NGGSH)[-18.1292]AGGALALQEFM.I	3809.86	NONE	1	0	-	14	11	0.000174422	0	0
test_1.5.6/Yeast_3_ms2.msalign	2975	4422	HCD	6105	2766.1	63	4	3809.88	3809.88	788	13330000	37.8227	2764.87	1	sp|P46367|ALDH4_YEAST	Potassium-activated aldehyde dehydrogenase, mitochondrial OS=Saccharomyces cerevisiae (strain ATCC 204508 / S288c) OX=559292 GN=ALD4 PE=1 SV=2	421	456		E.EIFGPVVTVTKFKSADEVINMANDSEYGLAAGIHTS.N	3809.88	NONE	0	0	-	22	22	1.16036e-10	0	0
test_1.5.6/Yeast_3_ms2.msalign	166	830	HCD	1795	1328.5	63	6	3810.18	3810.29	1404	66100000	55.7558	1327.79	1	sp|P02994|EF1A_YEAST	Elongation factor 1-alpha OS=Saccharomyces cerevisiae (strain ATCC 204508 / S288c) OX=559292 GN=TEF2 PE=1 SV=1	425	458		V.(R)[156.1768]DMRQTVAVGVIKSVDKTEKAAKVTKAAQKAAKK.	3810.29	NONE	1	0	-	18	12	2.86659e-06	0	0
test_1.5.6/Yeast_3_ms2.msalign	2628	3953	HCD	5543	2574.53	63	4	3812.83	3812.83	982	11050000	-1004.37	2574.27	1	sp|P00330|ADH1_YEAST	Alcohol dehydrogenase 1 OS=Saccharomyces cerevisiae (strain ATCC 204508 / S288c) OX=559292 GN=ADH1 PE=1 SV=5	248	284		S.VSEAAIEASTRYVRANGTTVLVGMPAGAK(CCSD)[-2.0187]VFNQ.V	3812.83	NONE	1	0	-	24	20	3.73858e-09	0	0
test_1.5.6/Yeast_3_ms2.msalign	2746	4109	HCD	5730	2638.41	62	4	3813.09	3813.08	744	11960000	-338.446	2642	1	sp|P17423|KHSE_YEAST	Homoserine kinase OS=Saccharomyces cerevisiae (strain ATCC 204508 / S288c) OX=559292 GN=THR1 PE=1 SV=4	217	250		C.IAIIPQFELSTADSRGVLPKAYPTQDLVFNLQRL.A	3813.08	NONE	0	0	-	21	17	5.08371e-11	0	0
test_1.5.6/Yeast_3_ms2.msalign	2674	4016	HCD	5618	2599.76	63	5	3813.87	3813.86	1227	4328000	-1000	2600.85	1	sp|P32324|EF2_YEAST	Elongation factor 2 OS=Saccharomyces cerevisiae (strain ATCC 204508 / S288c) OX=559292 GN=EFT2 PE=1 SV=1	338	372		M.IVLHLPSPVTAQAYRAEQLYEGPAD(DANCIAIKNC)[30.9877].D	3813.86	NONE	1	0	-	16	16	1.55397e-07	0	0
test_1.5.6/Yeast_3_ms2.msalign	156	811	HCD	1772	1320.79	63	6	3816	3816.01	770	20330000	46.7831	1321.83	1	sp|P05694|METE_YEAST	5-methyltetrahydropteroyltriglutamate--homocysteine methyltransferase OS=Saccharomyces cerevisiae (strain ATCC 204508 / S288c) OX=559292 GN=MET6 PE=1 SV=4	385	419		L.EANAKSVESRGKSKFIHDAAVKARVASIDEKMSTR.A	3816.01	NONE	0	0	-	22	19	7.83694e-11	0	0
test_1.5.6/Yeast_3_ms2.msalign	1725	2851	HCD	4220	2127.81	63	5	3816.06	3816.06	1772	55680000	59.4034	2122.88	1	sp|P22803|TRX2_YEAST	Thioredoxin-2 OS=Saccharomyces cerevisiae (strain ATCC 204508 / S288c) OX=559292 GN=TRX2 PE=1 SV=3	68	104		K.AEVSSMPTLIFYKGGKEVTRVVGANPAAIKQAIASNV.	3816.06	NONE	0	0	-	8	8	0.000508062	0	0
test_1.5.6/Yeast_3_ms2.msalign	1287	2272	HCD	3525	1895.13	63	6	3822.96	3822.96	1463	62360000	51.7386	1891.97	1	sp|P12709|G6PI_YEAST	Glucose-6-phosphate isomerase OS=Saccharomyces cerevisiae (strain ATCC 204508 / S288c) OX=559292 GN=PGI1 PE=1 SV=3	442	478		Q.AEALMVGKDEEQVKAEGATGGLVPHKVFSGNRPTTSI.L	3822.96	NONE	0	0	-	14	13	6.39547e-06	0	0
test_1.5.6/Yeast_3_ms2.msalign	3957	5872	HCD	7845	3376.29	49	4	3822.95	3822.96	1112	5515000	-1000	3383.59	1	sp|Q02642|NACB1_YEAST	Nascent polypeptide-associated complex subunit beta-1 OS=Saccharomyces cerevisiae (strain ATCC 204508 / S288c) OX=559292 GN=EGD1 PE=1 SV=2	83	117		A.AQHNTSVFYGLPQEKNLQDLFPGIISQLGPEAIQA.L	3822.96	NONE	0	0	-	15	14	2.42358e-08	0	0
test_1.5.6/Yeast_3_ms2.msalign	3796	5597	HCD	7515	3258.02	60	4	3823.88	3823.99	1759	36250000	56.405	3263.21	1	sp|P06169|PDC1_YEAST	Pyruvate decarboxylase isozyme 1 OS=Saccharomyces cerevisiae (strain ATCC 204508 / S288c) OX=559292 GN=PDC1 PE=1 SV=7	26	60		L.PGDFNLSLLDKIYEVEGMRWAGNANELNAA(YAADG)[40.2087].Y	3823.99	NONE	1	0	-	16	14	0.000429183	0	0
test_1.5.6/Yeast_3_ms2.msalign	3845	5678	HCD	7613	3293.48	45	4	3823.89	3824	2011	36250000	56.405	3263.21	1	sp|P23301|IF5A1_YEAST	Eukaryotic translation initiation factor 5A-1 OS=Saccharomyces cerevisiae (strain ATCC 204508 / S288c) OX=559292 GN=HYP2 PE=1 SV=3	122	157		G.(DSLQTAFDEGKDLMV)[-35.8524]TIISAMGEEAAISFKEAARTD.	3824	NONE	1	0	-	8	8	0.0155396	0.000734574	0.00149328
test_1.5.6/Yeast_3_ms2.msalign	167	832	HCD	1797	1328.91	63	6	3824.19	3824.21	787	42860000	42.432	1327.79	1	sp|P02994|EF1A_YEAST	Elongation factor 1-alpha OS=Saccharomyces cerevisiae (strain ATCC 204508 / S288c) OX=559292 GN=TEF2 PE=1 SV=1	423	458		F.AVRDMRQTVAVGVIKSVDKTEKAAKVTKAAQKAAKK.	3824.21	NONE	0	0	-	21	15	1.10308e-10	0	0
test_1.5.6/Yeast_3_ms2.msalign	1947	3124	HCD	4548	2238.16	63	5	3825.01	3825.01	893	16510000	55.1436	2239.66	1	sp|P00890|CISY1_YEAST	Citrate synthase, mitochondrial OS=Saccharomyces cerevisiae (strain ATCC 204508 / S288c) OX=559292 GN=CIT1 PE=1 SV=2	148	182		K.ALSADLAARSEIPEHVIQLLDSLPKDLHPMAQFSI.A	3825.01	NONE	0	0	-	18	17	1.01944e-09	0	0
test_1.5.6/Yeast_3_ms2.msalign	1146	2104	HCD	3324	1829.77	63	5	3825.92	3825.91	404	388600000	58.6537	1833.24	2	sp|P0C0V8|RS21A_YEAST	40S ribosomal protein S21-A OS=Saccharomyces cerevisiae (strain ATCC 204508 / S288c) OX=559292 GN=RPS21A PE=1 SV=1	54	87		Y.ALSGYVRSRGESDDSLNRLAQNDGLLKNVWSYSR.	3825.91	NONE	0	0	-	32	29	5.68276e-15	0	0
test_1.5.6/Yeast_3_ms2.msalign	1125	2082	HCD	3297	1820.44	63	6	3827.02	3827.03	648	77380000	55.004	1819.27	2	sp|P32905|RSSA1_YEAST	40S ribosomal protein S0-A OS=Saccharomyces cerevisiae (strain ATCC 204508 / S288c) OX=559292 GN=RPS0A PE=1 SV=3	28	61		R.NVQVHQEPYVFNARPDGVHVINVGKTWEKLVLAA.R	3827.03	NONE	0	0	-	19	15	7.87181e-12	0	0
test_1.5.6/Yeast_3_ms2.msalign	1966	3149	HCD	4578	2248.15	63	5	3831	3831.01	953	36160000	53.1337	2253.7	1	sp|P00925|ENO2_YEAST	Enolase 2 OS=Saccharomyces cerevisiae (strain ATCC 204508 / S288c) OX=559292 GN=ENO2 PE=1 SV=2	81	117		A.NLDVKDQKAVDDFLLSLDGTANKSKLGANAILGVSMA.A	3831.01	NONE	0	0	-	16	14	2.70083e-09	0	0
test_1.5.6/Yeast_3_ms2.msalign	1104	2058	HCD	3269	1811.57	63	4	3833.08	3833.08	74	154200000	56.9228	1811.31	1	sp|P00560|PGK_YEAST	Phosphoglycerate kinase OS=Saccharomyces cerevisiae (strain ATCC 204508 / S288c) OX=559292 GN=PGK1 PE=1 SV=2	326	361		T.VAKAKTIVWNGPPGVFEFEKFAAGTKALLDEVVKSS.A	3833.08	NONE	0	0	-	44	35	3.61687e-24	0	0
test_1.5.6/Yeast_3_ms2.msalign	66	615	HCD	1537	1241.43	63	6	3833.12	3833.13	386	8654000	44	1242.73	1	sp|Q08245|ZEO1_YEAST	Protein ZEO1 OS=Saccharomyces cerevisiae (strain ATCC 204508 / S288c) OX=559292 GN=ZEO1 PE=1 SV=3	70	104		K.KTEAANKVEETKKQASAAVSEKKETKKEGGFLKKL.N	3833.13	NONE	0	0	-	31	25	3.21698e-15	0	0
test_1.5.6/Yeast_3_ms2.msalign	2684	4029	HCD	5634	2605.51	60	4	3837	3836.99	1882	7533000	-1000	2607.05	1	sp|P19414|ACON_YEAST	Aconitate hydratase, mitochondrial OS=Saccharomyces cerevisiae (strain ATCC 204508 / S288c) OX=559292 GN=ACO1 PE=1 SV=2	409	443		K.TIFTVTPGSEQIRATIERDGQLETFKEFGGIVLAN.A	3836.99	NONE	0	0	-	12	11	0.00275214	0.000262055	0.00053135
test_1.5.6/Yeast_3_ms2.msalign	4255	6373	HCD	8447	3594.19	29	4	3844	3844	1374	1818000	-1000	3610.75	1	sp|P00830|ATPB_YEAST	ATP synthase subunit beta, mitochondrial OS=Saccharomyces cerevisiae (strain ATCC 204508 / S288c) OX=559292 GN=ATP2 PE=1 SV=2	296	332		T.QAGSEVSALLGRIPSAVGYQPTLATDMGLLQERITTT.K	3844	NONE	0	0	-	10	9	1.7446e-06	0	0
test_1.5.6/Yeast_3_ms2.msalign	790	1664	HCD	2796	1655.28	64	6	3844.06	3844.06	99	60090000	54.7998	1654.79	1	sp|P00560|PGK_YEAST	Phosphoglycerate kinase OS=Saccharomyces cerevisiae (strain ATCC 204508 / S288c) OX=559292 GN=PGK1 PE=1 SV=2	380	416		K.KYGVTDKISHVSTGGGASLELLEGKELPGVAFLSEKK.	3844.06	NONE	0	0	-	38	30	5.00618e-23	0	0
test_1.5.6/Yeast_3_ms2.msalign	77	640	HCD	1567	1251.68	64	6	3844.28	3844.29	973	2364000	-1000	1250.91	2	sp|P05743|RL26A_YEAST	60S ribosomal protein L26-A OS=Saccharomyces cerevisiae (strain ATCC 204508 / S288c) OX=559292 GN=RPL26A PE=1 SV=3	94	127		A.SVPINLHPSKLVITKLHLDKDRKALIQRKGGKLE.	3844.29	NONE	0	0	-	13	10	3.34104e-09	0	0
test_1.5.6/Yeast_3_ms2.msalign	2626	3951	HCD	5540	2573.19	51	4	3846.01	3846.02	652	4609000	-1000	2572.19	1	sp|P47079|TCPQ_YEAST	T-complex protein 1 subunit theta OS=Saccharomyces cerevisiae (strain ATCC 204508 / S288c) OX=559292 GN=CCT8 PE=1 SV=1	2	36		M.(S)[Acetyl]LRLPQNPNAGLFKQGYNSYSNADGQIIKSIAAIR.E	3846.02	NME_ACETYLATION	0	0	-	16	15	8.40285e-12	0	0
test_1.5.6/Yeast_3_ms2.msalign	215	915	HCD	1897	1361.71	64	6	3855.13	3855.14	1314	74610000	52.6136	1360.99	2	sp|P0CX43|RL1A_YEAST	60S ribosomal protein L1-A OS=Saccharomyces cerevisiae (strain ATCC 204508 / S288c) OX=559292 GN=RPL1A PE=1 SV=1	8	39		S.QVREHVKELLKYSNETKKRNFLETVELQVGLK.N	3855.14	NONE	0	0	-	24	18	6.71269e-07	0	0
test_1.5.6/Yeast_3_ms2.msalign	4344	6528	HCD	8634	3660.95	64	4	3856.76	3856.75	1958	2512000	-1000	3658.51	1	sp|P00359|G3P3_YEAST	Glyceraldehyde-3-phosphate dehydrogenase 3 OS=Saccharomyces cerevisiae (strain ATCC 204508 / S288c) OX=559292 GN=TDH3 PE=1 SV=3	143	179		L.(KIVSNASCTTNCLAPLAKVINDA)[-3.1989]FGIEEGLMTTVHSL.T	3856.75	NONE	1	0	-	13	13	0.00741997	0.000504286	0.00102197
test_1.5.6/Yeast_3_ms2.msalign	4351	6536	HCD	8643	3663.74	49	4	3856.77	3856.88	1818	2512000	-1000	3658.51	1	sp|P00924|ENO1_YEAST	Enolase 1 OS=Saccharomyces cerevisiae (strain ATCC 204508 / S288c) OX=559292 GN=ENO1 PE=1 SV=3	208	246		G.NVGDEGGVAPNIQTAEEALDLIVDAI(KAAGHDGKIKIGL)[-54.1836].D	3856.88	NONE	1	0	-	16	15	0.0011829	0	0
test_1.5.6/Yeast_3_ms2.msalign	2806	4198	HCD	5837	2674.98	50	4	3857.06	3857.06	702	36790000	29.0046	2662.41	1	sp|P07274|PROF_YEAST	Profilin OS=Saccharomyces cerevisiae (strain ATCC 204508 / S288c) OX=559292 GN=PFY1 PE=1 SV=2	92	126		R.TKQTVIIAHYPPTVQAGEATKIVEQLADYLIGVQY.	3857.06	NONE	0	0	-	27	19	1.83016e-11	0	0
test_1.5.6/Yeast_3_ms2.msalign	877	1761	HCD	2912	1692.71	61	6	3859.89	3859.89	220	32120000	-341.592	1691.8	1	sp|P22943|HSP12_YEAST	12 kDa heat shock protein OS=Saccharomyces cerevisiae (strain ATCC 204508 / S288c) OX=559292 GN=HSP12 PE=1 SV=1	2	36		M.(S)[Acetyl]DAGRKGFGEKASEALKPDSQKSYAEQGKEYITDK.A	3859.89	NME_ACETYLATION	0	0	-	33	26	2.58114e-18	0	0
test_1.5.6/Yeast_3_ms2.msalign	1907	3079	HCD	4494	2219.92	59	5	3860.93	3860.93	1073	23310000	44.5353	2213.33	1	sp|P00830|ATPB_YEAST	ATP synthase subunit beta, mitochondrial OS=Saccharomyces cerevisiae (strain ATCC 204508 / S288c) OX=559292 GN=ATP2 PE=1 SV=2	476	511		K.AVLEGKYDNIPEHAFYMVGGIEDVVAKAEKLAAEAN.	3860.93	NONE	0	0	-	12	12	1.57397e-08	0	0
test_1.5.6/Yeast_3_ms2.msalign	2922	4363	HCD	6035	2742.55	64	4	3861.13	3861.13	1256	3170000	-1000	2740.25	1	sp|P16521|EF3A_YEAST	Elongation factor 3A OS=Saccharomyces cerevisiae (strain ATCC 204508 / S288c) OX=559292 GN=YEF3 PE=1 SV=4	276	311		K.LVEDPQVIAPFLGKLLPGLKSNFATIADPEAREVTL.R	3861.13	NONE	0	0	-	14	13	2.67526e-07	0	0
test_1.5.6/Yeast_3_ms2.msalign	1650	2747	HCD	4095	2085.73	59	5	3861.98	3861.97	1151	30250000	49.5541	2088.54	1	sp|P05694|METE_YEAST	5-methyltetrahydropteroyltriglutamate--homocysteine methyltransferase OS=Saccharomyces cerevisiae (strain ATCC 204508 / S288c) OX=559292 GN=MET6 PE=1 SV=4	608	641		K.VIQVDEPALREGL(PLREGTERSAYYTW)[-30.0243]AAEAFRV.A	3861.97	NONE	1	0	-	24	22	4.6951e-08	0	0
test_1.5.6/Yeast_3_ms2.msalign	2908	4341	HCD	6008	2732.96	64	4	3862.85	3862.85	546	5134000	-1000	2736.14	1	sp|P28241|IDH2_YEAST	Isocitrate dehydrogenase [NAD] subunit 2, mitochondrial OS=Saccharomyces cerevisiae (strain ATCC 204508 / S288c) OX=559292 GN=IDH2 PE=1 SV=1	322	359		L.NHMGLTNHADQIQNAVLSTIASGPENRTGDLAGTATTS.S	3862.85	NONE	0	0	-	19	18	4.29279e-13	0	0
test_1.5.6/Yeast_3_ms2.msalign	3280	4857	HCD	6627	2945.71	64	4	3866.8	3866.81	440	26160000	59.1822	2946.59	1	sp|P23301|IF5A1_YEAST	Eukaryotic translation initiation factor 5A-1 OS=Saccharomyces cerevisiae (strain ATCC 204508 / S288c) OX=559292 GN=HYP2 PE=1 SV=3	104	139		M.NMDGDTKDDVKAPEGELGDSLQTAFDEGKDLMVTII.S	3866.81	NONE	0	0	-	23	20	1.76026e-14	0	0
test_1.5.6/Yeast_3_ms2.msalign	209	909	HCD	1890	1359.5	64	6	3867.13	3867.14	606	25410000	50.9774	1358.96	1	sp|P32589|HSP7F_YEAST	Heat shock protein homolog SSE1 OS=Saccharomyces cerevisiae (strain ATCC 204508 / S288c) OX=559292 GN=SSE1 PE=1 SV=4	624	656		K.YIAKYEELASLGNIIRGRYLAKEEEKKQAIRSK.Q	3867.14	NONE	0	0	-	34	28	2.05025e-12	0	0
test_1.5.6/Yeast_3_ms2.msalign	3276	4852	HCD	6621	2943.66	61	4	3868.81	3868.8	1897	1394000	-1000	2942.43	1	sp|P23301|IF5A1_YEAST	Eukaryotic translation initiation factor 5A-1 OS=Saccharomyces cerevisiae (strain ATCC 204508 / S288c) OX=559292 GN=HYP2 PE=1 SV=3	104	139		M.NMDGDTKDDVK(APEGELGDSLQTA)[1.9918]FDEGKDLMVTII.S	3868.8	NONE	1	0	-	13	11	0.00334055	0.000259943	0.000527148
test_1.5.6/Yeast_3_ms2.msalign	1151	2109	HCD	3330	1831.75	64	5	3869.93	3869.93	927	11480000	-353.197	1831.26	1	sp|P60010|ACT_YEAST	Actin OS=Saccharomyces cerevisiae (strain ATCC 204508 / S288c) OX=559292 GN=ACT1 PE=1 SV=1	95	127		L.RVAPEEHPVLLTEAPMNPKSNREKMTQIMFETF.N	3869.93	NONE	0	0	-	18	15	1.76631e-09	0	0
test_1.5.6/Yeast_3_ms2.msalign	2594	3912	HCD	5493	2557.07	64	4	3870.89	3870.89	723	97010000	54.7358	2553.76	1	sp|P32324|EF2_YEAST	Elongation factor 2 OS=Saccharomyces cerevisiae (strain ATCC 204508 / S288c) OX=559292 GN=EFT2 PE=1 SV=1	338	373		M.IVLHLPSPVTAQAYRAEQLYEGPADD(ANCIAIKNCD)[-27.0160].P	3870.89	NONE	1	0	-	30	24	3.32569e-11	0	0
test_1.5.6/Yeast_3_ms2.msalign	1914	3087	HCD	4503	2222.66	57	4	3871.89	3871.93	1447	7970000	-667.2	2219.37	1	sp|P32589|HSP7F_YEAST	Heat shock protein homolog SSE1 OS=Saccharomyces cerevisiae (strain ATCC 204508 / S288c) OX=559292 GN=SSE1 PE=1 SV=4	290	323		E.(SV)[3.9112]MNDVDVSSQLSREELEELVKPLLERVTEPVTK.A	3871.93	NONE	1	0	-	15	13	4.93923e-06	0	0
test_1.5.6/Yeast_3_ms2.msalign	1571	2657	HCD	3987	2049.78	63	6	3872.04	3872.04	1604	54990000	48.5757	2046.55	2	sp|P00358|G3P2_YEAST	Glyceraldehyde-3-phosphate dehydrogenase 2 OS=Saccharomyces cerevisiae (strain ATCC 204508 / S288c) OX=559292 GN=TDH2 PE=1 SV=3	94	130		A.IDSTGVFKELDTAQKHIDAGAKKVVITAPSSTAPMFV.M	3872.04	NONE	0	0	-	12	10	6.28908e-05	0	0
test_1.5.6/Yeast_3_ms2.msalign	2027	3222	HCD	4665	2277.12	64	5	3872.04	3872.04	817	13000000	50.7945	2280	1	sp|P07257|QCR2_YEAST	Cytochrome b-c1 complex subunit 2, mitochondrial OS=Saccharomyces cerevisiae (strain ATCC 204508 / S288c) OX=559292 GN=QCR2 PE=1 SV=1	183	218		K.ENLEVSGENVVEADLKRFVDESLLSTLPAGKSLVSK.S	3872.04	NONE	0	0	-	23	16	2.03695e-10	0	0
test_1.5.6/Yeast_3_ms2.msalign	1931	3105	HCD	4525	2230.31	64	5	3874.93	3874.93	797	124800000	51.2671	2217.38	2	sp|P00924|ENO1_YEAST	Enolase 1 OS=Saccharomyces cerevisiae (strain ATCC 204508 / S288c) OX=559292 GN=ENO1 PE=1 SV=3	10	46		R.SVYDSRGNPTVEVELTTEKGVFRSIVPSGASTGVHEA.L	3874.93	NONE	0	0	-	23	20	1.39482e-10	0	0
test_1.5.6/Yeast_3_ms2.msalign	1895	3066	HCD	4478	2214.34	64	4	3874.94	3874.94	46	124800000	51.2671	2217.38	1	sp|P00830|ATPB_YEAST	ATP synthase subunit beta, mitochondrial OS=Saccharomyces cerevisiae (strain ATCC 204508 / S288c) OX=559292 GN=ATP2 PE=1 SV=2	476	511		K.(AV)[14.0084]LEGKYDNIPEHAFYMVGGIEDVVAKAEKLAAEAN.	3874.94	NONE	1	0	-	43	40	2.39537e-26	0	0
test_1.5.6/Yeast_3_ms2.msalign	378	1125	HCD	2149	1443.86	64	6	3876.03	3876.04	177	190500000	52.5068	1445.11	1	sp|P0CT04|IPB2_YEAST	Protease B inhibitor 2 OS=Saccharomyces cerevisiae (strain ATCC 204508 / S288c) OX=559292 GN=PBI2 PE=1 SV=1	43	75		Y.TIKVPDVLHLNKLKEKHNDVIENVEEDKEVHTN.	3876.04	NONE	0	0	-	37	31	1.03604e-19	0	0
test_1.5.6/Yeast_3_ms2.msalign	1714	2840	HCD	4207	2123.58	64	5	3881.86	3881.86	192	302700000	56.8378	2122.88	1	sp|P46367|ALDH4_YEAST	Potassium-activated aldehyde dehydrogenase, mitochondrial OS=Saccharomyces cerevisiae (strain ATCC 204508 / S288c) OX=559292 GN=ALD4 PE=1 SV=2	477	511		N.TYNDFHHAVPFGGFNASGLGREMSVDALQNYLQVK.A	3881.86	NONE	0	0	-	42	29	2.58107e-19	0	0
test_1.5.6/Yeast_3_ms2.msalign	1369	2381	HCD	3656	1938.89	64	6	3884.02	3884.02	1617	38030000	54.1124	1939.93	1	sp|P16521|EF3A_YEAST	Elongation factor 3A OS=Saccharomyces cerevisiae (strain ATCC 204508 / S288c) OX=559292 GN=YEF3 PE=1 SV=4	155	189		S.AMVDAAKDQVALRMPELIPVLSETMWDTKKEVKAA.A	3884.02	NONE	0	0	-	12	11	7.57902e-05	0	0
test_1.5.6/Yeast_3_ms2.msalign	787	1661	HCD	2792	1653.76	64	6	3884.11	3884.11	180	830600000	55.5144	1656.51	1	sp|P34760|TSA1_YEAST	Peroxiredoxin TSA1 OS=Saccharomyces cerevisiae (strain ATCC 204508 / S288c) OX=559292 GN=TSA1 PE=1 SV=3	2	36		M.VAQVQKQAPTFKKTAVVDGVFDEVSLDKYKGKYVV.L	3884.11	NME	0	0	-	39	29	1.16536e-19	0	0
test_1.5.6/Yeast_3_ms2.msalign	3443	5080	HCD	6895	3038.89	35	4	3885.93	3885.93	1718	3344000	-1000	3042.3	2	sp|P00358|G3P2_YEAST	Glyceraldehyde-3-phosphate dehydrogenase 2 OS=Saccharomyces cerevisiae (strain ATCC 204508 / S288c) OX=559292 GN=TDH2 PE=1 SV=3	140	177		T.(SDLKIVSNASCT)[-89.0541]TNCLAPLAKVINDAFGIEEGLMTTVH.S	3885.93	NONE	1	0	-	15	14	0.000275095	0	0
test_1.5.6/Yeast_3_ms2.msalign	3159	4694	HCD	6432	2878.66	45	4	3896.06	3896.05	1968	468500	-1000	2878.17	1	sp|P07256|QCR1_YEAST	Cytochrome b-c1 complex subunit 1, mitochondrial OS=Saccharomyces cerevisiae (strain ATCC 204508 / S288c) OX=559292 GN=COR1 PE=1 SV=1	360	395		T.DTEVERAKSLLKLQLGQLYESGNPVNDANLLGAEVL.I	3896.05	NONE	0	0	-	9	8	0.0084133	0.000752634	0.00152594
test_1.5.6/Yeast_3_ms2.msalign	2006	3196	HCD	4634	2266.78	64	5	3898.95	3898.95	496	10360000	39.0199	2265.83	1	sp|P53252|PIL1_YEAST	Sphingolipid long chain base-responsive protein PIL1 OS=Saccharomyces cerevisiae (strain ATCC 204508 / S288c) OX=559292 GN=PIL1 PE=1 SV=1	73	107		M.ELTANERRDAAKQLSIWGLENDDDVSDITDKLGVL.I	3898.95	NONE	0	0	-	26	24	9.30328e-14	0	0
test_1.5.6/Yeast_3_ms2.msalign	1301	2296	HCD	3554	1904.99	64	5	3899.18	3899.18	1018	131300000	55.2836	1904.04	1	sp|P34760|TSA1_YEAST	Peroxiredoxin TSA1 OS=Saccharomyces cerevisiae (strain ATCC 204508 / S288c) OX=559292 GN=TSA1 PE=1 SV=3	125	159		R.GLFIIDPKGVIRHITINDLPVGRNVDEALRLVEAF.Q	3899.18	NONE	0	0	-	18	15	8.03516e-09	0	0
test_1.5.6/Yeast_3_ms2.msalign	1229	2206	HCD	3446	1870.13	65	6	3904.2	3904.2	420	17090000	-338.381	1869.13	1	sp|P46367|ALDH4_YEAST	Potassium-activated aldehyde dehydrogenase, mitochondrial OS=Saccharomyces cerevisiae (strain ATCC 204508 / S288c) OX=559292 GN=ALD4 PE=1 SV=2	226	262		L.YVSKYIPQAGIPPGVINIVSGFGKIVGEAITNHPKIK.K	3904.2	NONE	0	0	-	30	21	8.98295e-15	0	0
test_1.5.6/Yeast_3_ms2.msalign	1129	2086	HCD	3302	1822.24	65	5	3908.1	3908.1	814	51570000	36.0565	1819.27	1	sp|P26783|RS5_YEAST	40S ribosomal protein S5 OS=Saccharomyces cerevisiae (strain ATCC 204508 / S288c) OX=559292 GN=RPS5 PE=1 SV=3	176	212		L.TIGAREAAFRNIKTIAETLAEELINAAKGSSTSYAIK.K	3908.1	NONE	0	0	-	20	19	1.92505e-10	0	0
test_1.5.6/Yeast_3_ms2.msalign	1167	2126	HCD	3350	1838.19	63	6	3909.04	3909.04	860	70110000	52.9386	1839.23	1	sp|P10081|IF4A_YEAST	ATP-dependent RNA helicase eIF4A OS=Saccharomyces cerevisiae (strain ATCC 204508 / S288c) OX=559292 GN=TIF2 PE=1 SV=3	289	322		S.AIYSDLPQQERDTIMKEFRSGSSRILISTDLLAR.G	3909.04	NONE	0	0	-	22	16	4.46037e-10	0	0
test_1.5.6/Yeast_3_ms2.msalign	1131	2088	HCD	3305	1823.54	65	5	3908.1	3909.09	1721	51570000	36.0565	1819.27	1	sp|P00330|ADH1_YEAST	Alcohol dehydrogenase 1 OS=Saccharomyces cerevisiae (strain ATCC 204508 / S288c) OX=559292 GN=ADH1 PE=1 SV=5	2	35		M.(S)[Acetyl]IPETQKGVIFYESHGKLEYKDIPVPKPKANELL.I	3909.09	NME_ACETYLATION	0	0	-	10	8	0.000281292	0	0
test_1.5.6/Yeast_3_ms2.msalign	1524	2597	HCD	3915	2025.57	65	5	3909.86	3909.86	205	17550000	35.8683	2022.41	1	sp|Q02642|NACB1_YEAST	Nascent polypeptide-associated complex subunit beta-1 OS=Saccharomyces cerevisiae (strain ATCC 204508 / S288c) OX=559292 GN=EGD1 PE=1 SV=2	122	157		L.AAQMEKHEAKAPADAEKKDEAIPELVEGQTFDADVE.	3909.86	NONE	0	0	-	30	22	5.98424e-19	0	0
test_1.5.6/Yeast_3_ms2.msalign	1234	2211	HCD	3452	1872.11	65	5	3923.05	3923.05	683	60130000	50.5142	1877.17	1	sp|P05694|METE_YEAST	5-methyltetrahydropteroyltriglutamate--homocysteine methyltransferase OS=Saccharomyces cerevisiae (strain ATCC 204508 / S288c) OX=559292 GN=MET6 PE=1 SV=4	520	554		N.GWVQSYGSRYVRPPIIVGDLSRPKAMSVKESVYAQ.S	3923.05	NONE	0	0	-	18	16	1.41215e-11	0	0
test_1.5.6/Yeast_3_ms2.msalign	413	1168	HCD	2201	1461.21	65	6	3925.06	3925.06	1163	15280000	49.2652	1458.9	1	sp|P0CT04|IPB2_YEAST	Protease B inhibitor 2 OS=Saccharomyces cerevisiae (strain ATCC 204508 / S288c) OX=559292 GN=PBI2 PE=1 SV=1	42	74		G.YTIKVPDVLHLNKLKEKHNDVIENVEEDKEVHT.N	3925.06	NONE	0	0	-	16	16	5.48337e-08	0	0
test_1.5.6/Yeast_3_ms2.msalign	1270	2251	HCD	3500	1887.28	65	4	3928.27	3928.38	1663	33640000	1386.95	1880.74	1	sp|P00950|PMG1_YEAST	Phosphoglycerate mutase 1 OS=Saccharomyces cerevisiae (strain ATCC 204508 / S288c) OX=559292 GN=GPM1 PE=1 SV=3	181	217		A.AHGNSLRGLVKHLEGISDADIAKLNIPTGIPLVFE(LD)[6.2512].E	3928.38	NONE	1	0	-	15	12	0.000135033	0	0
test_1.5.6/Yeast_3_ms2.msalign	815	1689	HCD	2826	1664.66	65	6	3929.1	3930.1	1669	2910000	-359.883	1664.16	2	sp|P0C0W9|RL11A_YEAST	60S ribosomal protein L11-A OS=Saccharomyces cerevisiae (strain ATCC 204508 / S288c) OX=559292 GN=RPL11A PE=1 SV=2	20	55		L.NISVGESGDRLTRASKVLEQLSGQTPVQSKARYTVR.T	3930.1	NONE	0	0	-	12	10	0.000144482	0	0
test_1.5.6/Yeast_3_ms2.msalign	1155	2113	HCD	3335	1833.5	65	5	3932.17	3932.17	340	19060000	36.2821	1833.24	1	sp|P00330|ADH1_YEAST	Alcohol dehydrogenase 1 OS=Saccharomyces cerevisiae (strain ATCC 204508 / S288c) OX=559292 GN=ADH1 PE=1 SV=5	312	347		R.GLVKSPIKVVGLSTLPEIYEKMEKGQIVGRYVVDTS.K	3932.17	NONE	0	0	-	31	27	5.78923e-16	0	0
test_1.5.6/Yeast_3_ms2.msalign	1880	3050	HCD	4459	2208.08	65	5	3934.02	3934.02	58	46880000	54.0282	2211.34	1	sp|P14540|ALF_YEAST	Fructose-bisphosphate aldolase OS=Saccharomyces cerevisiae (strain ATCC 204508 / S288c) OX=559292 GN=FBA1 PE=1 SV=3	47	85		A.ALEAARDSKSPIILQTSNGGAAYFAGKGISNEGQNASIK.G	3934.02	NONE	0	0	-	35	30	1.63199e-25	0	0
test_1.5.6/Yeast_3_ms2.msalign	2175	3409	HCD	4890	2353.32	60	5	3934.11	3934.11	1302	4979000	-1000	2352.84	1	sp|P10591|HSP71_YEAST	Heat shock protein SSA1 OS=Saccharomyces cerevisiae (strain ATCC 204508 / S288c) OX=559292 GN=SSA1 PE=1 SV=4	392	428		L.DVAPLSLGIETAGGVMTKLIPRNSTIPTKKSEIFSTY.A	3934.11	NONE	0	0	-	18	12	5.30425e-07	0	0
test_1.5.6/Yeast_3_ms2.msalign	1323	2324	HCD	3588	1916.23	65	6	3936.04	3936.04	1380	54340000	52.2526	1917.73	1	sp|P12709|G6PI_YEAST	Glucose-6-phosphate isomerase OS=Saccharomyces cerevisiae (strain ATCC 204508 / S288c) OX=559292 GN=PGI1 PE=1 SV=3	442	479		Q.AEALMVGKDEEQVKAEGATGGLVPHKVFSGNRPTTSIL.A	3936.04	NONE	0	0	-	17	14	1.99832e-06	0	0
test_1.5.6/Yeast_3_ms2.msalign	1883	3053	HCD	4463	2209.61	65	4	3944.04	3944.04	544	43650000	55.0827	2207.3	1	sp|O43137|YB085_YEAST	Uncharacterized protein YBR085C-A OS=Saccharomyces cerevisiae (strain ATCC 204508 / S288c) OX=559292 GN=YBR085C-A PE=1 SV=1	49	85		Q.TVLSEDKSHGYVLKDGEVIANIIGEAKDYLLDLAGQA.	3944.04	NONE	0	0	-	32	24	3.73495e-13	0	0
test_1.5.6/Yeast_3_ms2.msalign	600	1422	HCD	2505	1559.27	65	6	3946.15	3946.15	1068	39050000	53.4436	1560.07	1	sp|P02994|EF1A_YEAST	Elongation factor 1-alpha OS=Saccharomyces cerevisiae (strain ATCC 204508 / S288c) OX=559292 GN=TEF2 PE=1 SV=1	414	449		F.SEYPPLGRFAVRDMRQTVAVGVIKSVDKTEKAAKVT.K	3946.15	NONE	0	0	-	21	19	1.49072e-08	0	0
test_1.5.6/Yeast_3_ms2.msalign	884	1770	HCD	2923	1696.51	65	5	3951.17	3951.17	1756	21070000	48.2341	1695.76	1	sp|P15108|HSC82_YEAST	ATP-dependent molecular chaperone HSC82 OS=Saccharomyces cerevisiae (strain ATCC 204508 / S288c) OX=559292 GN=HSC82 PE=1 SV=4	66	102		R.ITPKPEEKVLEIRDSGIGMTKAELINNLGTIAKSGTK.A	3951.17	NONE	0	0	-	14	10	0.000413459	0	0
test_1.5.6/Yeast_3_ms2.msalign	2012	3203	HCD	4643	2270.15	65	5	3951.93	3951.93	227	13340000	29.56	2271.89	1	sp|P53303|ZPR1_YEAST	Zinc finger protein ZPR1 OS=Saccharomyces cerevisiae (strain ATCC 204508 / S288c) OX=559292 GN=ZPR1 PE=1 SV=1	2	37		M.(SEQKED)[64.0343]LFKPVGEAAAEVEDESIAEQNKANDGVKLT.G	3951.93	NME	1	0	-	38	28	4.36673e-18	0	0
test_1.5.6/Yeast_3_ms2.msalign	3442	5079	HCD	6894	3038.66	53	4	3951.83	3951.95	1686	386000	-1000	3038.11	1	sp|P00359|G3P3_YEAST	Glyceraldehyde-3-phosphate dehydrogenase 3 OS=Saccharomyces cerevisiae (strain ATCC 204508 / S288c) OX=559292 GN=TDH3 PE=1 SV=3	71	106		K.KIATYQERDPANLPWGSSNVDIAIDST(GVFKELDTA)[31.0050].Q	3951.95	NONE	1	0	-	14	11	0.000197217	0	0
test_1.5.6/Yeast_3_ms2.msalign	3172	4708	HCD	6449	2884.56	49	4	3952.95	3952.96	550	1170000	-1000	2882.27	1	sp|Q06103|RPN7_YEAST	26S proteasome regulatory subunit RPN7 OS=Saccharomyces cerevisiae (strain ATCC 204508 / S288c) OX=559292 GN=RPN7 PE=1 SV=3	2	35		M.VDVEEKSQEVEYVDPTVNRVPNYEVSEKAFLLTQ.S	3952.96	NME	0	0	-	18	16	4.87382e-13	0	0
test_1.5.6/Yeast_3_ms2.msalign	431	1190	HCD	2227	1469.53	65	6	3953.21	3953.21	902	26760000	49.0075	1468.81	1	sp|P53163|MNP1_YEAST	54S ribosomal protein L12, mitochondrial OS=Saccharomyces cerevisiae (strain ATCC 204508 / S288c) OX=559292 GN=MNP1 PE=1 SV=1	159	194		K.KFVEAAPKVLKENVAKDDAEKIKKTLEDLGAKVSLE.	3953.21	NONE	0	0	-	28	22	1.18665e-09	0	0
test_1.5.6/Yeast_3_ms2.msalign	3437	5072	HCD	6885	3035.12	65	4	3953.84	3953.84	270	30840000	57.6892	3023.41	1	sp|P23301|IF5A1_YEAST	Eukaryotic translation initiation factor 5A-1 OS=Saccharomyces cerevisiae (strain ATCC 204508 / S288c) OX=559292 GN=HYP2 PE=1 SV=3	104	140		M.NMDGDTKDDVKAPEGELGDSLQTAFDEGKDLMVTIIS.A	3953.84	NONE	0	0	-	25	20	2.93172e-17	0	0
test_1.5.6/Yeast_3_ms2.msalign	3336	4931	HCD	6716	2976.69	32	4	3956.86	3956.86	872	5587000	-1000	2957	1	sp|P38879|NACA_YEAST	Nascent polypeptide-associated complex subunit alpha OS=Saccharomyces cerevisiae (strain ATCC 204508 / S288c) OX=559292 GN=EGD2 PE=1 SV=3	121	156		A.AEEDDEEGEVDAGDLNKDDIELVVQQTNVSKNQAIK.A	3956.86	NONE	0	0	-	14	13	6.13745e-10	0	0
test_1.5.6/Yeast_3_ms2.msalign	4274	6423	HCD	8508	3617.28	34	3	3960.61	3960.6	1909	449800	-1000	3617.02	1	sp|P00331|ADH2_YEAST	Alcohol dehydrogenase 2 OS=Saccharomyces cerevisiae (strain ATCC 204508 / S288c) OX=559292 GN=ADH2 PE=1 SV=3	102	138		C.(EYCELGNESNCPHADLSGYTHD)[-2.0232]GSFQEYATADAVQAA.H	3960.6	NONE	1	0	-	10	8	0.00385782	0.000517197	0.00104822
test_1.5.6/Yeast_3_ms2.msalign	608	1430	HCD	2515	1562.79	66	6	3967.12	3967.12	960	24540000	1405.86	1562.08	2	sp|P0CX31|RS24A_YEAST	40S ribosomal protein S24-A OS=Saccharomyces cerevisiae (strain ATCC 204508 / S288c) OX=559292 GN=RPS24A PE=1 SV=1	24	58		F.VVDVLHPNRANVSKDELREKLAEVYKAEKDAVSVF.G	3967.12	NONE	0	0	-	18	16	2.81392e-09	0	0
test_1.5.6/Yeast_3_ms2.msalign	122	752	HCD	1701	1296.77	66	6	3968.1	3968.1	1831	9023000	55.7753	1295.55	1	sp|P02994|EF1A_YEAST	Elongation factor 1-alpha OS=Saccharomyces cerevisiae (strain ATCC 204508 / S288c) OX=559292 GN=TEF2 PE=1 SV=1	368	401		A.(CRFDE)[26.0122]LLEKNDRRSGKKLEDHPKFLKSGDAALVK.F	3968.1	NONE	1	0	-	18	13	0.00130652	0.000269107	0.00054615
test_1.5.6/Yeast_3_ms2.msalign	3348	4945	HCD	6733	2982.69	58	5	3970.83	3970.83	429	75840000	60.6478	2986.14	1	sp|P32471|EF1B_YEAST	Elongation factor 1-beta OS=Saccharomyces cerevisiae (strain ATCC 204508 / S288c) OX=559292 GN=EFB1 PE=1 SV=4	174	206		V.(VEDD)[228.0891]KVSLDDLQQSIEEDEDHVQSTDIAAMQKL.	3970.83	NONE	1	0	-	25	24	1.17108e-14	0	0
test_1.5.6/Yeast_3_ms2.msalign	1684	2793	HCD	4151	2104.98	66	5	3972	3972	1333	5147000	-346.867	2104.67	1	sp|P60010|ACT_YEAST	Actin OS=Saccharomyces cerevisiae (strain ATCC 204508 / S288c) OX=559292 GN=ACT1 PE=1 SV=1	231	266		A.AQSSSIEKSYELPDGQVITIGNERFRAPEALFHPSV.L	3972	NONE	0	0	-	18	14	9.30862e-07	0	0
test_1.5.6/Yeast_3_ms2.msalign	526	1320	HCD	2383	1519.79	66	6	3972.16	3972.16	217	111300000	53.9231	1519.19	1	sp|P00560|PGK_YEAST	Phosphoglycerate kinase OS=Saccharomyces cerevisiae (strain ATCC 204508 / S288c) OX=559292 GN=PGK1 PE=1 SV=2	379	416		A.KKYGVTDKISHVSTGGGASLELLEGKELPGVAFLSEKK.	3972.16	NONE	0	0	-	38	30	1.89092e-18	0	0
test_1.5.6/Yeast_3_ms2.msalign	3478	5133	HCD	6959	3061.47	44	4	3972.96	3972.95	1919	4358000	-1000	3067.52	2	sp|P00358|G3P2_YEAST	Glyceraldehyde-3-phosphate dehydrogenase 2 OS=Saccharomyces cerevisiae (strain ATCC 204508 / S288c) OX=559292 GN=TDH2 PE=1 SV=3	141	178		S.(DLKIVSNASCTTNCLA)[-2.0280]PLAKVINDAFGIEEGLMTTVHS.M	3972.95	NONE	1	0	-	14	13	0.00441104	0.000514668	0.00104275
test_1.5.6/Yeast_3_ms2.msalign	834	1712	HCD	2853	1673.29	66	6	3976.78	3976.78	570	28770000	46.6293	1672.08	1	sp|P00359|G3P3_YEAST	Glyceraldehyde-3-phosphate dehydrogenase 3 OS=Saccharomyces cerevisiae (strain ATCC 204508 / S288c) OX=559292 GN=TDH3 PE=1 SV=3	32	65		L.NDPFITNDYAAYMFKYDSTHGRYAGEVSHDDKHI.I	3976.78	NONE	0	0	-	26	21	8.18305e-13	0	0
test_1.5.6/Yeast_3_ms2.msalign	1397	2412	HCD	3693	1951.16	66	5	3977.13	3977.1	2045	21940000	52.3007	1951.98	1	sp|P38011|GBLP_YEAST	Guanine nucleotide-binding protein subunit beta-like protein OS=Saccharomyces cerevisiae (strain ATCC 204508 / S288c) OX=559292 GN=ASC1 PE=1 SV=4	146	181		L.GHNDWVSQVRVVPN(EK)[-2.8504]ADDDSVTIISAGNDKMVKAW.N	3977.1	NONE	1	0	-	14	11	0.0231421	0.000966184	0.00195886
test_1.5.6/Yeast_3_ms2.msalign	1398	2413	HCD	3695	1952.29	66	6	3977.13	3977.13	1624	21940000	52.3007	1951.98	1	sp|P00498|HIS1_YEAST	ATP phosphoribosyltransferase OS=Saccharomyces cerevisiae (strain ATCC 204508 / S288c) OX=559292 GN=HIS1 PE=1 SV=1	229	264		C.IYNAPEDKLPELLKVTPGRRAPTISKIDDEGWVAVS.S	3977.13	NONE	0	0	-	15	12	8.22689e-05	0	0
test_1.5.6/Yeast_3_ms2.msalign	538	1337	HCD	2403	1526.16	66	6	3978.17	3978.18	1820	40170000	49.1919	1524.96	1	sp|P08679|CISY2_YEAST	Citrate synthase, peroxisomal OS=Saccharomyces cerevisiae (strain ATCC 204508 / S288c) OX=559292 GN=CIT2 PE=1 SV=1	426	460		L.AQLITDRAIGASIERPKSYSTEKYKELVKNIESKL.	3978.18	NONE	0	0	-	10	8	0.00119653	0	0
test_1.5.6/Yeast_3_ms2.msalign	536	1335	HCD	2401	1525.7	66	6	3978.17	3978.29	1337	40170000	49.1919	1524.96	1	sp|P00950|PMG1_YEAST	Phosphoglycerate mutase 1 OS=Saccharomyces cerevisiae (strain ATCC 204508 / S288c) OX=559292 GN=GPM1 PE=1 SV=3	22	57		T.(GW)[-25.8845]VDVKLSAKGQQEAARAGELLKEKKVYPDVLYTSK.L	3978.29	NONE	1	0	-	22	17	1.00988e-06	0	0
test_1.5.6/Yeast_3_ms2.msalign	1400	2415	HCD	3697	1952.75	66	5	3979.95	3979.95	374	38150000	37.2239	1951.98	1	sp|P38011|GBLP_YEAST	Guanine nucleotide-binding protein subunit beta-like protein OS=Saccharomyces cerevisiae (strain ATCC 204508 / S288c) OX=559292 GN=ASC1 PE=1 SV=4	146	181		L.GHNDWVSQVRVVPNEKADDDSVTIISAGNDKMVKAW.N	3979.95	NONE	0	0	-	19	17	2.18393e-15	0	0
test_1.5.6/Yeast_3_ms2.msalign	1992	3176	HCD	4610	2258.74	64	5	3980.03	3980.03	324	457800000	55.3824	2235.63	1	sp|P06169|PDC1_YEAST	Pyruvate decarboxylase isozyme 1 OS=Saccharomyces cerevisiae (strain ATCC 204508 / S288c) OX=559292 GN=PDC1 PE=1 SV=7	268	304		L.SKPEVKEAVESADLILSVGALLSDFNTGSFSYSYKTK.N	3980.03	NONE	0	0	-	23	23	3.30066e-16	0	0
test_1.5.6/Yeast_3_ms2.msalign	2404	3688	HCD	5225	2466.29	66	5	3981.07	3981.07	607	35930000	40.501	2465.97	1	sp|P06106|CYSD_YEAST	Homocysteine/cysteine synthase OS=Saccharomyces cerevisiae (strain ATCC 204508 / S288c) OX=559292 GN=MET17 PE=1 SV=3	351	388		K.DLPNADKETDPFKLSGAQVVDNLKLASNLANVGDAKTL.V	3981.07	NONE	0	0	-	26	23	2.07081e-12	0	0
test_1.5.6/Yeast_3_ms2.msalign	1385	2399	HCD	3678	1946.44	66	5	3982.24	3982.23	1537	4910000	-599.552	1945.95	3	sp|P00358|G3P2_YEAST	Glyceraldehyde-3-phosphate dehydrogenase 2 OS=Saccharomyces cerevisiae (strain ATCC 204508 / S288c) OX=559292 GN=TDH2 PE=1 SV=3	208	246		S.STGAAKAVGKVLPELQGKLT(GMAFRVPTVD)[0.9954]VSVVDLTVK.L	3982.23	NONE	1	0	-	19	17	2.37875e-05	0	0
test_1.5.6/Yeast_3_ms2.msalign	2892	4316	HCD	5978	2722.7	49	4	3983.19	3983.19	1844	4308000	-1000	2719.68	1	sp|P17423|KHSE_YEAST	Homoserine kinase OS=Saccharomyces cerevisiae (strain ATCC 204508 / S288c) OX=559292 GN=THR1 PE=1 SV=4	217	252		C.IAIIPQFELSTADSRGVLPKAYPTQDLVFNLQRLAV.L	3983.19	NONE	0	0	-	8	8	0.00160398	0.000267165	0.000542299
test_1.5.6/Yeast_3_ms2.msalign	1378	2392	HCD	3669	1943.09	66	5	3988.1	3988.11	1587	9126000	-81.717	1943.91	1	sp|P00830|ATPB_YEAST	ATP synthase subunit beta, mitochondrial OS=Saccharomyces cerevisiae (strain ATCC 204508 / S288c) OX=559292 GN=ATP2 PE=1 SV=2	71	107		L.EIKTPQGKLVLEVAQHLGENTVRTIAMDGTEGLVRGE.K	3988.11	NONE	0	0	-	12	12	5.26162e-05	0	0
test_1.5.6/Yeast_3_ms2.msalign	4295	6450	HCD	8540	3628.18	34	5	3989.01	3989.02	1438	14940000	56.3334	3627.41	1	sp|P32471|EF1B_YEAST	Elongation factor 1-beta OS=Saccharomyces cerevisiae (strain ATCC 204508 / S288c) OX=559292 GN=EFB1 PE=1 SV=4	2	38		M.(A)[Acetyl]STDFSKIETLKQLNASLADKSYIEGTAVSQADVTVF.K	3989.02	NME_ACETYLATION	0	0	-	8	8	4.45712e-06	0	0
test_1.5.6/Yeast_3_ms2.msalign	399	1149	HCD	2178	1453.48	66	6	3989.06	3989.06	1717	46190000	52.9415	1450.99	1	sp|P00560|PGK_YEAST	Phosphoglycerate kinase OS=Saccharomyces cerevisiae (strain ATCC 204508 / S288c) OX=559292 GN=PGK1 PE=1 SV=2	127	161		E.EEGSRKVDGQKVKASKEDVQKFRHELSSLADVYIN.D	3989.06	NONE	0	0	-	12	9	0.000270637	0	0
test_1.5.6/Yeast_3_ms2.msalign	1356	2366	HCD	3638	1932.81	66	5	3990.17	3990.15	524	22400000	39.9009	1933.85	1	sp|P23638|PSA3_YEAST	Proteasome subunit alpha type-3 OS=Saccharomyces cerevisiae (strain ATCC 204508 / S288c) OX=559292 GN=PRE9 PE=1 SV=1	40	76		M.ASDGIVLAAERKVTSTLLEQDTSTEKLYKLNDKIAVA.V	3990.15	NONE	0	0	-	31	26	1.90636e-13	0	0
test_1.5.6/Yeast_3_ms2.msalign	551	1355	HCD	2425	1533.55	66	6	3994.03	3994.03	295	212400000	56.8016	1534.81	1	sp|P00560|PGK_YEAST	Phosphoglycerate kinase OS=Saccharomyces cerevisiae (strain ATCC 204508 / S288c) OX=559292 GN=PGK1 PE=1 SV=2	162	197		N.DAFGTAHRAHSSMVGFDLPQRAAGFLLEKELKYFGK.A	3994.03	NONE	0	0	-	34	27	9.09727e-17	0	0
test_1.5.6/Yeast_3_ms2.msalign	944	1852	HCD	3021	1728.72	66	6	3997	3996.99	742	11940000	34.9755	1727.55	2	sp|P02829|HSP82_YEAST	ATP-dependent molecular chaperone HSP82 OS=Saccharomyces cerevisiae (strain ATCC 204508 / S288c) OX=559292 GN=HSP82 PE=1 SV=1	520	552		K.TLVDITKDFELEETDEEKAEREKEIKEYEPLTK.A	3996.99	NONE	0	0	-	30	20	4.98985e-11	0	0
test_1.5.6/Yeast_3_ms2.msalign	832	1710	HCD	2851	1672.83	66	6	3997.2	3997.19	305	493900000	54.9317	1676.07	1	sp|P34760|TSA1_YEAST	Peroxiredoxin TSA1 OS=Saccharomyces cerevisiae (strain ATCC 204508 / S288c) OX=559292 GN=TSA1 PE=1 SV=3	2	37		M.VAQVQKQAPTFKKTAVVDGVFDEVSLDKYKGKYVVL.A	3997.19	NME	0	0	-	34	27	1.49223e-16	0	0
test_1.5.6/Yeast_3_ms2.msalign	2077	3284	HCD	4740	2302.83	66	4	3998.1	3998.1	571	19010000	19.7307	2300.29	1	sp|P00549|KPYK1_YEAST	Pyruvate kinase 1 OS=Saccharomyces cerevisiae (strain ATCC 204508 / S288c) OX=559292 GN=CDC19 PE=1 SV=2	226	261		R.EVLGEQGKDVKIIVKIENQQGVNNFDEILKVTDGVM.V	3998.1	NONE	0	0	-	32	29	8.22815e-13	0	0
test_1.5.6/Yeast_3_ms2.msalign	661	1505	HCD	2605	1592.33	66	6	3999.96	3999.95	700	378600000	55.712	1595.57	1	sp|P35997|RS27A_YEAST	40S ribosomal protein S27-A OS=Saccharomyces cerevisiae (strain ATCC 204508 / S288c) OX=559292 GN=RPS27A PE=1 SV=1	45	82		T.TVFSHAQTAVT(CESCSTILC)[-2.0248]TPTGGKAKLSEGTSFRRK.	3999.95	NONE	1	0	-	28	21	1.75594e-11	0	0
test_1.5.6/Yeast_3_ms2.msalign	2886	4310	HCD	5971	2720.46	52	5	4008.05	4008.17	1429	15080000	49.0963	2719.68	1	sp|P15625|SYFA_YEAST	Phenylalanine--tRNA ligase alpha subunit OS=Saccharomyces cerevisiae (strain ATCC 204508 / S288c) OX=559292 GN=FRS2 PE=1 SV=3	2	36		M.(S)[Acetyl]DFQLEILKKLDELDEIKST(LATFPQHGSQDVLSA)[51.1471].L	4008.17	NME_ACETYLATION	1	0	-	13	13	3.71484e-06	0	0
test_1.5.6/Yeast_3_ms2.msalign	2889	4313	HCD	5975	2722.02	49	5	4008.05	4009.07	2128	15080000	49.0963	2719.68	1	sp|P38196|FUI1_YEAST	Uridine permease OS=Saccharomyces cerevisiae (strain ATCC 204508 / S288c) OX=559292 GN=FUI1 PE=1 SV=1	458	495		R.RGSYICALISLAICPWDLLSSSSKFTTALAAYAVFLSA.I	4009.07	NONE	0	0	-	6	7	0.0703099	0.00304165	0.00614367
test_1.5.6/Yeast_3_ms2.msalign	768	1638	HCD	2765	1645.3	66	6	4010.24	4010.24	834	12890000	-28.283	1645.04	1	sp|P18239|ADT2_YEAST	ADP,ATP carrier protein 2 OS=Saccharomyces cerevisiae (strain ATCC 204508 / S288c) OX=559292 GN=PET9 PE=1 SV=2	36	71		A.VAKTAASPIERVKLLIQNQDEMLKQGTLDRKYAGIL.D	4010.24	NONE	0	0	-	19	16	2.69399e-10	0	0
test_1.5.6/Yeast_3_ms2.msalign	2073	3279	HCD	4734	2300.83	61	5	4012.04	4012.04	646	4428000	-1000	2300.29	1	sp|P53252|PIL1_YEAST	Sphingolipid long chain base-responsive protein PIL1 OS=Saccharomyces cerevisiae (strain ATCC 204508 / S288c) OX=559292 GN=PIL1 PE=1 SV=1	73	108		M.ELTANERRDAAKQLSIWGLENDDDVSDITDKLGVLI.Y	4012.04	NONE	0	0	-	25	22	7.74263e-12	0	0
test_1.5.6/Yeast_3_ms2.msalign	3431	5065	HCD	6877	3032.53	63	4	4012.87	4012.87	152	7640000	-1000	3027.61	1	sp|P32471|EF1B_YEAST	Elongation factor 1-beta OS=Saccharomyces cerevisiae (strain ATCC 204508 / S288c) OX=559292 GN=EFB1 PE=1 SV=4	171	206		I.(NCV)[-45.9854]VEDDKVSLDDLQQSIEEDEDHVQSTDIAAMQKL.	4012.87	NONE	1	0	-	39	37	1.48176e-20	0	0
test_1.5.6/Yeast_3_ms2.msalign	671	1516	HCD	2618	1596.51	66	6	4013.97	4013.96	870	84260000	30.8678	1595.57	1	sp|P35997|RS27A_YEAST	40S ribosomal protein S27-A OS=Saccharomyces cerevisiae (strain ATCC 204508 / S288c) OX=559292 GN=RPS27A PE=1 SV=1	45	82		T.TVFSHAQTAVT(CESCSTILC)[11.9865]TPTGGKAKLSEGTSFRRK.	4013.96	NONE	1	0	-	27	21	5.94531e-10	0	0
test_1.5.6/Yeast_3_ms2.msalign	1973	3157	HCD	4587	2250.89	66	5	4014.03	4014.03	1736	3642000	-369.413	2249.65	1	sp|P23639|PSA2_YEAST	Proteasome subunit alpha type-2 OS=Saccharomyces cerevisiae (strain ATCC 204508 / S288c) OX=559292 GN=PRE8 PE=1 SV=1	47	84		A.TEKKSSSPLAMSETLSKVSLLTPDIGAVYSGMGPDYRV.L	4014.03	NONE	0	0	-	12	11	0.000341026	0	0
test_1.5.6/Yeast_3_ms2.msalign	1227	2203	HCD	3443	1869.44	66	6	4014.85	4014.85	1379	33680000	53.8617	1867.15	1	sp|P54115|ALDH6_YEAST	Magnesium-activated aldehyde dehydrogenase, cytosolic OS=Saccharomyces cerevisiae (strain ATCC 204508 / S288c) OX=559292 GN=ALD6 PE=1 SV=4	460	494		N.TYNDFDSRVPFGGVKQSGYGREMGEEVYHAYTEVK.A	4014.85	NONE	0	0	-	14	11	1.89523e-06	0	0
test_1.5.6/Yeast_3_ms2.msalign	930	1832	HCD	2997	1720.78	66	6	4015	4015.01	952	28490000	36.2886	1719.61	1	sp|P32324|EF2_YEAST	Elongation factor 2 OS=Saccharomyces cerevisiae (strain ATCC 204508 / S288c) OX=559292 GN=EFT2 PE=1 SV=1	2	37		M.VAFTVDQMRSLMDKVTNVRNMSVIAHVDHGKSTLTD.S	4015.01	NME	0	0	-	22	13	2.60383e-09	0	0
test_1.5.6/Yeast_3_ms2.msalign	786	1660	HCD	2791	1653.63	66	6	4018.22	4018.22	151	320200000	54.4832	1654.79	1	sp|P00331|ADH2_YEAST	Alcohol dehydrogenase 2 OS=Saccharomyces cerevisiae (strain ATCC 204508 / S288c) OX=559292 GN=ADH2 PE=1 SV=3	312	348		R.GLVKSPIKVVGLSSLPEIYEKMEKGQIAGRYVVDTSK.	4018.22	NONE	0	0	-	43	31	1.46424e-20	0	0
test_1.5.6/Yeast_3_ms2.msalign	1704	2828	HCD	4193	2119.1	66	5	4018.91	4018.92	681	34660000	56.963	2118.85	1	sp|P37291|GLYC_YEAST	Serine hydroxymethyltransferase, cytosolic OS=Saccharomyces cerevisiae (strain ATCC 204508 / S288c) OX=559292 GN=SHM2 PE=1 SV=2	51	86		T.SVFDALGTPLSNKYSEGYPGARYYGGNEHIDRMEIL.C	4018.92	NONE	0	0	-	27	20	1.39205e-11	0	0
test_1.5.6/Yeast_3_ms2.msalign	747	1614	HCD	2736	1635.57	67	5	4020.02	4020.01	187	50570000	52.32	1635.09	1	sp|P12709|G6PI_YEAST	Glucose-6-phosphate isomerase OS=Saccharomyces cerevisiae (strain ATCC 204508 / S288c) OX=559292 GN=PGI1 PE=1 SV=3	218	254		A.SKTFTTAETITNANTAKNWFLSKTGNDPSHIAKHFAA.L	4020.01	NONE	0	0	-	36	31	1.79606e-19	0	0
test_1.5.6/Yeast_3_ms2.msalign	1988	3172	HCD	4605	2256.92	67	5	4026.99	4027	682	136100000	55.9812	2251.7	1	sp|Q08245|ZEO1_YEAST	Protein ZEO1 OS=Saccharomyces cerevisiae (strain ATCC 204508 / S288c) OX=559292 GN=ZEO1 PE=1 SV=3	2	36		M.(S)[Acetyl]EIQNKAETAAQDVQQKLEETKESLQNKGQEVKEQ.A	4027	NME_ACETYLATION	0	0	-	20	18	1.39788e-11	0	0
test_1.5.6/Yeast_3_ms2.msalign	1953	3131	HCD	4556	2240.61	60	5	4028.96	4028.97	1148	7506000	28.743	2233.64	1	sp|P17536|TPM1_YEAST	Tropomyosin-1 OS=Saccharomyces cerevisiae (strain ATCC 204508 / S288c) OX=559292 GN=TPM1 PE=1 SV=1	50	84		K.NQQLEDEIEKLEAGLSDSKQTEQDNVEKENQIKSL.T	4028.97	NONE	0	0	-	16	15	4.57327e-08	0	0
test_1.5.6/Yeast_3_ms2.msalign	3093	4601	HCD	6320	2840.09	61	4	4029.97	4029.98	1503	9126000	-1000	2847.29	1	sp|P14306|CPYI_YEAST	Carboxypeptidase Y inhibitor OS=Saccharomyces cerevisiae (strain ATCC 204508 / S288c) OX=559292 GN=TFS1 PE=1 SV=2	1	36		.(M)[Acetyl]NQAIDFAQASIDSYKKHGILEDVIHDTSFQPSGIL.A	4029.98	M_ACETYLATION	0	0	-	13	13	1.34881e-05	0	0
test_1.5.6/Yeast_3_ms2.msalign	777	1647	HCD	2775	1648.22	67	6	4030.07	4030.08	840	90440000	53.0651	1647.01	2	sp|P0CX39|RS8A_YEAST	40S ribosomal protein S8-A OS=Saccharomyces cerevisiae (strain ATCC 204508 / S288c) OX=559292 GN=RPS8A PE=1 SV=1	59	94		L.RIETGNFSWASEGISKKTRIAGVVYHPSNNELVRTN.T	4030.08	NONE	0	0	-	25	19	3.00115e-10	0	0
test_1.5.6/Yeast_3_ms2.msalign	346	1084	HCD	2100	1427.74	67	6	4033.07	4033.07	1687	12610000	41.077	1425.28	1	sp|P40188|RGI2_YEAST	Respiratory growth induced protein 2 OS=Saccharomyces cerevisiae (strain ATCC 204508 / S288c) OX=559292 GN=RGI2 PE=1 SV=1	102	134		A.INKPELKFHDKKKQESFDRIVWNYGEETELNAK.K	4033.07	NONE	0	0	-	15	12	0.000198878	0	0
test_1.5.6/Yeast_3_ms2.msalign	3056	4554	HCD	6264	2821.06	67	5	4033.21	4033.21	580	70740000	57.01	2826.73	1	sp|P53912|YNN4_YEAST	Uncharacterized protein YNL134C OS=Saccharomyces cerevisiae (strain ATCC 204508 / S288c) OX=559292 GN=YNL134C PE=1 SV=1	2	38		M.(S)[Acetyl]ASIPETMKAVVIENGKAVVKQDIPIPELEEGFVLIK.T	4033.21	NME_ACETYLATION	0	0	-	23	20	1.04272e-12	0	0
test_1.5.6/Yeast_3_ms2.msalign	468	1238	HCD	2285	1488.95	67	6	4034.21	4034.21	783	44720000	52.8406	1524.96	1	sp|P40215|NDH1_YEAST	External NADH-ubiquinone oxidoreductase 1, mitochondrial OS=Saccharomyces cerevisiae (strain ATCC 204508 / S288c) OX=559292 GN=NDE1 PE=1 SV=1	382	417		T.GNAPREVSKNLMTKLEEQDSRRGLLIDNKLQLLGAK.G	4034.21	NONE	0	0	-	22	18	9.67334e-11	0	0
test_1.5.6/Yeast_3_ms2.msalign	2859	4270	HCD	5923	2704.02	63	5	4035.79	4035.78	1494	5711000	-1000	2699.19	1	sp|P23301|IF5A1_YEAST	Eukaryotic translation initiation factor 5A-1 OS=Saccharomyces cerevisiae (strain ATCC 204508 / S288c) OX=559292 GN=HYP2 PE=1 SV=3	2	35		M.(S)[Acetyl]DEEHTFETADAGSSATY(PMQCSALRKNGFVVIK)[305.0594].S	4035.78	NME_ACETYLATION	1	0	-	12	10	1.16684e-05	0	0
test_1.5.6/Yeast_3_ms2.msalign	2964	4411	HCD	6092	2761.7	42	4	4036.95	4036.95	1237	14800000	1.79056	2740.25	1	sp|P00925|ENO2_YEAST	Enolase 2 OS=Saccharomyces cerevisiae (strain ATCC 204508 / S288c) OX=559292 GN=ENO2 PE=1 SV=2	354	391		L.SESIKAAQDSFAANWGVMVSHRSGETEDTFIADLVVGL.R	4036.95	NONE	0	0	-	13	11	1.84474e-07	0	0
[truncated: 980 more rows]

## Sheet: Run 2
Data file name	Prsm ID	Spectrum ID	Fragmentation	Scan(s)	Retention time	#peaks	Charge	Precursor mass	Adjusted precursor mass	Proteoform ID	Feature intensity	Feature score	Feature apex time	#Protein hits	Protein accession	Protein description	First residue	Last residue	Special amino acids	Proteoform	Proteoform mass	Protein N-terminal form	#unexpected modifications	#variable PTMs	MIScore	#matched peaks	#matched fragment ions	E-value	Spectrum-level Q-value	Proteoform-level Q-value
[truncated: 2,080 more rows]

[truncated: 60 more sheets: Run 3, Run 4, Run 5, Run 6, Run 7, Run 8, Run 9, Run 10, Run 11, Run 12, Run 13, Run 14, Run 15, Run 16, Run 17, Run 18, Run 19, Run 20, Run 21, Run 22 …]
